# Supplementary material for: Chemical Kinetics Investigations of Dibutyl Ether Isomers Oxidation in a Laminar Flow Reactor
Source: Energy Fuels. 2024 Oct 31;38(22):22501–15. doi: 10.1021/acs.energyfuels.4c03432 (PMC11586913; doi:10.1021/acs.energyfuels.4c03432)
Supplement: Supplementary file 2 — ef4c03432_si_002.xlsx [file ef4c03432_si_002.xlsx]

## Sheet: Flow rates (1 bar)
	Di-n-butyl ether					Di-iso-butyl ether					Di-sec-butyl ether
	T [K]	Fuel flowrate [ml/h]	Oxidizer flowrate [SCCM]	Diluent flow rate [SLPM]		T [K]	Fuel flowrate [ml/h]	Oxidizer flowrate [SCCM]	Diluent flow rate [SLPM]		T [K]	Fuel flowrate [ml/h]	Oxidizer flowrate [SCCM]	Diluent flow rate [SLPM]
	400	3.17166	81.2792	7.29954		400	3.17166	81.2792	7.29954		400	3.11399	81.2792	7.29954
	420	2.92943	77.4088	6.95194		420	3.02063	77.4088	6.95194		420	2.9657	77.4088	6.95194
	440	2.79627	73.8902	6.63594		440	2.88333	73.8902	6.63594		440	2.8309	73.8902	6.63594
	460	2.67469	70.6776	6.34743		460	2.75796	70.6776	6.34743		460	2.70782	70.6776	6.34743
	480	2.56325	67.7327	6.08295		480	2.64305	67.7327	6.08295		480	2.59499	67.7327	6.08295
	500	2.46072	65.0234	5.83963		500	2.53733	65.0234	5.83963		500	2.49119	65.0234	5.83963
	520	2.36607	62.5225	5.61503		520	2.43974	62.5225	5.61503		520	2.39538	62.5225	5.61503
	540	2.27844	60.2068	5.40707		540	2.34938	60.2068	5.40707		540	2.30666	60.2068	5.40707
	560	2.19707	58.0566	5.21396		560	2.26547	58.0566	5.21396		560	2.22428	58.0566	5.21396
	580	2.12131	56.0546	5.03416		580	2.18735	56.0546	5.03416		580	2.14758	56.0546	5.03416
	600	2.0506	54.1861	4.86636		600	2.11444	54.1861	4.86636		600	2.07599	54.1861	4.86636
	620	1.98445	52.4382	4.70938		620	2.04623	52.4382	4.70938		620	2.00903	52.4382	4.70938
	640	1.92243	50.7995	4.56221		640	1.98229	50.7995	4.56221		640	1.94624	50.7995	4.56221
	660	1.86418	49.2601	4.42396		660	1.92222	49.2601	4.42396		660	1.88727	49.2601	4.42396
	680	1.80935	47.8113	4.29385		680	1.86568	47.8113	4.29385		680	1.83176	47.8113	4.29385
	700	1.75765	46.4453	4.17117		700	1.81238	46.4453	4.17117		700	1.77942	46.4453	4.17117
	720	1.70883	45.1551	4.0553		720	1.76203	45.1551	4.0553		720	1.72999	45.1551	4.0553
	740	1.66265	43.9347	3.9457		740	1.71441	43.9347	3.9457		740	1.68324	43.9347	3.9457
	760	1.61889	42.7785	3.84186		760	1.66929	42.7785	3.84186		760	1.63894	42.7785	3.84186
	780	1.57738	41.6816	3.74335		780	1.62649	41.6816	3.74335		780	1.59692	41.6816	3.74335
	800	1.53795	40.6396	3.64977		800	1.58583	40.6396	3.64977		800	1.55699	40.6396	3.64977
	820	1.50044	39.6484	3.56075		820	1.54715	39.6484	3.56075		820	1.51902	39.6484	3.56075
	840	1.46471	38.7044	3.47597		840	1.51031	38.7044	3.47597		840	1.48285	38.7044	3.47597
	860	1.43065	37.8043	3.39513		860	1.47519	37.8043	3.39513		860	1.44837	37.8043	3.39513
	880	1.39813	36.9451	3.31797		880	1.44166	36.9451	3.31797		880	1.41545	36.9451	3.31797
	900	1.36706	36.1241	3.24424		900	1.40962	36.1241	3.24424		900	1.384	36.1241	3.24424
	920	1.33735	35.3388	3.17371		920	1.37898	35.3388	3.17371		920	1.35391	35.3388	3.17371
	940	1.30889	34.5869	3.10619		940	1.34964	34.5869	3.10619		940	1.3251	34.5869	3.10619
	960	1.28162	33.8663	3.04147		960	1.32152	33.8663	3.04147		960	1.2975	33.8663	3.04147
	980	1.25547	33.1752	2.9794		980	1.29455	33.1752	2.9794		980	1.27102	33.1752	2.9794
	1000	1.23036	32.5117	2.91981		1000	1.26866	32.5117	2.91981		1000	1.2456	32.5117	2.91981

## Sheet: Flow rates (10 bar)
	Di-n-butyl ether					Di-iso-butyl ether					Di-sec-butyl ether
	T [K]	Fuel flowrate [ml/h]	Oxidizer flowrate [SCCM]	Diluent flow rate [SLPM]		T [K]	Fuel flowrate [ml/h]	Oxidizer flowrate [SCCM]	Diluent flow rate [SLPM]		T [K]	Fuel flowrate [ml/h]	Oxidizer flowrate [SCCM]	Diluent flow rate [SLPM]
	500	8.37147	221.212	19.8667		500	8.63209	221.212	19.8667		500	8.47515	221.212	19.8667
	520	8.04949	212.704	19.1026		520	8.30009	212.704	19.1026		520	8.14918	212.704	19.1026
	540	7.75136	204.826	18.3951		540	7.99268	204.826	18.3951		540	7.84736	204.826	18.3951
	560	7.47453	197.511	17.7381		560	7.70723	197.511	17.7381		560	7.5671	197.511	17.7381
	580	7.21678	190.7	17.1264		580	7.44146	190.7	17.1264		580	7.30616	190.7	17.1264
	600	6.97622	184.344	16.5556		600	7.19341	184.344	16.5556		600	7.06262	184.344	16.5556
	620	6.75118	178.397	16.0215		620	6.96137	178.397	16.0215		620	6.8348	178.397	16.0215
	640	6.54021	172.822	15.5208		640	6.74382	172.822	15.5208		640	6.62121	172.822	15.5208
	660	6.34202	167.585	15.0505		660	6.53946	167.585	15.0505		660	6.42057	167.585	15.0505
	680	6.15549	162.656	14.6078		680	6.34713	162.656	14.6078		680	6.23173	162.656	14.6078
	700	5.97962	158.009	14.1905		700	6.16578	158.009	14.1905		700	6.05368	158.009	14.1905
	720	5.81352	153.62	13.7963		720	5.99451	153.62	13.7963		720	5.88552	153.62	13.7963
	740	5.6564	149.468	13.4234		740	5.8325	149.468	13.4234		740	5.72645	149.468	13.4234
	760	5.50755	145.535	13.0702		760	5.67901	145.535	13.0702		760	5.57576	145.535	13.0702
	780	5.36633	141.803	12.735		780	5.53339	141.803	12.735		780	5.43279	141.803	12.735
	800	5.23217	138.258	12.4167		800	5.39506	138.258	12.4167		800	5.29697	138.258	12.4167
	820	5.10455	134.886	12.1138		820	5.26347	134.886	12.1138		820	5.16777	134.886	12.1138
	840	4.98302	131.674	11.8254		840	5.13815	131.674	11.8254		840	5.04473	131.674	11.8254
	860	4.86713	128.612	11.5504		860	5.01866	128.612	11.5504		860	4.92741	128.612	11.5504
	880	4.75652	125.689	11.2879		880	4.9046	125.689	11.2879		880	4.81542	125.689	11.2879
	900	4.65082	122.896	11.0371		900	4.79561	122.896	11.0371		900	4.70841	122.896	11.0371
	920	4.54971	120.224	10.7971		920	4.69135	120.224	10.7971		920	4.60606	120.224	10.7971
	940	4.45291	117.666	10.5674		940	4.59154	117.666	10.5674		940	4.50806	117.666	10.5674
	960	4.36014	115.215	10.3472		960	4.49588	115.215	10.3472		960	4.41414	115.215	10.3472
	980	4.27116	112.864	10.1361		980	4.40413	112.864	10.1361		980	4.32406	112.864	10.1361
	1000	4.18573	110.606	9.93334		1000	4.31605	110.606	9.93334		1000	4.23757	110.606	9.93334

## Sheet: Speciation DNBE 1 bar
		Species mole fractions in ppm
		Temperature [K]	2-propenal	propanal	butanal	1-butanol	butanoic acid	di-n-butyl ether	3-heptyl 1,3-dioxepane	tetrahydro 2-furan methanol	3-hydroxypropyl oxirane	butyl aceto acetate	butyl 3-hydroxy butanoate	isoamyl isobutyrate	tetrahydro 2-methyl pyran	n-hexyl isovalerate	methane	ethane	ethene	acetylene	propene	isobutene	CO2	CO	formaldehyde	acetaldehyde	butene
		420	0	0	0	0	0	680.09	0	0	0	0	0	0	0	0	0.332044	0	0	0	0	0	0	0	0	0	0.511853
		440	0	0	0	0	0	760.251	0	0	0	0	0	0	0	0	0.206075	0	0	0	0	0	0	0	0	0	0.39879
		460	0	0	4.98101	0	2.6897	662.165	0	0	0	0	0	0	0	0	0.258396	0	0	0	0.0417844	0	0	0	0	0	0.333172
		480	0	10.2469	92.596	2.64359	20.5656	564.595	5.09901	9.24296	15.6532	2.59274	7.01779	2.86691	2.849	2.30099	0.340667	0	1.39603	0	1.27931	0.632656	11.1104	31.4415	0	0	0.375002
		500	0	29.2347	180.487	5.56022	36.5155	479.71	9.16554	16.4828	5.65438	3.71989	10.3632	4.44562	3.77577	2.66489	0.263103	0	1.27166	0	4.23672	0.512613	21.8818	89.0655	45.4846	12.9278	0.349343
		520	0	29.5346	182.581	3.86348	49.0369	440.89	8.9032	16.2106	5.85313	4.96651	7.44772	3.85729	0	1.80262	0.276516	0	1.70219	0	4.64782	0.882162	0	118.352	50.1877	15.3687	0
		540	0	18.2729	182.031	5.83311	21.634	511.102	8.23058	14.285	0	4.36191	9.6563	4.69497	4.01258	0.994061	0.262436	0	2.88912	0	5.43838	1.9921	34.6336	71.6259	34.9257	16.5274	1.1488
		560	0	14.0462	185.136	7.90485	14.8731	532.673	8.64714	13.3098	0	3.5543	8.96657	3.56013	3.44024	0	0.367452	0	4.58707	0	8.33987	3.59628	0	62.6086	29.9884	18.8431	2.02937
		580	0	11.9806	218.802	9.66653	11.1187	571.024	9.48566	13.5438	0	1.22758	5.14786	1.74514	1.51088	0	0.401569	0	8.2413	0	15.7214	8.15654	0	73.1844	36.7989	25.317	4.51807
		600	0	9.60946	233.628	11.4106	6.74843	560.695	8.57092	11.8923	0	0	3.57154	0.894754	0	0	0.408401	0.0731144	13.3717	0	27.1778	17.5118	0	79.3548	50.8993	30.5556	9.01141
		620	0	6.02872	205.384	9.31438	2.54135	600.418	5.81859	7.38457	0	0	2.49465	0	0	0	0.610185	0.0853899	16.7173	0	32.761	27.3837	0	56.6591	54.6904	28.1981	12.0353
		640	0	0	93.2135	4.63541	0	735.652	2.0732	3.1605	0	0	1.82723	0	0	0	0.496254	0.0542059	12.0326	0	15.452	18.1122	0	0	24.2642	10.9822	6.93112
		660	0	0	24.6508	0	0	816.394	0	0	0	0	1.60879	0	0	0	0.358579	0.055455	1.24108	0	3.7824	5.10325	0	0	0	0	2.25175
		680	0	0	9.07663	0	0	845.331	0	0	0	0	1.50415	0	0	0	0.322963	0.0873281	2.50068	0	1.44506	2.02592	0	0	0	0	1.3816
		700	0	0	3.51975	0	0	874.638	0	0	0	0	1.4376	0	0	0	0.331378	0.189839	1.44108	0	0.450781	0.846864	0	0	0	0	1.26453
		720	0	0	0	0	0	891.621	0	0	0	0	1.13971	0	0	0	0.336835	0.325451	1.00121	0	0.123455	0.628698	0	0	0	0	1.67121
		740	0	0	2.13535	0	0	893.205	0	0	0	0	0	0	0	0	0.393946	0.440926	1.62602	0	0.164238	0.998113	0	0	0	0	2.45088
		760	0	0	3.23068	2.387	0	932.781	0	0	0	0	0	0	0	0	0.505335	0.509195	3.03733	0	0.293073	1.82439	0	0	0	0	3.83916
		780	0	0	4.92194	2.43604	0	842.167	0	0	0	0	0	0	0	0	0.690915	0.476374	6.03713	0	0.5478	3.381	0	0	0	0	6.46671
		800	0	0	8.65512	4.15536	0	942.6	0	0	0	0	0	0	0	0	1.40691	0.657922	13.6417	0	1.19283	6.4667	0	0	0	0	11.2746
		820	0	0	28.0825	5.61006	0	842.848	0	0	0	0	0	0	0	0	4.33849	1.00939	56.1941	0	3.7533	13.9945	0	0	0	0	15.3816
		840	0	0	72.6617	5.12788	0	814.049	0	0	0	0	0	0	0	0	13.4965	2.23922	179.1	0	11.2374	29.3126	35.8137	0	28.5044	0	20.1483
		860	0	0	163.255	7.72389	0	610.585	0	0	0	0	0	0	0	0	47.5706	8.1572	549.02	0	37.8965	63.8391	40.6021	79.105	97.9929	6.75592	23.4784
		880	17.5053	0	235.587	8.76818	0	343.229	0	0	0	0	0	0	0	0	126.793	25.6292	1122.72	1.37956	90.4696	91.0394	70.0069	257.997	206.527	17.7825	28.3196
		900	27.5164	0	186.85	7.90752	0	130.806	0	0	0	0	0	0	0	0	229.14	50.0677	1582.23	3.66597	142.257	80.4745	107.11	588.326	273.939	27.9635	28.6152
		920	27.4316	0	94.1092	5.94791	0	31.8388	0	0	0	0	0	0	0	0	316.738	69.2268	1789.76	8.01458	155.604	45.1359	130.314	1003.33	286.32	39.4036	22.6139
		940	20.2742	0	23.4923	1.92793	0	3.08835	0	0	0	0	0	0	0	0	406.845	78.8439	1844.16	15.6022	120.162	14.0481	194.838	1610.2	264.961	41.4494	12.6834
		960	0	0	0	0	0	0	0	0	0	0	0	0	0	0	515.238	69.9497	1720.97	24.5482	38.0094	1.57388	276.141	2578.72	208.189	19.9318	2.3743
		980	0	0	0	0	0	0	0	0	0	0	0	0	0	0	465.419	36.2128	709.834	19.0586	2.65029	0	560.911	4110.02	162.43	0	0
		1000	0	0	0	0	0	0	0	0	0	0	0	0	0	0	0	0	0	0	0	0	5843.55	873.101	0	0	0

## Sheet: Speciation DNBE 10 bar
		Species mole fractions in ppm
		Temperature	1_Butene	1_butanol	1_penten_3_ol	1_propanol	2_3_dihydro_furan	2_Propenal	2_butenal	2_butene	2_heptyl_1_3_dioxepane	2_tert_butoxytetrahydrofuran	3_butenoic_acid	3_pentanone	Acetylene	Butane	CO	CO2	Ethane	Ethene	Methane	Propane	Propene	Propyne	acetaldehyde	acetic_acid	butanal	butanoic_acid	butyl_butanoate	butyl_ethanoate	butyl_methanoate	butyrolactone	di_n_butyl_ether	ethanol	formaldehyde	formic_acid	glyoxal	iso_Butylene	methyl_vinyl_ketone	propyl_methanoate
		400	0.142006	24.123	3.40569	10.0493	20.6575	0.148623	2.68645	62.5515	5.69503	6.93208	2.98244	26.5366	0.791927	0.407799	285.11	235.989	0.111122	4.02985	0.156745	8.58897	7.88392	0.417258	3.37456	41.3149	150.116	233.567	6.684	4.15516	12.3192	0.706837	352.193	19.1497	231.908	77.7687	125.12	0.382959	3.54881	4.7319
		420	0.108382	21.6211	3.9268	8.79125	17.1875	0.111725	2.57569	51.779	5.04262	7.12133	3.02194	25.346	0.741886	0.38268	233.961	208.756	0.0933254	3.3239	0.114226	6.8431	6.60124	0.0196206	2.61168	32.9286	139.765	215.809	6.07139	3.46527	11.7147	0.681817	368.586	16.0268	195.127	61.353	103.558	0.300734	3.16167	3.98556
		440	0.117312	22.9572	3.81607	9.32909	18.6019	0.124171	2.46186	58.0747	5.571	7.29647	3.32393	25.7215	0.7139	0.367537	267.381	228.764	0.0966948	4.05147	0.127161	8.07758	7.56187	0.0206817	3.26921	37.2038	144.859	226.048	6.49789	3.7895	12.2484	0.850955	342.439	17.2304	216.2	69.3973	116.126	0.363055	3.5851	4.24131
		460	0.118144	23.8039	4.01939	9.85172	19.7047	0.125051	2.56589	56.0958	5.84471	7.12945	3.08895	24.5642	0.762335	0.392622	259.064	221.796	0.105243	3.84577	0.17217	7.96577	7.36989	0.0199209	3.12758	39.4146	148.149	235.715	6.83397	3.50296	12.1835	0.893824	364.842	17.552	205.01	74.1718	112.171	0.346873	3.60544	4.16113
		480	0.0972111	20.2621	3.65524	8.57509	16.1908	0.0935118	2.00551	44.5433	5.00121	7.03267	3.17937	21.0696	0.642274	0.330661	204.698	195.317	0.0853655	3.00988	0.142936	6.58148	6.2864	0.020982	2.36032	33.0117	138.415	208.97	5.92779	2.40491	10.6469	0.826082	398.93	13.3197	161.122	54.2346	89.0676	0.286998	3.14133	3.07579
		500	0.0849862	18.92	3.60678	9.68063	16.0537	0.0790003	1.6368	44.5989	4.77804	6.60302	3.22312	18.2191	0.498932	0.259987	218.343	196.356	0.104836	2.80128	0.172214	7.90064	5.69844	0.0229841	2.20874	32.1075	144.702	217.754	6.22085	1.89855	13.5289	1.27058	439.632	15.1946	159.176	57.09	89.1978	0.276706	2.9166	2.97819
		520	0.0990304	24.638	3.66543	13.4089	22.537	0.0972343	1.99424	64.8205	7.13548	7.50577	5.24794	21.3578	0.552429	0.284407	398.548	268.354	0.128263	3.92063	0.26564	16.0378	7.75017	0.0207417	2.8253	45.074	169.545	246.551	9.07	2.33796	19.1763	1.48317	354.589	24.5823	234.645	48.6776	129.499	0.519205	2.87461	4.87938
		540	0.104699	29.5054	3.5163	17.3617	22.2366	0.114814	2.38051	84.4437	8.4181	11.2871	5.4541	25.0407	1.0238	0.527908	566.053	329.234	0.181811	5.98151	0.291422	25.0519	11.8372	0.40981	6.05647	44.4732	212.546	215.501	10.2393	2.63702	22.4613	1.74273	305.001	32.2037	305.319	79.4853	166.741	1.05773	3.45254	7.72824
		560	0.100772	27.4745	5.3973	15.7571	8.80012	0.0981955	2.2481	68.5564	8.11845	12.0625	6.4818	22.2839	0.556041	0.28738	489.899	278.732	0.184095	6.37989	0.290154	22.3844	12.1661	0.0173982	5.44869	39.8331	167.743	231.561	9.97882	2.21927	16.7818	3.14953	226.556	28.0692	247.754	63.6367	137.113	1.29718	4.78955	6.19166
		580	0.125743	25.2253	4.97732	16.3451	17.9707	0.118751	2.38036	68.2185	6.81564	9.75211	5.88909	18.3044	0.923338	0.475362	466.098	270.227	0.362379	8.47522	0.754402	20.4317	13.6552	0.0983631	6.85797	35.403	160.627	170.887	7.82532	1.35263	14.9593	25.9629	193.957	27.0515	241.17	63.4125	136.437	2.40523	4.99672	6.29218
		620	11.2608	32.6194	5.23156	20.7922	10.3826	10.3416	3.77545	12.2885	8.58597	6.99111	8.37026	16.1047	2.00391	1.03136	1086.1	428.385	2.08167	43.1097	4.998	25.4296	39.7785	0.566274	15.7497	42.4895	196.793	155.022	10.0376	1.31939	21.6926	8.70897	114.528	38.5031	498.672	84.0005	265.91	12.7479	6.15421	7.43386
		640	25.3404	41.0862	5.85169	24.0476	16.3434	23.3604	5.63919	26.2639	10.8122	4.72956	13.5535	22.6848	2.31626	1.19248	2096.09	643.767	3.9935	101.862	11.2059	34.8324	86.9392	0.507372	25.8166	52.3068	264.939	182.908	13.2812	1.89961	28.1407	9.42356	116.669	41.6368	830.715	98.0365	418.471	28.8119	6.938	9.71092
		660	14.6397	23.5524	4.29293	10.112	10.4421	13.496	4.12894	16.7641	6.08168	5.20668	13.2375	12.3043	0.389597	0.200576	1452.1	502.782	1.09781	81.6745	3.19183	22.3907	64.973	1.13769	17.8621	42.8181	149.191	142.062	7.28198	1.16676	16.1856	11.9957	55.8299	19.7554	566.517	64.4876	267.326	16.6451	5.42235	7.22609
		680	15.2713	19.2491	3.61357	7.77135	9.34075	14.0781	3.87495	16.682	5.05184	4.00282	11.2258	12.8576	0.402731	0.207338	1382.98	491.724	1.17709	82.9013	3.66844	21.1038	66.3872	1.28485	16.5196	36.6768	134.708	118.13	6.14316	1.04069	14.8025	12.0916	46.9538	14.9941	519.453	42.6958	236.612	17.3634	3.82052	6.40747
		700	0.912129	19.3573	3.20296	6.64611	10.1126	16.2904	4.38397	18.0613	4.82817	3.41786	8.39513	11.0485	0.504908	0.259942	1438.15	531.691	1.41381	92.5117	5.05843	21.4088	74.7684	1.70225	16.4707	40.0674	136.383	111.879	5.95983	1.06832	15.023	12.4751	48.5445	12.5405	553.604	37.0569	238.538	20.092	3.2597	6.31632
		720	1.03686	17.8108	2.68127	5.7575	9.7317	17.582	4.7992	20.9157	4.29003	2.90087	6.811	10.594	0.66968	0.344771	1454.05	592.221	1.55851	99.1002	6.69986	21.046	79.8589	2.21064	17.0068	42.0675	128.358	96.139	5.3876	1.01436	13.5584	12.655	46.1606	10.6431	528.736	26.6681	232.302	21.6851	2.31613	5.96839
		740	1.34585	19.048	1.78537	5.4998	9.39752	1.0367	6.10548	25.4324	3.80701	2.11085	4.88699	10.3676	0.513159	0.264189	1569.41	708.628	1.79896	113.483	10.3607	21.1892	90.9393	3.60306	16.7513	44.7061	125.139	70.4567	4.77126	0.909831	14.2176	13.7454	47.3704	10.3349	559.156	19.8751	248.356	25.3607	1.3768	5.83437
		760	1.77486	15.7528	1.08306	5.01053	8.19146	1.4569	7.25843	30.8413	2.79092	1.39246	1.40768	7.68189	0.502277	0.258587	1729.33	926.113	2.19144	136.289	18.2972	20.8846	103.058	5.40016	16.7154	41.7834	100.286	41.5941	3.56103	0.681349	11.576	11.1559	42.9889	8.98301	572.567	14.4469	254.861	30.0859	0.531408	4.76672
		780	2.41692	9.42561	0.736714	3.09227	5.08042	2.0539	6.32832	36.0719	1.39763	0.83208	0.733612	4.16968	0.494896	0.254787	2037.84	1228.87	3.05941	182.199	37.1334	20.0423	117.006	7.92004	15.9273	9.23848	56.1857	21.9105	1.85151	0.399609	6.782	7.68727	30.7889	6.16737	563.066	8.10163	228.349	35.8631	0.17777	2.9305
		800	2.45921	3.32598	0.388138	1.16426	1.76907	2.02481	2.99136	37.6185	0.451521	0.530018	0.395922	1.46758	0.493	0.253811	2608.43	1606.04	5.48327	265.812	75.2777	17.0152	123.943	9.39986	13.7326	5.56281	21.4255	11.128	0.624097	0.15872	2.94135	4.33334	12.8785	2.04955	518.632	5.48731	141.676	34.8114	0.0137534	1.23781
		820	1.4844	0.613197	0.132735	0.030433	0.46147	1.1669	0.932158	23.4298	0.0828618	0.16548	0.194011	0.887123	0.279481	0.143885	2845.36	1701.65	6.89249	293.129	95.1702	11.4808	101.094	7.63481	8.1821	1.88509	6.50755	5.30735	0.122098	0.0294966	0.995863	1.70571	2.53231	0.448887	306.873	1.98634	58.6515	21.8213	0.0030726	0.416699
		840	0.470968	0.049893	0.0220054	0.012876	0.731856	0.350884	0.235564	8.41196	0.0052673	0.0295552	0.108857	0.218533	3.69935	1.90753	3258.88	1716.82	8.15877	326.819	118.157	5.23595	66.7659	3.99074	4.31798	0.758485	0.6726	2.00624	0.0054867	0.0923526	0.145376	0.550721	0.0894	0.060573	104.708	0.551306	20.949	7.54538	0.0335056	0.0735953
		860	0.0866946	0.153043	0.0064378	0.006243	0.119684	1.50657	0.0092177	2.01151	0.0035603	0.0132413	0.199863	0.071401	3.40377	1.75571	3496.94	1722.77	7.28614	313.704	124.032	1.77355	33.3221	1.31852	2.04487	0.295259	0.04404	0.44201	0.0066572	0.069996	0.086383	0.229418	0.01661	0.00673	37.9758	0.153921	8.84226	1.85815	0.0286773	0.0058525
		880	0.489361	0.005853	0.0031604	0.004682	0.003804	0.45092	0.0054136	0.533895	0.0058525	0.0070962	0.15041	0.008076	3.04089	1.56757	3774.77	1795.73	6.41281	294.394	133.865	0.640665	14.9373	0.389368	1.02331	0.03453	0.00337	0.0774	0.0063646	0.0065548	0.057355	0.068767	0.01514	0.017265	24.5402	0.134022	4.58251	0.556401	0.0256047	0.0024873
		900	0.17847	0.005414	0.0026922	0.001561	0.001317	0.169649	0.0040968	0.148215	0.0059013	0.0050478	0.164894	0.00199	2.52258	1.30211	3816.29	1848.13	4.6532	241.704	127.911	0.251201	5.45876	0.124591	0.502438	0.016972	0.00176	0.00337	0.0045357	0.132033	0.002224	0.0346761	0.00037	0.050332	14.7062	0.08252	2.82266	0.202428	0.019167	0.0027799
		920	0.0727724	0.008047	0.0044479	0.002341	0.390801	0.0639979	0.011705	0.115441	0.0060964	0.0100956	0.241855	0.317791	1.8746	0.965109	4074.05	2176.06	3.20743	181.558	125.608	0.117286	1.3451	0.034316	0.239953	0.781603	0.3908	0.0654	0.0131681	0.193484	2.70702	0.0253121	0.00161	0.026922	5.05481	0.211861	1.95679	0.075464	0.0166796	0.0310183
		940	0.031017	0.00395	0.0035115	0.000975	0.009218	0.0293503	0.0051209	0.575887	0.0056574	0.0074619	0.0007316	0.001053	0.811305	0.417512	3676.39	2396.82	1.91088	112.526	107.305	0.054369	0.321527	0.0168377	0.182013	0.018435	0.00146	0.0038	0.0064378	0.0008194	0.002458	0.0226785	0.00241	0.042431	-1.46722	0.05794	1.15177	0.035846	0.0321888	0.0052673
		960	0.0011426	0.021654	0.0012876	0.001756	0.044625	0.0116378	0.0032189	0.237466	0.0081447	0.009803	0.0011705	0.003746	0.430829	0.221298	3574.75	2674.27	1.00401	51.89	87.6723	0.02584	0.098415	0.0013814	0.064085	0.138704	0.00658	0.0079	0.0103882	0.0009364	0.00316	0.0223858	0.00446	0.047405	2.55462	0.084276	0.47435	0.014354	0.0201912	0.0016094
		980	0.0009762	0.002634	0.0019899	0.002146	0.10315	0.0017078	0.0019021	0.123195	0.0052673	0.0059988	0.0020484	0.004448	0.193739	0.0999263	3371.56	2890.94	0.447903	15.6035	61.8406	0.01024	0.076829	0.0317132	0.059403	0.048283	0.00615	0.1807	0.0102419	0.0026922	0.004565	0.0387729	0.01536	0.05794	9.43717	0.100663	0.17675	0.009409	0.0367245	0.0007316
		1000	0.01664	0.099639	0.0017558	0.002341	0.027507	0.0066166	0.002341	0.028824	0.0090226	0.013095	0.0007316	0.004448	0.112836	0.0582291	3376.47	3255.63	0.351231	6.71061	43.1252	0.016447	0.220012	0.0913558	0.058232	0.055014	0.02648	0.28019	0.0094372	0.0053843	0.000702	0.0569156	0.0267	0.066426	4.73292	0.103004	0.13812	0.020622	0.0219469	0.0008779

## Sheet: Speciation DSBE 1 bar
		Species mole fractions in ppm
		Temperature	1_3_butadiene	1_butene	2_butanol	2_butanone	2_butene	2_butyne	2_methyl_1_propene	CO	CO2	acetaldehyde	acetone	acetylene	di_sec_butyl_ether	ethane	ethene	formaldehyde	isobutylene	methane	methyl_vinyl_ketone	pentane	propanal	propane	propene	propyne
		420	1.53456	1.65397	0.8	0.8	1.53456	0.8	1.53456	0.8	8.21697	0.8	0.8	0.8	962.645	0.8	0.8	0.8	1.87539	0.8	0.8	0.8	0.8	0.8	0.8	0.8
		440	1.50609	1.66448	0.8	0.8	1.50609	0.8	1.50609	0.8	11.621	0.8	0.8	0.8	1084.12	0.8	0.8	0.8	1.89251	0.8	0.8	0.8	0.8	0.8	0.8	0.8
		460	1.41251	1.45869	0.8	0.8	1.41177	0.8	1.41163	0.8	10.8115	0.8	0.8	0.8	1071.64	0.8	0.8	0.8	1.65852	0.8	0.8	0.8	0.8	0.8	0.8	0.8
		480	1.43135	1.49851	0.8	0.8	1.42868	0.8	1.38701	0.8	7.70311	0.8	0.8	0.8	1027.5	0.8	0.8	0.8	1.7038	0.8	0.8	0.8	0.8	0.8	0.8	0.8
		500	1.47065	1.49246	0.8	0.8	1.47065	0.8	1.45997	0.8	12.444	0.8	0.8	0.8	1050.09	0.8	0.8	0.8	1.69691	0.8	0.8	0.8	0.8	0.8	0.8	0.8
		520	1.41815	1.51358	0.8	0.8	1.42482	0.8	1.41815	0.8	11.1329	0.8	0.8	0.8	1047.33	0.8	0.8	0.8	1.72093	0.8	0.8	0.8	0.8	0.8	0.8	0.8
		540	1.34623	1.44106	0.8	0.8	0.8	0.8	1.34623	0.8	11.9512	0.8	0.8	0.8	946.762	0.8	0.8	0.8	0.8	0.8	0.8	0.8	0.8	0.8	0.8	0.8
		560	0.8	1.59648	0.8	0.8	0.8	0.8	1.52122	0.8	9.78248	0.8	0.8	0.8	1029.66	0.8	0.8	0.8	0.8	0.8	0.8	0.8	0.8	0.8	0.8	0.8
		580	1.48562	1.5412	0.8	0.8	0.8	0.8	1.49853	0.8	7.92269	0.8	0.8	0.8	1008.29	0.8	0.8	0.8	0.8	0.8	0.8	0.8	0.8	0.8	0.8	0.8
		600	0.8	1.53116	0.8	0.8	0.8	0.8	1.48577	0.8	11.0181	0.8	0.8	0.8	911.632	0.8	0.8	0.8	0.8	0.8	0.8	0.8	0.8	0.8	0.8	0.8
		620	0.8	2.05138	1.50268	1.5273	0.8	0.8	1.91094	0.8	8.07156	0.8	0.8	0.8	1022.49	0.8	0.8	0.8	0.8	0.8	0.8	0.8	0.8	0.8	0.8	0.8
		640	0.8	2.04133	1.34964	1.40985	0.8	0.8	1.94549	0.8	4.02395	0.8	0.8	0.8	986.035	0.8	0.8	0.8	0.8	0.8	0.8	0.8	0.8	0.8	0.8	0.8
		660	1.05231	2.53634	2.35642	2.32053	1.05231	0.8	2.33239	0.8	10.0478	1.65143	0.8	0.8	952.281	0.8	0.8	0.8	1.31445	0.8	0.8	0.8	0.8	0.8	0.8	0.8
		680	2.01	3.32934	4.15791	4.06626	2.01133	0.8	3.097	0.8	11.6327	3.2065	0.8	0.8	904.965	0.8	0.8	0.8	2.5318	0.8	0.8	0.8	0.8	0.8	0.8	0.8
		700	4.13937	4.85738	7.87865	0.8	4.13834	0.8	4.60265	0.8	11.5989	0.8	0.8	0.8	858.67	0.8	0.8	0.8	4.91122	0.8	0.8	0.8	0.8	0.8	0.8	0.8
		720	7.32461	7.59711	13.6463	1.71726	7.32461	0.8	7.28013	0.8	7.86075	0.8	0.8	0.8	892.04	0.8	0.8	1.86112	8.97226	0.8	0.8	0.8	0.8	0.8	0.8	0.8
		740	13.5182	12.0945	23.368	4.01955	13.5182	0.8	11.5396	0.8	13.9768	1.80692	0.8	0.8	876.131	0.8	1.23397	0.8	15.8709	0.8	0.8	0.8	0.8	0.8	0.8	0.8
		760	20.5673	17.2338	33.6662	7.31171	20.5724	0.8	16.68	0.8	15.9674	3.3564	0.8	0.8	836.518	0.8	2.41949	1.36305	23.8954	0.8	0.8	0.8	0.8	0.8	1.03919	0.8
		780	30.5612	24.4583	45.3191	13.3831	30.5612	0.8	23.7485	1.29291	17.3412	6.05664	0.8	0.8	800.912	0.8	0.8	1.08671	35.482	1.90519	1.41251	0.8	0.8	0.8	2.80972	0.8
		800	46.8639	35.6758	61.4461	25.0514	46.8639	0.8	34.8686	0.8	1.02134	10.69	0.8	0.8	815.192	0.8	8.96939	2.50768	54.0168	5.015	2.71559	0.8	0.8	0.8	7.35203	0.8
		820	66.9688	48.3498	73.0421	42.2094	66.9688	0.8	47.4878	0.8	22.6784	17.5662	0.8	0.8	719.138	1.5849	16.1542	4.56257	76.3037	10.268	4.69815	0.8	1.07584	0.8	15.6115	2.08559
		840	108.952	106.746	115.773	73.391	108.952	0.8	72.832	0.8	3.83441	32.3222	2.44114	0.8	731.032	4.66763	33.608	9.46574	121.369	25.2218	8.62635	2.51262	2.44114	0.8	38.9096	5.77946
		860	143.659	131.047	138.343	106.675	143.659	0.8	91.2461	0.8	6.38669	42.6525	5.22396	0.8	576.01	9.26076	50.0774	16.1055	149.004	41.4086	10.5346	5.25139	4.78105	0.8	63.7082	12.0833
		880	209.092	194.277	169.233	162.893	209.092	0.8	123.36	77.2552	21.3133	64.2119	9.81914	0.8	433.921	19.7454	95.7207	24.4912	220.247	82.6194	17.1384	13.1026	9.81104	0.8	119.187	30.1452
		900	263.958	220.264	176.128	205.766	263.958	0.8	141.106	131.217	52.8372	81.0882	5.66904	0.8	230.11	32.8725	143.024	41.2722	249.599	121.774	22.6827	24.6656	5.46499	0.8	163.925	59.5213
		920	305.859	239.512	137.594	229.875	305.859	0.8	143.415	258.701	10.1799	93.7582	11.9951	0.8	74.7729	56.4656	241.839	60.6272	271.393	206.349	28.671	52.868	11.9951	1.63373	234.495	119.692
		940	330.715	221.683	99.2778	203.734	330.715	0.8	129.028	513.539	15.3711	100.904	23.0283	1.04505	11.0679	95.2547	415.988	90.2436	251.197	365.567	31.5837	95.2504	23.0283	2.92216	328.035	215.741
		960	299.105	143.289	34.1829	138.47	299.105	0.8	88.4263	791.683	18.2031	87.2628	41.0522	17.9521	0.8	125.049	558.188	114.432	162.929	475.681	28.4158	116.99	41.0622	3.44756	346.997	265.139
		980	218.472	40.2061	9.06353	68.9659	218.472	0.8	42.6471	1109.97	20.4486	60.6193	35.4502	29.2457	0.8	153.592	729.839	122.195	83.019	604.943	17.1618	113.126	35.4502	3.67345	325.514	256.47
		1000	152.716	13.0298	22.6062	22.6284	152.716	2.09191	14.8614	1730.78	173.839	36.2705	22.7656	48.947	0.8	179.541	1011.16	118.456	34.81	825.437	8.52922	89.7709	22.7656	4.07131	271.882	203.564

## Sheet: Speciation DSBE 10 bar
		Species mole fractions in ppm
		Temperature	1_Butene	2_butanol	2_butanone	2_butene	2_methyl_1_propene	CO	CO2	Ethane	Ethene	Methane	Pentane	Propene	Propyne	acetaldehyde	di_sec_butyl_ether	formaldehyde	iso_Butylene	methyl_vinyl_ketone
		500	3.88786	10.1128	264.622	4.44938	1.74845	60.0471	81.1314	0.0600837	0.31152	0.13227	0.157687	0.300468	0.357495	84.5479	632.633	96.3944	2.15379	73.7668
		520	2.72423	7.26571	253.604	3.16644	1.12542	53.5573	84.6367	0.0601063	0.35085	0.14206	0.0898381	0.29774	0.211422	83.4431	624.083	93.7745	1.54658	67.2241
		540	3.02302	7.91873	258.251	3.50738	1.40112	55.3198	84.0449	0.05884	0.39557	0.10885	0.112808	0.311175	0.262976	85.5841	615.647	94.396	1.83533	69.4638
		560	3.52395	8.94892	266.586	4.09058	1.97497	56.6689	85.7394	0.0595184	0.54631	0.15399	0.135575	0.331382	0.307623	89.4052	616.754	95.7643	2.35179	75.2223
		580	4.24689	8.94744	273.875	4.9339	2.94664	58.3613	84.0308	0.0643124	0.98241	0.12996	0.130405	0.362064	0.325241	92.2045	615.242	97.0979	3.48007	72.8238
		600	6.37453	10.6733	279.623	7.32488	6.02391	64.6347	83.6836	0.0580938	1.98083	0.14683	0.225731	0.464663	0.511556	93.9253	588.691	100.838	6.48604	70.9935
		620	10.2727	11.7305	306.706	11.7456	13.0661	84.0665	90.0709	0.0722723	4.66769	0.19013	0.331619	0.689324	0.756013	105.815	580.814	120.662	12.8971	70.738
		640	15.3003	11.2906	336.303	17.4526	22.3123	114.287	96.1798	0.0853203	9.43165	0.27088	0.474335	1.07294	1.07729	121.711	534.09	147.629	21.8907	73.3014
		660	20.3226	12.9538	357.512	23.626	30.2507	137.146	112.062	0.0905439	13.5761	0.44917	0.769674	1.55843	1.7528	129.95	512.017	166.87	29.3316	76.1351
		680	24.6123	13.6465	394.162	29.7085	38.8515	162.837	144.81	0.124012	17.4921	0.7284	1.0269	2.12565	2.36392	151.159	552.342	196.046	35.7314	82.6073
		700	27.5664	14.8655	380.71	33.1387	43.0474	172.902	192.866	0.135974	18.787	0.93854	1.57635	2.572	3.60206	150.887	526.734	198.427	39.2142	77.6164
		720	35.2708	18.2289	341.925	40.3518	51.9757	206.5	291.323	0.160623	21.039	1.37981	2.60945	3.47493	5.95316	155.704	467.901	205.234	48.0566	65.0991
		740	46.2863	23.5103	298.704	53.4388	68.5752	269.243	478.336	0.203226	24.4667	2.41252	4.04038	5.13088	9.21865	167.542	430.903	233.363	61.2865	58.3207
		760	74.1792	28.7475	232.872	73.5402	92.7776	385.019	776.423	0.281966	31.1769	5.07373	5.9596	8.44447	13.5805	177.208	380.2	278.842	84.3414	51.9814
		780	100.21	34.0289	161.325	99.551	126.419	538.947	1151.52	0.547334	43.0384	11.4923	8.89391	15.1084	20.2399	165.579	290.554	316.307	113.948	41.2023
		800	122.527	39.9577	120.857	121.802	160.379	751.707	1521.51	1.44018	66.9112	28.2461	14.7398	31.874	33.517	135.902	179.572	315.742	139.309	30.7819
		820	114.988	25.2714	101.536	111.291	166.68	1084.24	1902.24	5.22704	117.25	69.1827	23.4825	73.174	53.3746	104.84	91.8101	276.156	130.747	27.1369
		840	71.3621	9.10168	75.5982	66.275	121.539	1642.23	2215.53	13.6981	201.592	137.988	26.7104	123.248	60.7173	72.0811	25.7903	202.075	81.1384	21.7483
		860	11.4797	0.899711	30.5739	15.0945	43.2712	2662.96	2502.95	21.9631	322.578	227.875	12.5433	112.97	28.6083	38.9523	1.58904	125.331	21.2935	15.8604
		880	4.34462	0.252424	15.2379	5.37302	20.663	2468.24	2581.02	20.8433	321.862	215.995	7.04569	82.2637	16.0578	21.5236	0.2357	61.6307	10.1573	9.36296
		900	0.467474	0.183581	4.36546	0.82005	4.43922	2763.47	2500.01	16.0981	325.597	226.341	1.52584	35.7277	3.49661	11.4869	0.03401	35.138	2.26936	4.16073
		920	0.0299964	0.142275	0.80661	0.199808	0.640403	3083.06	2543.7	10.3433	288.267	230.483	0.16839	9.52626	0.459342	6.31027	0.02393	25.2548	0.387134	1.29261
		940	0.00590167	0.037372	0.00443	0.203578	0.099167	3199.78	2643.5	5.87317	202.447	207.951	0.0355729	1.8605	0.077161	3.60802	0.03729	17.8421	0.062119	0.586803
		960	0.000621228	0.018194	0.06261	0.061959	0.0595	3291.45	2908.33	3.33889	110.03	175.261	0.0082458	0.383449	0.024366	1.88039	0.04885	9.48786	0.012664	0.430596
		980	0.00331691	0.026718	0.03721	0.026554	0.037044	3191.7	3239.64	1.73987	37.9044	126.584	0.0005391	0.094417	0.012773	0.80317	0.05721	4.70426	0.008451	0.349623
		1000	0.00447464	0.040814	0.09818	0.022456	0.075563	3157.36	4086.3	0.743143	6.22022	80.2954	0.120851	0.02312	14.9625	0.40421	0.04975	2.61144	0	0.484359

## Sheet: Speciation DIBE 1 bar
		Species mole fractions in ppm
		Temperature	Formaldehyde	Acetaldehyde	2-methyl-1-Propene	2-Butene	2-Propenal	Acetone	3-methyl-1-Butene	2-methyl-Propanal	Methacrolein	2-methoxy-2-methyl-Propane	2-methyl-1-Propanol	Isobutyl ether	3-Heptanone, 5-ethyl-4-methyl-	trans-1-Butene,1-butoxy-	1,3-Dioxepane, 2-heptyl-	Propanoic acid, 2-methyl-, 2-propenyl ester	Pentanoic acid, 3-hydroxy-4-methyl-, methyl ester	methane	ethane	ethene	CO2	propene	CO
		400	0.02085	0.00240577	0.00160385	0.0049452	0.0151474	0.135614	0.0278	0.198476	0.000935578	5.28083	2.28695	1182.84	0.189789	0.0426356	0.0437939	0.294726	5.92079	0.02062	0.000366111	0	53.4915	0	1.11796
		420	0.00855385	0.00160385	0.0113606	0.000801924	0.00695001	0.149514	0.00171077	0.179631	0.00267308	4.96605	2.03274	1064.03	0.163967	0.0122293	0.000846475	0.305342	4.74029	0.0031659	0.000559934	0.00134283	52.8173	0.000911604	1.86615
		440	0.0144346	0.00187115	0.00761828	0.000801924	0.00801924	0.149336	0.000748462	0.180433	0.00360866	4.58187	1.84349	947.054	0.155413	0.0205827	0.0324779	0.263031	3.50548	0	0.000538398	0.000519806	53.8237	0.000597773	3.53587
		460	0.00534616	0.00213846	0.00147019	0.0017375	0.00837565	0.135971	0.00171077	0.220395	0.00187115	4.17332	1.71358	1115.68	0.195669	0.0380914	0.000712821	0.348799	4.6119	0	0.000624542	0.000823026	60.5842	0.000418441	4.99037
		480	0.00962308	0.00374231	0.00120289	0.00227212	0.00659359	0.209748	0.00395616	1.37984	0.00227212	4.2224	1.67041	886.184	0.13483	0.0319433	0.201862	0.199183	4.05056	0	0.0019813	0.000714733	48.82	0.016095	0.96052
		500	0.434108	0.207431	0.109329	0.00427693	0.0224539	1.6288	0.0155039	20.6931	0.126036	3.71226	1.50107	798.948	0.122481	0.0256616	3.04976	0.286783	3.61599	0	0	0.000996294	49.5768	0.223821	3.53298
		520	1.34456	0.429297	0.448008	0.0052125	0.167869	2.82954	0.0173216	40.2026	0.327051	3.52996	1.48717	722.266	0.0989574	0.0667602	5.901	0.357276	4.28693	0.0009581	0.00127062	0.000389854	43.0509	0.958888	2.01492
		540	1.06709	0.0756481	0.438786	0.0017375	0.0117616	1.57801	0.00491847	25.1716	0.153836	3.45811	1.50735	718.776	0.0835605	0.0697674	3.50178	0.285638	4.27593	0.00104141	0.00111987	0	36.2285	0.922245	2.02648
		560	0.196204	0.0181769	0.239909	0.00227212	0.00908847	0.372449	0.000962308	6.45068	0.0157712	3.68628	1.60746	735.904	0.114515	0.0251269	0.870845	0.220796	3.66433	0.0182456	0	0.0012562	59.1808	0.328073	4.07752
		580	0.221331	0.0392943	0.218791	0.000935578	0.00766283	0.00516795	0.00139	3.62189	0.00213846	3.39128	1.41433	681.652	0.0972466	0.0396952	0.471576	0.168939	4.4189	0.00195786	0	0	53.6735	0.252709	0.712085
		600	0.287089	0.113873	0.401496	0.00133654	0.00445513	0.226855	0.00128308	2.87797	0.00641539	4.4572	1.94867	843.667	0.130767	0.0265303	0.307716	0.20682	7.9062	0.00187454	0	0	39.5302	0.17981	2.18825
		620	0.147554	0.0403635	0.289094	0.00120289	0.0033859	0.15593	0.00181769	1.10345	0.00481154	3.76883	1.60104	742.163	0.112376	0.0225875	0.106923	0.159315	5.3593	0	0.000732221	0	23.4926	0.151297	1.38373
		640	0.145416	0.0793905	0.316893	0.000534616	0.00124744	0.126169	0.00235231	0.823977	0.00213846	3.83918	1.74646	781.639	0.123764	0.0322774	0.056892	0.174743	4.68377	0.0025827	0	0.00166771	42.7442	0.191527	4.21618
		660	0.329858	0.18765	0.69206	0.00414327	0.00320769	0.00427693	0.000748462	0.701951	0.00106923	4.11505	1.85124	843.491	0.133547	0.0678294	0.0105587	0.204987	4.4881	0.00445725	0	0.00045483	52.0251	0.296839	1.10063
		680	0.512162	0.195135	1.15183	0.00334135	0.00356411	0.087677	0.00213846	1.03261	0.00133654	4.24902	1.8181	858.923	0.141192	0.0382919	0.021251	0.220262	4.28938	0.30705	0.000667613	0.00106127	54.3076	0.679863	4.81127
		700	0.611066	0.219727	1.42943	0.00882116	0.00374231	0.0146128	0.000748462	1.09021	0.00708366	3.91317	1.63713	787.261	0.124352	0.0330125	0.0163503	0.225684	3.50639	0.479925	0.00058147	0.00171103	56.769	0.970978	1.77371
		720	0.939855	0.144346	2.20636	0.0241914	0.00605898	0.00142564	0.000962308	1.45255	0.0248596	3.68917	1.76129	796.611	0.113713	0.0304731	0.00672725	0.153206	3.12987	0.901072	0.000732221	0	52.0213	1.67773	1.9196
		740	1.33066	0.238439	3.01724	0.0306068	0.013009	0.00570257	0.00470462	1.91713	0.0959635	3.53541	1.87824	794.325	0.125314	0.0270649	0.00187115	0.148089	2.79306	1.41828	0.00122755	0	48.897	2.80804	1.22484
		760	2.31007	0.478214	4.6684	0.0829991	0.0237013	0.0162167	0.000748462	3.13926	0.198743	3.09874	2.13579	757	0.115958	0.0174418	0.00516795	0.137091	1.76805	2.8391	0.106021	0.000693074	50.9361	5.71966	2.53491
		780	0.267842	0.28201	0.576316	0.0120289	0.00231667	0.00160385	0.000962308	0.770248	0.00253943	4.33285	1.89628	884.632	0.138412	0.073777	0.01341	0.202467	3.51808	0.00158295	0.000538398	0.00140781	50.9754	0.272166	1.29995
		800	5.89788	0.813685	9.20221	0.215584	0.0197808	0.316136	0.00278	6.56228	0.621892	2.60144	3.22347	814.375	0.114408	0.0574712	0.0083311	0.0986748	1.89811	5.33524	0.288818	0.17981	38.3664	11.4436	1.74049
		820	11.0361	0.643678	15.326	0.357524	0.0411654	0.678962	0.00801924	12.493	2.07859	1.72809	2.93157	756.286	0.110238	0.31823	0.014791	0.0583495	2.2088	11.4032	0.823964	0.358168	38.4517	25.2365	1.17284
		840	24.1122	0.206362	28.9362	0.640336	0.115833	1.73821	0.112483	23.1069	7.85778	0.953113	2.44707	735.403	0.110398	0.675621	0.00222757	0.0444495	1.70336	23.3725	2.4729	0.872061	45.4921	55.2543	1.47472
		860	43.291	0.910985	47.2622	0.954423	0.4448	3.44471	0.410585	37.3317	19.8761	0.505105	1.54798	670.019	0.100508	0.860598	0.0132317	0.0131363	0.996448	48.0337	6.39414	2.56916	52.2216	118.33	5.80067
		880	64.2271	1.50682	66.7734	1.03622	1.00508	4.59663	1.00786	48.1978	36.6637	0.36386	0.836273	563.741	0.0776797	0.964046	0.00971219	0.0104632	1.18249	85.3252	13.1412	7.22879	73.9964	210.767	22.7203
		900	101.54	3.2248	102.148	0.972466	2.95304	7.02628	2.67778	64.2237	65.5386	0.291793	0.465784	445.923	0.0556	0.889133	0.0102914	0.0281819	0.693626	166.717	27.8019	26.2942	115.244	408.447	107.939
		920	86.805	3.58406	71.7485	0.39174	3.79043	5.12429	3.00604	71.8153	10.9447	0.101363	5.56856	122.882	0.00871424	0.00541299	0.00539071	0.0682781	0.000840111	266.531	47.7028	87.0427	65.2864	611.937	223.164
		940	98.7334	6.41646	77.2055	0.174017	7.58157	5.56268	3.95455	54.125	12.0406	0.0761293	4.67	48.6452	0.00711039	0.00220529	0.000623718	0.0530033	0.000534616	418.968	70.9337	233.292	70.0215	785.023	593.258
		960	102.597	8.43383	76.5792	0.521518	9.30517	6.46814	4.00042	29.6298	10.6509	0.10842	3.26276	16.012	0.000267308	0.000334135	0.000490064	0.00114561	0.000534616	556.961	86.7495	412.303	90.7507	768.036	939.832
		980	95.0643	9.84067	61.9667	0.546912	10.445	6.08072	2.55771	10.0716	6.16091	0.105212	1.61414	3.31475	0.000855385	0.000801924	0.000490064	0.0218429	0.00122198	679.314	98.8701	590.205	97.6055	641.798	1208.24
		1000	89.639	9.07083	48.6962	0.602512	9.11663	5.35738	1.28703	2.17121	3.03796	0.0644747	0.471799	0.397821	0.000801924	0.000601443	0.00106923	0.0193225	0.00152747	802.193	106.945	734.906	123.803	493.08	1416.89

## Sheet: Speciation DIBE 10 bar
		Species mole fractions in ppm
		Temperature	1_Butene	2_heptyl_1_3_dioxepane	2_methoxy_2_methylpropane	2_methyl_1_propanol	2_methyl_1_propene	2_methyl_propanal	2_propenal	3_methyl_1_butene	Acetylene	Butane	CO	CO2	Ethane	Ethene	Methane	Propane	Propene	Propyne	acetaldehyde	acetone	allene	di_iso_butyl_ether	formaldehyde	iso_Butylene	isoprene	methacrolein	propyne
		500	0.256589	2.63909	5.78158	6.94107	4.17079	164.106	132.777	8.20978	0.672691	0.346539	107.723	81.4679	0.0009498	0.00078	0.002272	6.14252	10.8901	0.0322939	63.9138	132.777	16.699	716.39	52.0306	5.31178	8.17478	18.1015	16.699
		520	0.201123	2.88904	3.88794	5.22878	3.49863	140.999	119.836	5.2291	0.384133	0.197775	106.161	78.8678	0.0009498	0.001216	0.13979	7.97366	8.27239	0.0119525	54.7795	119.561	14.7912	513.323	44.0413	4.2658	5.2346	15.8559	14.7912
		540	0.18385	4.79179	5.95715	6.95439	4.39216	189.618	173.862	6.39082	0.402375	0.207154	175.499	112.662	0.0009498	0.122878	0.189081	18.2713	11.6634	0.0171179	84.5225	173.862	28.4824	429.493	63.8122	5.07232	6.39246	17.9118	28.4824
		560	5.1587	5.17498	7.19273	7.76482	5.9896	223.893	204.789	6.3536	0.428733	0.220759	237.417	131.411	0.0009498	0.265238	0.278968	25.1207	19.1364	0.0146554	104.739	203.881	41.6143	364.126	76.4361	7.0509	6.37081	18.4613	42.1749
		580	8.10722	7.85777	8.51177	8.65308	9.5172	275.885	223.129	7.02734	0.468315	0.240804	279.353	152.161	0.0009498	0.560558	0.329308	28.46	34.5537	0.0154762	129.003	222.156	62.8109	365.328	93.6811	10.4884	7.02313	17.9173	62.8109
		600	11.304	9.69688	8.44295	9.64859	13.2473	286.872	220.611	5.74541	0.36364	0.187213	330.25	171.112	0.0032789	1.09691	0.361863	28.84	57.3286	0.0198408	147.043	219.788	80.7266	295.066	108.064	14.6579	5.8689	16.1583	80.7266
		620	17.5856	13.427	8.55953	10.1112	19.5706	311.191	232.196	5.12399	0.321494	0.00987324	471.667	197.539	0.0032789	2.30366	0.470758	28.2025	102.768	0.0147755	187.738	231.44	122.116	231.323	147.259	21.8757	5.13452	13.9857	122.129
		640	23.6568	13.4409	7.54576	9.80778	26.1352	310.635	233.043	4.24482	0.322408	0.0177948	593.591	214.043	0.0004523	3.86358	0.908219	25.3245	149.862	0.025787	205.948	232.09	165.168	181.098	179.335	28.7811	4.24635	14.7739	165.168
		660	28.9216	9.96297	6.51232	10.1207	32.7691	322.898	234.513	3.6783	0.390444	0.0200105	636.774	218.238	0.0008593	4.69365	1.45938	23.4408	175.81	0.049592	203.309	233.54	189.397	178.524	190.49	34.7365	3.67678	17.9919	191.18
		680	34.3783	9.91781	6.11739	11.4908	39.2595	345.618	246.22	3.98181	0.465616	0.0250505	653.583	236.1	0.0008593	5.45361	2.09842	23.0924	192.282	0.0584613	207.02	246.206	212.307	199.84	211.03	40.8827	3.98287	23.8415	214.545
		700	36.2936	7.8053	5.49714	11.5586	38.858	299.332	236.095	2.66792	0.398472	0.0299641	623.295	275.998	0.0016508	5.25537	2.35864	21.1419	186.633	0.0465688	178.913	235.192	194.524	191.736	195.34	43.0281	2.64217	32.0132	194.524
		720	41.463	5.48341	4.53874	12.2866	44.3351	217.974	254.038	2.51951	0.479955	0.0520526	694.944	512.233	0.0663024	5.91878	3.46105	20.4902	192.369	0.132038	171.707	252.98	198.644	191.074	216.149	48.83	2.45864	61.5119	198.644
		740	51.0772	2.13329	11.0286	9.48809	55.3947	124.03	12.5318	2.27803	0.55205	0.0910174	816.567	975.659	0.118494	7.14703	6.27044	20.325	206.537	0.270303	157.24	213.759	211.312	188.05	283.06	59.6771	2.27768	96.0824	211.312
		760	4.75989	1.23795	6.59379	6.55788	78.7079	79.6382	18.6301	2.55216	0.374277	0.192631	980.504	1570.22	0.233053	9.34413	12.3968	20.4593	230.268	0.620451	116.071	130.955	251.238	176.432	351.022	5.41198	0.197932	111.935	251.195
		780	3.91083	0.426794	4.28591	4.34783	89.2758	56.1574	17.0532	1.29891	0.0804125	0.0413987	1047.69	1867.26	0.589779	12.0207	20.6502	17.938	247.699	1.33122	62.5979	71.686	249.76	133.086	307.366	8.11162	0.152867	90.3835	249.76
		800	4.41722	0.16787	3.07807	2.53238	94.6295	39.4085	16.8472	1.31705	0.10075	0.0518689	1265	2135	1.70625	21.2434	39.7924	16.1978	294.967	2.54481	36.5018	48.3591	294.215	77.7793	262.926	10.1417	0.234686	65.0337	290.557
		820	9.02966	0.0369196	2.45361	1.09135	82.9458	25.1392	18.9664	1.55571	1.2467	0.641841	1619.43	2327.25	4.27042	47.1444	72.2718	12.8551	338.608	3.61979	25.9453	39.0532	333.37	28.517	211.952	10.2684	0.470073	39.6965	334.462
		840	7.90528	0.0069742	0.812094	0.256779	49.1267	8.58607	21.1927	1.22154	1.0467	0.538872	2147.85	2450.39	7.83078	104.11	113.32	7.82515	310.475	3.63807	98.4237	26.6699	294.618	3.95352	143.535	8.988	0.429223	16.3332	302.402
		860	5.87598	0.0041943	0.65513	0.0248732	21.1858	1.52516	17.6032	0.423136	0.356326	1.95539	2644.37	2455.09	10.2414	171.097	146.29	3.55685	202.277	2.88454	14.6102	17.2973	198.431	0.2142	86.026	6.68069	0.227077	4.97302	198.72
		880	0.168453	0.0131194	0.277175	0.0595493	7.37182	0.20952	10.341	0.249668	3.86377	2.00016	3247.72	2605.61	11.2589	233.336	182.666	1.35331	97.653	1.68781	9.02954	8.23058	99.5182	0.00124	53.911	3.47752	0.0860319	1.19362	99.5182
		900	1.04941	0.0283359	0.250019	0.0058525	1.94318	0.01288	3.95513	0.0065548	3.09945	1.60346	3383.17	2389.28	8.68222	222.07	183.964	0.544009	37.493	0.685619	5.50633	3.94596	35.7378	0.00139	31.3062	1.19317	0.0126414	0.225029	37.3499
		920	0.010051	0.03214	0.0579398	0.0021947	0.288968	0.00527	0.97542	0.0371049	2.18184	1.12854	3481.96	2423.23	5.22414	180.542	173.679	0.20473	8.69061	0.168597	3.04974	1.63753	9.44634	0.0008	19.7212	0.22054	0.0007023	0.021654	9.44634
		940	0.005047	0.0403335	0.179555	0.0024873	0.085008	0.00497	0.05657	0.0019899	1.15169	0.597205	3478.19	2569.72	2.57315	109.73	146.09	0.070725	1.08841	0.0747784	1.90821	0.60066	2.11685	0.00183	12.5876	0.025024	0.0188451	0.205277	2.11685
		960	0.000721	0.0389192	0.184471	0.0040968	0.633388	0.00541	0.06165	0.0026922	0.482698	0.249139	3395.17	2857.24	1.19842	47.0693	113.094	0.000936	0.20374	0.065789	1.13656	0.01814	1.84491	0.00775	7.78559	0.012361	0.0636753	0.007169	1.56028
		980	0.004238	0.0465274	0.0656651	0.0024873	0.415674	0.00263	0.02614	0.0067889	0.1344	0.069813	3318.97	3290.86	0.526145	11.6301	79.5823	0.011357	0.13206	0.0745582	0.75673	0.03726	0.56516	0.00183	3.01463	0.001577	0.0067889	0.026483	0.56165
		1000	0.011337	0.0579398	0.115412	0.0011705	0.464835	0.04024	0.05735	0.182598	0.0087861	0.00452332	3371.39	3753.01	0.216048	1.85742	46.7493	0.000468	0.1515	0.0852694	0.92967	0.00215	0.69742	0.00124	0.34881	0.013206	0.166445	0.037749	8.15976

## Sheet: T profile (1 bar, quartz tube)
		Temperature profile of NREL flow reactor
		Furnace	ATS 17-16481-1
		Distance from fuel syringe tip [cm]	T_800_K	T_825_K	T_850_K	T_875_K	T_900_K	T_925_K	T_950_K	T_975_K	T_1000_K	T_1025_K	T_1050_K	T_1075_K	T_1100_K	T_1125_K	T_1150_K	T_1175_K	T_1200_K
		0	725	736	758	804	851	871	908	926	961	983	1017	1059	1079	1105	1139	1162	1187
		2.54	770	789	819	840	883	914	937	968	992	1015	1051	1096	1111	1136	1161	1186	1210
		5.08	793	816	843	875	912	941	962	990	1015	1042	1067	1107	1124	1150	1176	1200	1222
		7.62	809	834	863	892	931	951	975	999	1026	1051	1076	1110	1131	1155	1181	1204	1227
		10.16	818	842	869	897	926	954	978	1002	1027	1052	1078	1109	1132	1154	1181	1203	1226
		12.7	823	848	874	900	929	956	979	1003	1029	1053	1078	1111	1132	1154	1181	1204	1226
		15.24	828	852	877	902	934	959	981	1005	1029	1053	1079	1114	1133	1155	1183	1204	1227
		17.78	831	854	878	903	937	959	981	1005	1030	1054	1079	1115	1133	1155	1183	1204	1227
		20.32	832	854	878	903	937	959	981	1005	1029	1054	1079	1114	1132	1155	1183	1203	1226
		22.86	830	853	877	902	934	957	980	1003	1027	1052	1077	1111	1130	1152	1180	1201	1224
		25.4	828	851	874	899	929	954	977	1000	1025	1049	1074	1106	1127	1150	1177	1199	1221
		27.94	827	850	874	899	929	953	976	1000	1024	1048	1073	1106	1127	1149	1176	1198	1221
		30.48	828	852	875	900	932	956	977	1001	1025	1049	1074	1109	1128	1151	1179	1200	1223
		33.02	829	853	876	902	936	957	979	1002	1026	1050	1075	1111	1130	1152	1179	1201	1224
		35.56	830	853	876	902	936	957	979	1003	1026	1051	1075	1112	1130	1153	1180	1201	1224
		38.1	830	852	876	901	933	956	978	1002	1026	1050	1075	1109	1128	1151	1179	1200	1222
		40.64	827	850	874	901	929	953	976	999	1023	1048	1073	1104	1125	1149	1175	1198	1220
		43.18	825	849	874	898	925	952	975	998	1022	1047	1072	1102	1124	1148	1174	1197	1220
		45.72	826	850	873	899	926	952	975	999	1023	1047	1073	1103	1125	1149	1175	1198	1221
		48.26	825	849	873	898	927	951	975	998	1023	1047	1072	1103	1125	1148	1174	1197	1220
		50.8	824	848	871	895	924	947	971	996	1019	1044	1067	1098	1119	1143	1170	1193	1215
		53.34	819	841	864	886	917	940	964	988	1014	1036	1059	1087	1109	1132	1159	1182	1204
		55.88	807	830	853	873	905	927	952	972	998	1022	1046	1073	1092	1115	1140	1166	1188
		58.42	786	813	831	858	885	899	925	951	971	999	1024	1047	1063	1086	1110	1134	1159
		59.69	770	781	810	827	834	864	894	912	941	959	994	996	1012	1035	1056	1068	1096
		60.96	715	746	760	765	792	800	838	849	885	891	909	928	920	948	976	1012	986
		62.23	651	682	700	708	706	744	769	774	786	792	829	839	862	882	883	888	919
			All temperatures in K

## Sheet: T profile (10 bar, steel tube)
		Furnace	ATS 17-16481-1	P [bar]	10	Residence time [s]	2
		Distance from furnace start [cm]	Set temperature [K]
			400	500	600	700	800	900	1000	1100
		-2.54	478.6	478.5	478.8	479.9	481.6	485.1	488.4	497
		0	474.7	476	478.4	484.1	492.2	505.3	520.6	547.5
		2.54	469.6	475.8	486.7	507.5	536.6	578.2	629.2	700.6
		5.08	463	476.8	500.5	540.6	595.6	668.1	755.1	861.2
		7.62	460	480	513.7	566.6	637.6	726.5	830.2	948.6
		10.16	456.4	482.8	525.4	588.5	670.7	770.2	883.2	1007.1
		12.7	459.6	480.9	520.1	584.3	673.1	784.6	907.6	1039.4
		15.24	462.8	481.5	520.9	590.8	691.1	815.6	947.6	1086.7
		17.78	459.1	483.1	535.1	622.4	737	864	990.5	1113.3
		20.32	454.2	487.3	551.1	647.6	764.8	886.8	1007.3	1121.9
		22.86	448.1	490.3	563.9	666.1	783	899.5	1015.1	1124.5
		25.4	440.9	492.4	568.2	667.1	779.1	901.7	1013.2	1121.2
		27.94	439.6	494.5	573.3	676.2	788.7	909.1	1017.3	1123.2
		30.48	436.3	496.6	580.4	687.1	799	915.7	1020	1124.2

[truncated: 2 more sheets: DIBE species dictionary, DSBE species dictionary]
