# Supplementary material for: Chemical Kinetics Investigations of Dibutyl Ether Isomers Oxidation in a Laminar Flow Reactor
Source: Energy Fuels. 2024 Oct 31;38(22):22501–15. doi: 10.1021/acs.energyfuels.4c03432 (PMC11586913; doi:10.1021/acs.energyfuels.4c03432)
Supplement: Supplementary file 4 — ef4c03432_si_004.txt [file ef4c03432_si_004.txt]

!==================================================================================================
!
! Chemical kinetics investigations of dibutyl ether isomers oxidation in a laminar flow reactor
! Nimal Naser, Samah Y. Mohamed, Gina M. Fioroni, Seonah Kim, and Robert L. McCormick
! National Renewable Energy Laboratory, Golden, CO 80401, USA
! Chemistry Department, Colorado State University, Fort Collins, CO 80523, USA
! E-mail: robert.mccormick@nrel.gov
!
!==================================================================================================
!
!--------------------------------------------------------------------------------------------------
! di-sec-butyl ether (DSBE) chemical kinetic model
!--------------------------------------------------------------------------------------------------

ELEMENTS
	H
	D /2.014/
	T /3.016/
	C
	CI /13.003/
	O
	OI /17.999/
	N
	NE
	AR
	AR
	HE
	HE
	SI
	S
	F
	CL
	BR
	I
	X /195.083/
END

SPECIES
    AR              
	CH3CHO  IC4H8 C4H8-2	C2H3CHO	 C2H5COCH3  SC4H9OH CH3COCH3 SC4H9OC4H9 AC5H10 C2H3COCH3
	SC3H5CHO CH2O B13DE2M C6H6 CH4 C2H6 C2H4 C3H6 C4H10 C4H8-1 C3H4-P C5H10-2  CO2 CO 

SC4H9OC4H9	
SC4H9OC4H8-A	SC4H9OC4H8-B	SC4H9OC4H8-D	SC4H9OC4H8-C							
SC4H9OC4H7-A	SC4H9OC4H7-D	SC4H9OC4H7-B							
SC4OC4H8OO-A    SC4OC4H8OO-B 	SC4OC4H8OO-D 	SC4OC4H8OO-C  							
SC4OC4-AO2H-1   SC4OC4-AO2H-2	SC4OC4-AO2H-C	
SC4OC4-BO2H-D	SC4OC4-BO2H-1	SC4OC4-BO2H-A	
SC4OC4-DO2H-1   SC4OC4-DO2H-B   SC4OC4-DO2H-C   	
SC4OC4-CO2H-A   SC4OC4-CO2H-D    
SC4OC4OA-1		SC4OC4OA-2		SC4OC4OA-C	
SC4OC4OB-D		SC4OC4OB-1		SC4OC4OB-A	
SC4OC4OD-1		SC4OC4OC-D			
SC8O-AO2H-1O2  	SC8O-AO2H-2O2	SC8O-AO2H-CO2	
SC8O-BO2H-DO2   SC8O-BO2H-1O2   SC8O-BO2H-AO2	
SC8O-DO2H-1O2   SC8O-DO2H-BO2   SC8O-DO2H-CO2	
SC8O-CO2H-AO2   SC8O-CO2H-DO2    
SC4OC4KETB-D	SC4OC4KETB-1	SC4OC4KETB-A	
SC4OC4KETC-A	SC4OC4KETC-D
SC4OC4KETD-1	SC4OC4KETD-B	SC4OC4KETD-C	
P(OOH)2A1-B   	P(OOH)2A2-3   	P(OOH)2AC-D   	
QOOH1-CYCAB	QOOHA-CYC23	QOOHC-CYCAD
QOOHA-ENE1      QOOHC-ENED              
										    
C2H5O2(65)
S(900)
S(1216)
S(478)
S(7512)
C4H7O(257)
S(7642)
C7H15O
C6H13O     


SC4H8OH
SC4H8OHO2
SC4H7OHOOH
SC4H7OHOOHO2
SC4OHKET
IC3H5OH
CH3COCH2
C4H7OH1-2 
C4H7OH1-3
C4H7OH2-2
C4H6OH1-32
SC4H8OH-1O2
SC4H8OH-2O2
SC4H8OH-3O2
SC4H7OH-1OOH-2
SC4H7OH-1OOH-3
SC4H7OH-1OOH-M
SC4H7OHO1-2
SC4H7OHO1-3
SC4H7OHO1-M
SC4H7OH-1OOH-2O2
SC4H7OH-1OOH-3O2
SC4H7OH-1OOH-MO2
SC4OHKET2-3
SC4OHKET2-M
SC4H8OH-4
SC4H8OH-4O2
SC4H7OH-3OOH-1
SC4H7OH-3OOH-M
SC4H7OH-3OOH-2
SC4H7OHO2-3
SC4H7OHO3-M
SC4H7OH-3OOH-1O2 
SC4H7OH-3OOH-2O2 
SC4H7OH-3OOH-MO2 
SC4OHKET3-1
SC4OHKET3-2
SC4OHKET3-M
SC4H7OHO1-3 
PRD01(45)
!END OF SC4H9OC4H9 SPECIES

!!ARAMCO 2.0 SPECIES
AR                            
N2                            
HE                            
H2                            
H                             
O2                            
O                             
H2O                           
OH                            
OHV                           
H2O2                          
HO2                           
CO                            
CO2                           
HOCO                          
CH4                           
CH3                           
CH2                           
CH2(S)                        
C                             
CH                            
CHV                           
CH3O2H                        
CH3O2                         
CH2O2H                        
CH3OH                         
CH3O                          
CH2OH                         
CH2O                          
HCO                           
HCOH                          
HO2CHO                        
HOCH2O2H                      
HOCH2O2                       
OCH2O2H                       
HOCH2O                        
O2CHO                         
HOCHO                         
OCHO                          
C2H6                          
C2H5                          
C2H5O2H                       
C2H5O2                        
C2H4                          
C2H3                          
CHOCHO                        
C2H3OOH                       
C2H3OO                        
CHCHO                         
C2H2                          
C2H                           
H2CC                          
C2H5OH                        
C2H5O                         
PC2H4OH                       
SC2H4OH                       
O2C2H4OH                      
C2H4O2H                       
C2H4O1-2                      
C2H3O1-2                      
CH3CHO                        
CH3CO                         
CH2CHO                        
O2CH2CHO                      
HO2CH2CO                      
C2H3OH                        
C2H2OH                        
CH2CO                         
HCCO                          
HCCOH                         
CH3CO3H                       
CH3CO3                        
CH3CO2                        
CH3OCH3                       
CH3OCH2                       
CH3OCH2O2H                    
CH3OCH2O2                     
CH2OCH2O2H                    
O2CH2OCH2O2H                  
HO2CH2OCHO                    
OCH2OCHO                      
HOCH2OCO                      
CH3OCH2OH                     
CH3OCH2O                      
CH3OCHO                       
CH3OCO                        
CH2OCHO                       
C3H8                          
IC3H7                         
NC3H7                         
NC3H7O2H                      
NC3H7O2                       
IC3H7O2H                      
IC3H7O2                       
C3H6OOH1-2                    
C3H6OOH1-3                    
C3H6OOH2-1                    
C3H6OOH1-2O2                  
C3H6OOH1-3O2                  
C3H6OOH2-1O2                  
C3H5-1E-2OOH                  
C3KET12                       
C3KET13                       
C3H51-2,3OOH                  
C3H52-1,3OOH                  
C3H5O1-2OOH-3                 
C3H5O1-3OOH-2                 
C3H6O1-2                      
C3H6O1-3                      
C3H5-SOOH                     
C3H6                          
C3H5-A                        
C3H5-S                        
C3H5-T                        
CC3H6                         
CH3CHCHO                      
CH3CHCO                       
C3H5O                         
CH2CHOCH2                     
AC4H7OOH                      
AC3H5OOH                      
C3H4-P                        
C3H4-A                        
C3H3                          
CC3H4                         
C3H2                          
H2CCC(S)                      
C3H2(S)                       
C3H2C                         
PC3H4OH-1                     
PC3H4OH-2                     
PC3H4OH-3                     
SC3H4OH                       
C3H3O                         
C3H3O2H                       
C2HCHO                        
NC3H7OH                       
C3H6OH1-1                     
C3H6OH1-2                     
C3H6OH1-3                     
NC3H7O                        
C3H5OH                        
SC3H5OH                       
CH2CCH2OH                     
HOC3H6O2                      
IC3H7OH                       
C3H6OH2-1                     
TC3H6OH                       
IC3H7O                        
IC3H5OH                       
CH3COCH3                      
CH3COCH2                      
CH3COCH2O2                    
CH3COCH2O                     
C3KET21                       
C2H3CHO                       
C2H3CO                        
C2H5CHO                       
C2H5CO                        
CH2CH2CHO                     
C4H10                         
PC4H9                         
SC4H9                         
PC4H9O                        
SC4H9O                        
PC4H9O2                       
SC4H9O2                       
PC4H9O2H                      
SC4H9O2H                      
C4H8OOH1-2                    
C4H8OOH1-3                    
C4H8OOH1-4                    
C4H8OOH2-1                    
C4H8OOH2-3                    
C4H8OOH2-4                    
C4H8O1-2                      
C4H8O1-3                      
C4H8O1-4                      
C4H8O2-3                      
C4H8OOH1-2O2                  
C4H8OOH1-3O2                  
C4H8OOH1-4O2                  
C4H8OOH2-1O2                  
C4H8OOH2-3O2                  
C4H8OOH2-4O2                  
C4H71-2,4OOH                  
C4H72-1,3OOH                  
C4H72-1,4OOH                  
C4H71-2,3OOH                  
C4H7O1-3OOH-4                 
C4H7O1-3OOH-2                 
C4H7O1-2OOH-4                 
C4H7O1-4OOH-2                 
C4H7O1-2OOH-3                 
C4H7O2-3OOH-1                 
C4H72-1OOH                    
NC4KET12                      
NC4KET13                      
NC4KET14                      
NC4KET21                      
NC4KET23                      
NC4KET24                      
C4H71-3OOH                    
C4H71-4OOH                    
C4H71-3,4OOH                  
C4H72-3,4OOH                  
HO2CH2CHO                     
C4H71-O                       
IC4H10                        
IC4H9                         
TC4H9                         
TC4H9O                        
IC4H9O                        
IC3H7CHO                      
SC4H7OH-I                     
IC4H6OH                       
IC3H7CO                       
IC3H6CHO                      
TC3H6CHO                      
IC3H5CHO                      
IC3H6CO                       
IC3H5CO                       
IC3H4CHO-A                    
IC4H8O                        
TC3H6O2CHO                    
IC3H5O2HCHO                   
TC3H6O2HCO                    
TC3H6OCHO                     
IC4H9O2                       
TC4H9O2                       
IC4H8O2H-I                    
IC4H8O2H-T                    
TC4H8O2H-I                    
CC4H8O                        
IC4H8OOH-IO2                  
IC4H8OOH-TO2                  
TC4H8OOH-IO2                  
IC4KETII                      
IC4KETIT                      
TIC4H7Q2-I                    
IIC4H7Q2-I                    
IIC4H7Q2-T                    
IC4H7OOH                      
IC4H9O2H                      
TC4H9O2H                      
IC4H8                         
IC4H7                         
IC4H7-I1                      
IC4H7O2                       
IC4H6OOH-I                    
CCYCCOOC-T1                   
C2CYCOOC-I1                   
CCYCCOOC-I2                   
IC3H5OOCH2                    
CHOIC3H6O                     
CVCYCCOC                      
CCYC2OCO                      
CCYCCO-T1                     
IC4H7O                        
IC3H5OCH2                     
IC4H7OOCH3                    
IC4H7OOIC4H7                  
C4H8-1                        
C4H71-1                       
C4H71-2                       
C4H71-3                       
C4H71-4                       
C4H6-1                        
SC3H5CHO                      
SC3H5CO                       
AC3H5OCH2                     
C4H7O1-4                      
C4H7O2-1                      
SC3H5OCH2-1                   
C4H71-1O2                     
C4H71-2O2                     
C4H71-4O2                     
C4H61-3OOH4                   
C4H6O1-3OOH4                  
C4H6O2-1OOH4                  
C4H71-3OOCH3                  
C4H72-1OOCH3                  
C4H8-2                        
C4H72-2                       
C4H72-2O2                     
SC4H8OH-1                     
SC4H8OH-2                     
SC4H8OH-3                     
SC4H8OH-1O2                   
SC4H8OH-3O2                   
PQC4H8OS                      
PQC4H7OHS-3                   
SQC4H7OHS-4                   
SQC4H8OS                      
NC4KET12OH                    
NC4KET23OH                    
CH3COCOHCH3                   
CH3COHCO                      
CH2COHCHO                     
C4H71-3OH                     
C4H72-2OH                     
C4H63,1-3OH                   
CCY(COCC)OH                   
SQC4H7OHS-4O2                 
C4H7O2-1,3OOH                 
NC4KET13OH-2                  
C4H6OHOOH1-2-3                
SC2H2OH                       
CH2COHCO                      
PC4H8OH-1                     
PC4H8OH-2                     
PC4H8OH-3                     
PC4H8OH-4                     
PC4H8OH-2O2                   
SQC4H8OP                      
SQC4H7OHP-4                   
CY(CCCO)COH                   
NC4KET21OH                    
C2H5CHOHCO                    
C2H4COCH2OH                   
CH3COCHO                      
C4H71-1OH                     
C4H71-4OH                     
C4H72-1OH                     
C4H71-2OH                     
C4H63,1-2OH                   
C4H64,2-1OH                   
C4H63,1-1OH                   
C4H5OH-13                     
SQC4H7OHP-4O2                 
PQC4H7OHS-3O2                 
NC4KET24OH-1                  
NC4KET24OH-3                  
C4H6OHOOH1-4-3                
C4H6OHOOH2-2-1                
C4H6OHOOH1-3-4                
HOCH2COCH2                    
HOCH2CHO                      
HOCH2CO                       
HOCHCHO                       
CH3COCHOH                     
IC4H8OH-IT                    
IC4H8OH-TI                    
TQJC4H8OH                     
TQC4H7OHI                     
IQJC4H8OH                     
TQC4H8OI                      
QC4H7OHP                      
IQC4H8OT                      
IQC4H7OHT                     
IC4H7OH                       
IC4H8OH                       
CCY(CCOC)OH                   
CCY(CCO)COH                   
C2CY(COC)OH                   
IC3H6OHCHO                    
CH2COHCH2OOH                  
TQC4H7OHIO2                   
TQC4H7OHTO2                   
TQC4H7OHIQ-I                  
TQC4H7OHIQ-P                  
IQC4H7OHTO2                   
IQC4H8OTQ-I                   
IQC4H7OHTQ-P                  
CH2CQCOHQ                     
IC3H5COHQ                     
IC3H5Q                        
COHQCYC(COC)                  
QCYC(CCOC)OH                  
HOCOCQ(CH3)2                  
CHOC(CH3)OHCH2Q               
CO(CH2OOH)2                   
C4H6                          
C4H5-I                        
C4H5-N                        
C4H5-2                        
C4H4                          
C4H3-I                        
C4H3-N                        
C4H2                          
CHCC(CH2)CHCH2                
CH2CHCHCHCCH                  
CH2CHCHCHO                    
NC4H5O2                       
C3H3CH2OOH                    
C3H3CH2O                      
C3H3CHO                       
C2H3CHOHCH2                   
C2H3CHOHCH2OO                 
C2H3CHOHCH2O                  
C4H51,3OH2                    
C2H3CHOHCHO                   
C4H5OH1-4OOH                  
C4H5OH1-4OOH-2OO              
C3H3OHCHO1-2OOH               
C4H5OH1-2,4OOH                
C4H5OJ1-2,4OOH                
C3H3OH                        
CDY(COCC)OH                   
C3H2OHCH2Q                    
C3H4CH2OH-3O                  
C3H4OCH2OH                    
C2H3COCH2Q                    
C2H3CHOHCH2OOH                
C2H3OCHCH2OH                  
CH2CH2COCH2OH                 
C2H3COCH2OH                   
C3H4CH2OH-1OOH                
C3H4CH2OH-1O                  
CH2OC3H4OH                    
CHOC3H4OH                     
C4H71-OO3                     
C4H61-4OOH3                   
C4H61-OOH3-OO4                
C4H61-2OOH34                  
C4H61-OOH34                   
C4H61-OOH34-OO2               
C4H412-OOH34                  
C3H3CHO-OOH23                 
C4H4O-OOH24                   
CH2CCO                        
C4H62-OOH14                   
C4H512-OO4                    
C4H513-OO2                    
CYCCCOO-3J                    
CH2CYCOO-CH2                  
C2H3COOCH2                    
CYCOOC-CH2                    
C4H6O25                       
C2H3CHOCH2                    
C4H4O                         
C4H6O23                       
CYHEXDN13                     
CYHEXDN14                     
C6H8                          
CYHEXEN-4J                    
CYPENTN-4MJ                   
CYPENTN-4M4J                  
CYPENTN-4M3J                  
CYPENTN-4MTHNE                
C4H612                        
C4H6-2                        
H2C4O                         
NC3H7CHO                      
NC3H7CO                       
C3H6CHO-1                     
C3H6CHO-2                     
C3H6CHO-3                     
C2H5COCH3                     
C2H5COCH2                     
CH2CH2COCH3                   
CH3CHCOCH3                    
C2H3COCH3                     
CH3CHOOCOCH3                  
CH2CHOOHCOCH3                 
C2H5CHCO                      
NC5CYCPER24                   
NC5CYCPER31                   
IC4H6Q2-II                    
C5H10-1                       
C5H10-2                       
C5H81-3                       
C5H91-3                       
C5H91-4                       
C5H91-5                       
C5H92-4                       
C5H92-5                       
C5H9O1-3                      
C5H9O2-4                      
BC5H10                        
CC5H10                        
CC5H9-A                       
CC5H9-B                       
AC5H9O-C                      
CC5H9O-B                      
AC5H10                        
AC5H9-A2                      
AC5H9-C                       
AC5H9-D                       
B2E2M1OJ                      
B13DE2M                       
B13DE2MJ                      
B12DE3M                       
B2E3M1OJ                      
TC4H8CHO                      
O2C4H8CHO                     
O2HC4H8CO                     
C6H10D24                      
C6H101-5                      
C6H9-A                        
C5D2Y1-1R                     
C3Y1-3OR                      
C4Y1-3OR                      
C6D2Y1                        
C6D2Y1-1R                     
H15DE25DM                     
H15DE25DM-S                   
H15DE25DM-A                   
H15DE25DM-AO                  
H15DE25DM-SO                  
H15DE2M-T                     
IC4H7CHO                      
C8H141-5,3-4                  
C8H131-5,3-4,TA               
C6H101-3,3                    
C8H131-5,3-4,TAO              
C8H141-5,3                    
C8H131-5,3,TA                 
C8H131-5,3,SA                 
C8H131-5,3,PA                 
C8H131-5,3,TAO                
C8H131-5,3,SAO                
C8H131-5,3,PAO                
C7H111-5,3,6P                 
C8H142-6                      
C8H132-6,SA                   
C8H132-6,PA                   
C8H132-6,SAO                  
C8H132-6,PAO                  
C7H111-5,1P                   
L-C6H4                        
C-C6H4                        
C6H3                          
C6H2                          
C6H6                          
FULVENE                       
C6H5                          
C6H5OO                        
C6H5OOH                       
C6H5OH                        
C6H5O                         
C6H4OH                        
OC6H4OH                       
O-C6H4O2                      
P-C6H4O2                      
O-OC6H5OJ                     
P-OC6H5OJ                     
P-C6H3O2                      
C5H6                          
C5H5                          
C5H6-L                        
C#CCVCCJ                      
C5H7                          
CVCCJCVC                      
CVCCVCCJ                      
CVCCJCVCOH                    
CVCCVCCOH                     
C5H5OH                        
C5H5O                         
C5H4OH                        
C5H4O                         
C5H3O                         
CJVCCVCCVO                    
CVCCVCCJVO                    
CJVCCVO                       
HOCVCCVO                      
HOCVCCJVO                     
OC5H7O                        
OC4H6O                        
OC4H5O                        
O2CCHOOJ                      
C7H6                          
C7H5                          
O-O2C6H4CH3                   
OC6H4CH2                      
C6H5CHOOCH3                   
C6H5CH2CH2OO                  
C14H12O                       
IND                           
C10H9                         
C10H10                        
C5H5CH3                       
C9H7                          
C9H6O                         
NAPH                          
NAPH-                         
NAPHV                         
NAPHO                         
FLUORENE                      
C14H10                        
C16H10   
               
!!!END OF ARAMCO 2.0 SPECIES
  
END


THERMO ALL
   300.000  1000.000  5000.000
!CLEANED, RENAMED, REDUCED AND SORTED VERSION OF 16_26.THERM ON 07_07_2016_15_37_21
!ARAMCO3.0
AR                G 5/97AR  1  0    0      0G   200.000  6000.00  1000.00      1
+2.50000000E+00+0.00000000E+00+0.00000000E+00+0.00000000E+00+0.00000000E+00    2
-7.45375000E+02+4.37967491E+00+2.50000000E+00+0.00000000E+00+0.00000000E+00    3
+0.00000000E+00+0.00000000E+00-7.45375000E+02+4.37967491E+00+0.00000000E+00    4
N2                G 8/02N   2    0    0    0G   200.000  6000.00  1000.00      1
+2.95257637E+00+1.39690040E-03-4.92631603E-07+7.86010195E-11-4.60755204E-15    2
-9.23948688E+02+5.87188762E+00+3.53100528E+00-1.23660988E-04-5.02999433E-07    3
+2.43530612E-09-1.40881235E-12-1.04697628E+03+2.96747038E+00+0.00000000E+00    4
HE                G 5/97HE 1    0    0    0 G   200.000  6000.00  1000.00      1
+2.50000000E+00+0.00000000E+00+0.00000000E+00+0.00000000E+00+0.00000000E+00    2
-7.45375000E+02+9.28723974E-01+2.50000000E+00+0.00000000E+00+0.00000000E+00    3
+0.00000000E+00+0.00000000E+00-7.45375000E+02+9.28723974E-01+0.00000000E+00    4
H2                TPIS78H   2    0    0    0G   200.000  6000.00  1000.00      1
+2.93286575E+00+8.26608026E-04-1.46402364E-07+1.54100414E-11-6.88804800E-16    2
-8.13065581E+02-1.02432865E+00+2.34433112E+00+7.98052075E-03-1.94781510E-05    3
+2.01572094E-08-7.37611761E-12-9.17935173E+02+6.83010238E-01+0.00000000E+00    4
H                 L 6/94H   1    0    0    0G   200.000  6000.00  1000.00      1
+2.50000000E+00+0.00000000E+00+0.00000000E+00+0.00000000E+00+0.00000000E+00    2
+2.54736600E+04-4.46682850E-01+2.50000000E+00+0.00000000E+00+0.00000000E+00    3
+0.00000000E+00+0.00000000E+00+2.54736600E+04-4.46682850E-01+2.62190350E+04    4
O2                RUS 89O   2    0    0    0G   200.000  6000.00  1000.00      1
+3.66096065E+00+6.56365811E-04-1.41149627E-07+2.05797935E-11-1.29913436E-15    2
-1.21597718E+03+3.41536279E+00+3.78245636E+00-2.99673416E-03+9.84730201E-06    3
-9.68129509E-09+3.24372837E-12-1.06394356E+03+3.65767573E+00+0.00000000E+00    4
O                 L 1/90O   1    0    0    0G   200.000  6000.00  1000.00      1
+2.54363697E+00-2.73162486E-05-4.19029520E-09+4.95481845E-12-4.79553694E-16    2
+2.92260120E+04+4.92229457E+00+3.16826710E+00-3.27931884E-03+6.64306396E-06    3
-6.12806624E-09+2.11265971E-12+2.91222592E+04+2.05193346E+00+2.99687009E+04    4
H2O               L 5/89H   2 O  1    0    0G   200.000  6000.00  1000.00      1
+2.67703890E+00+2.97318160E-03-7.73768890E-07+9.44335140E-11-4.26899910E-15    2
-2.98858940E+04+6.88255000E+00+4.19863520E+00-2.03640170E-03+6.52034160E-06    3
-5.48792690E-09+1.77196800E-12-3.02937260E+04-8.49009010E-01-2.90848170E+04    4
OH                IU3/03O   1 H  1    0    0G   200.000  6000.00  1000.00      1
+2.83853033E+00+1.10741289E-03-2.94000209E-07+4.20698729E-11-2.42289890E-15    2
+3.69780808E+03+5.84494652E+00+3.99198424E+00-2.40106655E-03+4.61664033E-06    3
-3.87916306E-09+1.36319502E-12+3.36889836E+03-1.03998477E-01+4.48613328E+03    4
OHV       11/13/18 THERMC   0H   1O   1    0G   300.000  5000.000 1710.000    01 !UB REFIT 13-11-2018
 2.85376040E+00 1.02994334E-03-2.32666477E-07 1.93750704E-11-3.15759847E-16    2
 5.03225473E+04 5.76240468E+00 3.41896226E+00 3.19255801E-04-3.08292717E-07    3
 3.64407494E-10-1.00195479E-13 5.00756946E+04 2.51917016E+00                   4
H2O2              T 8/03H   2O   2    0    0G   200.000  6000.00  1000.00      1
+4.57977305E+00+4.05326003E-03-1.29844730E-06+1.98211400E-10-1.13968792E-14    2
-1.80071775E+04+6.64970694E-01+4.31515149E+00-8.47390622E-04+1.76404323E-05    3
-2.26762944E-08+9.08950158E-12-1.77067437E+04+3.27373319E+00-1.63425145E+04    4
HO2               T 1/09H   1O   2    0    0G   200.000  5000.00  1000.00      1
+4.17228741E+00+1.88117627E-03-3.46277286E-07+1.94657549E-11+1.76256905E-16    2
+3.10206839E+01+2.95767672E+00+4.30179807E+00-4.74912097E-03+2.11582905E-05    3
-2.42763914E-08+9.29225225E-12+2.64018485E+02+3.71666220E+00+1.47886045E+03    4
CO                RUS 79C   1O   1    0    0G   200.000  6000.00  1000.00      1
+3.04848590E+00+1.35172810E-03-4.85794050E-07+7.88536440E-11-4.69807460E-15    2
-1.42661170E+04+6.01709770E+00+3.57953350E+00-6.10353690E-04+1.01681430E-06    3
+9.07005860E-10-9.04424490E-13-1.43440860E+04+3.50840930E+00-1.32936280E+04    4
CO2               L 7/88C   1O   2    0    0G   200.000  6000.00  1000.00      1
+4.63651110E+00+2.74145690E-03-9.95897590E-07+1.60386660E-10-9.16198570E-15    2
-4.90249040E+04-1.93489550E+00+2.35681300E+00+8.98412990E-03-7.12206320E-06    3
+2.45730080E-09-1.42885480E-13-4.83719710E+04+9.90090350E+00-4.73281050E+04    4
HOCO              T05/06H  1 C  1 O  2    0 G   200.000  6000.00   1000.00     1
+5.39206152E+00+4.11221455E-03-1.48194900E-06+2.39875460E-10-1.43903104E-14    2
-2.38606717E+04-2.23529091E+00+2.92207919E+00+7.62453859E-03+3.29884437E-06    3
-1.07135205E-08+5.11587057E-12-2.30281524E+04+1.12925886E+01-2.18076591E+04    4
CH4               G 8/99C  1 H  4    0    0 G   200.000  6000.00  1000.00      1
+1.65326226E+00+1.00263099E-02-3.31661238E-06+5.36483138E-10-3.14696758E-14    2
-1.00095936E+04+9.90506283E+00+5.14911468E+00-1.36622009E-02+4.91453921E-05    3
-4.84246767E-08+1.66603441E-11-1.02465983E+04-4.63848842E+00-8.97226656E+03    4
CH3               IU0702C  1 H  3    0    0 G   200.000  6000.00  1000.00      1
+2.97812060E+00+5.79785200E-03-1.97558000E-06+3.07297900E-10-1.79174160E-14    2
+1.65095130E+04+4.72247990E+00+3.65717970E+00+2.12659790E-03+5.45838830E-06    3
-6.61810030E-09+2.46570740E-12+1.64227160E+04+1.67353540E+00+1.76439350E+04    4
CH2               IU3/03C  1 H  2    0    0 G   200.000  6000.00  1000.00      1
+3.14631886E+00+3.03671259E-03-9.96474439E-07+1.50483580E-10-8.57335515E-15    2
+4.60412605E+04+4.72341711E+00+3.71757846E+00+1.27391260E-03+2.17347251E-06    3
-3.48858500E-09+1.65208866E-12+4.58723866E+04+1.75297945E+00+4.70504920E+04    4
CH2(S)            IU6/03C  1 H  2    0    0 G   200.000  6000.00  1000.00      1
+3.13501686E+00+2.89593926E-03-8.16668090E-07+1.13572697E-10-6.36262835E-15    2
+5.05040504E+04+4.06030621E+00+4.19331325E+00-2.33105184E-03+8.15676451E-06    3
-6.62985981E-09+1.93233199E-12+5.03662246E+04-7.46734310E-01+5.15727280E+04    4
C                 L 7/88C   1     0    0   0G   200.000  6000.00  1000.00      1
+2.60558300E+00-1.95934340E-04+1.06737220E-07-1.64239400E-11+8.18705800E-16    2
+8.54117420E+04+4.19238680E+00+2.55423950E+00-3.21537720E-04+7.33792230E-07    3
-7.32234870E-10+2.66521440E-13+8.54426810E+04+4.53130850E+00+8.61950970E+04    4
CH                IU3/03C  1 H  1    0    0 G   200.000  6000.00  1000.00      1
+2.52093690E+00+1.76536390E-03-4.61476600E-07+5.92896750E-11-3.34745010E-15    2
+7.09467690E+04+7.40518290E+00+3.48975830E+00+3.24321600E-04-1.68997510E-06    3
+3.16284200E-09-1.40618030E-12+7.06126460E+04+2.08428410E+00+7.16581880E+04    4
CHV       11/13/18 THERMC   1H   1O   0    0G   300.000  5000.000 1365.000    01 !UB REFIT 13-11-2018
 2.21703785E+00 2.15314038E-03-5.71569209E-07 6.54441183E-11-2.66374894E-15    2
 1.04414085E+05 9.18247549E+00 3.50775836E+00-4.57470019E-04 1.32602633E-06    3
-5.14213760E-10 5.82219975E-14 1.03920991E+05 2.09911232E+00                   4
CH3O2H            A 7/05C  1 H  4 O  2    0 G   200.000  6000.00  1000.00      1
+7.76538058E+00+8.61499712E-03-2.98006935E-06+4.68638071E-10-2.75339255E-14    2
-1.82979984E+04-1.43992663E+01+2.90540897E+00+1.74994735E-02+5.28243630E-06    3
-2.52827275E-08+1.34368212E-11-1.68894632E+04+1.13741987E+01-1.52423685E+04    4
CH3O2                   H   3C   1O   2    0G   300.000  5000.000 1374.000    11
+6.47970487E+00+7.44401080E-03-2.52348555E-06+3.89577296E-10-2.25182399E-14    2
-1.56285441E+03-8.19477074E+00+1.97339205E+00+1.53542340E-02-6.37314891E-06    3
+3.19930565E-10+2.82193915E-13+2.54278835E+02+1.69194215E+01+0.00000000E+00    4
CH2O2H     9/ 1/12      C   1H   3O   2    0G   300.000  5000.000 1410.000    21
+9.24697852E+00+4.60845541E-03-1.53501472E-06+2.34434830E-10-1.34573106E-14    2
+4.11529953E+03-2.11503248E+01+2.88976454E+00+2.09465776E-02-1.75190772E-05    3
+7.27819787E-09-1.18912344E-12+6.12390620E+03+1.23802076E+01+0.00000000E+00    4
CH3OH             T06/02C   1H  4 O  1    0 G   200.000  6000.00  1000.00      1
+3.52726795E+00+1.03178783E-02-3.62892944E-06+5.77448016E-10-3.42182632E-14    2
-2.60028834E+04+5.16758693E+00+5.65851051E+00-1.62983419E-02+6.91938156E-05    3
-7.58372926E-08+2.80427550E-11-2.56119736E+04-8.97330508E-01-2.41746056E+04    4
CH3O              IU1/03C  1 H  3 O  1    0 G   200.000  6000.00  1000.00      1
+4.75779238E+00+7.44142474E-03-2.69705176E-06+4.38090504E-10-2.63537098E-14    2
+3.78111940E+02-1.96680028E+00+3.71180502E+00-2.80463306E-03+3.76550971E-05    3
-4.73072089E-08+1.86588420E-11+1.29569760E+03+6.57240864E+00+2.52571660E+03    4
CH2OH             IU2/03C  1 H  3 O  1    0 G   200.000  6000.00   1000.00     1
+5.09314370E+00+5.94761260E-03-2.06497460E-06+3.23008173E-10-1.88125902E-14    2
-4.03409640E+03-1.84691493E+00+4.47834367E+00-1.35070310E-03+2.78484980E-05    3
-3.64869060E-08+1.47907450E-11-3.50072890E+03+3.30913500E+00-2.04462770E+03    4
CH2O              T 5/11H   2C   1O   1    0G   200.000  6000.00  1000.00      1
+3.16952665E+00+6.19320560E-03-2.25056366E-06+3.65975660E-10-2.20149458E-14    2
-1.45486831E+04+6.04207898E+00+4.79372312E+00-9.90833322E-03+3.73219990E-05    3
-3.79285237E-08+1.31772641E-11-1.43791953E+04+6.02798058E-01-1.31293365E+04    4
HCO               T 5/03C  1 H  1 O  1    0 G   200.000  6000.00  1000.00      1
+3.92001542E+00+2.52279324E-03-6.71004164E-07+1.05615948E-10-7.43798261E-15    2
+3.65342928E+03+3.58077056E+00+4.23754610E+00-3.32075257E-03+1.40030264E-05    3
-1.34239995E-08+4.37416208E-12+3.87241185E+03+3.30834869E+00+5.08749163E+03    4
HCOH              MAR94 C   1H   2O   1    0G   300.     5000.    1398.        1
+9.18749272E+00+1.52011152E-03-6.27603516E-07+1.09727989E-10-6.89655128E-15    2
+7.81364593E+03-2.73434214E+01-2.82157421E+00+3.57331702E-02-3.80861580E-05    3
+1.86205951E-08-3.45957838E-12+1.12956672E+04+3.48487757E+01+0.00000000E+00    4
HO2CHO     6/26/95 THERMC   1H   2O   3    0G   300.000  5000.000 1378.00     21
+9.87503878E+00+4.64663708E-03-1.67230522E-06+2.68624413E-10-1.59595232E-14    2
-3.80502496E+04-2.24939155E+01+2.42464726E+00+2.19706380E-02-1.68705546E-05    3
+6.25612194E-09-9.11645843E-13-3.54828006E+04+1.75027796E+01+0.00000000E+00    4
HOCH2O2H   9/ 1/12      C   1H   4O   3    0G   300.000  5000.000 1398.000    21
+1.24531886E+01+7.18221110E-03-2.47029548E-06+3.85611737E-10-2.24774193E-14    2
-4.24862928E+04-3.58745197E+01+5.35189713E-01+3.73266553E-02-3.15299511E-05    3
+1.30352583E-08-2.11473264E-12-3.86609415E+04+2.71776082E+01+0.00000000E+00    4
HOCH2O2    9/ 1/12      C   1H   3O   3    0G   300.000  5000.000 1377.000    21
+1.16406115E+01+5.72826040E-03-2.05362036E-06+3.29070695E-10-1.95188360E-14    2
-2.53505769E+04-3.07332064E+01+2.82068616E+00+2.47857094E-02-1.66186399E-05    3
+4.79633095E-09-4.28087766E-13-2.22077036E+04+1.70599803E+01+0.00000000E+00    4
OCH2O2H    7/21/14 THERMC   1H   3O   3    0G   300.000  5000.000 1418.000    31
+1.29622491E+01+4.21948855E-03-1.54275194E-06+2.50413077E-10-1.49855537E-14    2
-1.81326406E+04-3.87016356E+01+4.46349361E-01+3.63049606E-02-3.26130978E-05    3
+1.37050551E-08-2.20872791E-12-1.41972598E+04+2.72960376E+01+0.00000000E+00    4
HOCH2O     2/16/99 THERMC   1H   3O   2    0G   300.000  5000.000 1452.000    11
+6.39521515E+00+7.43673043E-03-2.50422354E-06+3.84879712E-10-2.21778689E-14    2
-2.41108840E+04-6.63865583E+00+4.11183145E+00+7.53850697E-03+3.77337370E-06    3
-5.38746005E-09+1.45615887E-12-2.28023001E+04+7.46807254E+00+0.00000000E+00    4
O2CHO      6/26/95 THERMC   1H   1O   3    0G   300.000  5000.000 1368.00     11
+7.24075139E+00+4.63312951E-03-1.63693995E-06+2.59706693E-10-1.52964699E-14    2
-1.87027618E+04-6.49547212E+00+3.96059309E+00+1.06002279E-02-5.25713351E-06    3
+1.01716726E-09-2.87487602E-14-1.73599383E+04+1.17807483E+01+0.00000000E+00    4
HOCHO             L 8/88H   2C   1O   2    0G   200.000  6000.00  1000.00      1
+4.61383160E+00+6.44963640E-03-2.29082510E-06+3.67160470E-10-2.18736750E-14    2
-4.75148500E+04+8.47883830E-01+3.89836160E+00-3.55877950E-03+3.55205380E-05    3
-4.38499590E-08+1.71077690E-11-4.67706090E+04+7.34953970E+00-4.55312460E+04    4
OCHO              ATCT/AC  1 O  2 H  1    0 G   200.000  6000.000 1000.00      1
+4.14394211E+00+5.59738818E-03-1.99794019E-06+3.16179193E-10-1.85614483E-14    2
-1.72459887E+04+5.07778617E+00+4.68825921E+00-4.14871834E-03+2.55066010E-05    3
-2.84473900E-08+1.04422559E-11-1.69867041E+04+4.28426480E+00-1.55992356E+04    4
C2H6              G 8/88C   2H 6    0      0G   200.000  6000.00  1000.00      1
+4.04666411E+00+1.53538802E-02-5.47039485E-06+8.77826544E-10-5.23167531E-14    2
-1.24473499E+04-9.68698313E-01+4.29142572E+00-5.50154901E-03+5.99438458E-05    3
-7.08466469E-08+2.68685836E-11-1.15222056E+04+2.66678994E+00-1.00849652E+04    4
C2H5       8/ 4/ 4 THERMC   2H   5    0    0G   300.000  5000.000 1387.000    11
+5.88784390E+00+1.03076793E-02-3.46844396E-06+5.32499257E-10-3.06512651E-14    2
+1.15065499E+04-8.49651771E+00+1.32730217E+00+1.76656753E-02-6.14926558E-06    3
-3.01143466E-10+4.38617775E-13+1.34284028E+04+1.71789216E+01+0.00000000E+00    4
C2H5O2H    9/ 1/12      C   2H   6O   2    0G   300.000  5000.000 1390.000    31
+1.04823538E+01+1.34779879E-02-4.62179078E-06+7.18618519E-10-4.17307436E-14    2
-2.46578171E+04-2.84294243E+01+1.83755328E+00+3.38053586E-02-2.37548140E-05    3
+9.31974865E-09-1.58003428E-12-2.15814086E+04+1.80977584E+01+0.00000000E+00    4
C2H5O2     9/ 1/12      C   2H   5O   2    0G   300.000  5000.000 1389.000    21
+9.50282570E+00+1.20429839E-02-4.09491581E-06+6.33049241E-10-3.66133788E-14    2
-7.37069391E+03-2.21717130E+01+3.90351912E+00+2.22599212E-02-1.01610079E-05    3
+1.71709751E-09+1.88166738E-14-5.09654081E+03+8.98722750E+00+0.00000000E+00    4
C2H4       8/12/15      C   2H   4    0    0G   300.000  5000.000 1392.000    01
+5.07061289E+00+9.11140768E-03-3.10506692E-06+4.80733851E-10-2.78321396E-14    2
+3.66391217E+03-6.64501414E+00+4.81118223E-01+1.83778060E-02-9.99633565E-06    3
+2.73211039E-09-3.01837289E-13+5.44386648E+03+1.85867157E+01+0.00000000E+00    4
C2H3       8/12/15      C   2H   3    0    0G   300.000  5000.000 1400.000    01
+4.99675415E+00+6.55838271E-03-2.20921909E-06+3.39300272E-10-1.95316926E-14    2
+3.34604382E+04-3.01451097E+00+1.25545094E+00+1.57481597E-02-1.12218328E-05    3
+4.50915682E-09-7.74861577E-13+3.47435574E+04+1.69664043E+01+0.00000000E+00    4
CHOCHO                  C   2H   2O   2    0G   300.000  5000.000 1386.000    11
+9.75438561E+00+4.97645947E-03-1.74410483E-06+2.75586994E-10-1.61969892E-14    2
-2.95832896E+04-2.61878329E+01+1.88105120E+00+2.36386368E-02-1.83443295E-05    3
+6.84842963E-09-9.92733674E-13-2.69280190E+04+1.59154793E+01+0.00000000E+00    4
C2H3OOH    4/18/ 8 THERMC   2H   4O   2    0G   300.000  5000.000 1397.000    21
+1.15749951E+01+8.09909174E-03-2.81808668E-06+4.42697954E-10-2.58998042E-14    2
-8.84852664E+03-3.43859117E+01+1.35644398E+00+3.37002447E-02-2.75988500E-05    3
+1.14222854E-08-1.89488886E-12-5.49996692E+03+1.98354466E+01+0.00000000E+00    4
C2H3OO                  H   3C   2O   2     G   298.150  2000.000 1000.00      1
+6.04483828E+00+1.45511127E-02-7.50974622E-06+1.83488280E-09-1.66689681E-13    2
+1.01699244E+04-3.71144913E+00+1.09784776E+00+2.95333237E-02-2.27744360E-05    3
+7.20559155E-09-3.07929092E-13+1.13996101E+04+2.13563583E+01+0.00000000E+00    4
CHCHO                   H   2C   2O   1     G   298.150  2000.000 1000.00      1
+4.92632910E+00+9.71712147E-03-5.54855980E-06+1.53068537E-09-1.64742462E-13    2
+2.89499494E+04+5.27874677E-01+2.33256751E+00+1.62952986E-02-9.72052177E-06    3
+5.15124155E-10+1.03836514E-12+2.96585452E+04+1.39904923E+01+0.00000000E+00    4
C2H2              G 1/91C  2 H  2    0    0 G   200.000  6000.00  1000.00      1
+4.65878489E+00+4.88396667E-03-1.60828888E-06+2.46974544E-10-1.38605959E-14    2
+2.57594042E+04-3.99838194E+00+8.08679682E-01+2.33615762E-02-3.55172234E-05    3
+2.80152958E-08-8.50075165E-12+2.64289808E+04+1.39396761E+01+2.74459950E+04    4
C2H               T 5/10C  2 H  1    0    0 G   200.000  6000.00  1000.00      1
+3.66270248E+00+3.82492252E-03-1.36632500E-06+2.13455040E-10-1.23216848E-14    2
+6.71683790E+04+3.92205792E+00+2.89867676E+00+1.32988489E-02-2.80733327E-05    3
+2.89484755E-08-1.07502351E-11+6.70616050E+04+6.18547632E+00+6.83210436E+04    4
H2CC              L12/89H   2C   2    0    0G   200.000  6000.000  1000.000    1
+4.27803400E+00+4.75628040E-03-1.63010090E-06+2.54628060E-10-1.48863790E-14    2
+4.83166880E+04+6.40237010E-01+3.28154830E+00+6.97647910E-03-2.38552440E-06    3
-1.21044320E-09+9.81895450E-13+4.86217940E+04+5.92039100E+00+4.98872660E+04    4
C2H5OH     8/12/15      C   2H   6O   1    0G   300.000  5000.000 1402.000    21
+8.14483865E+00+1.28314052E-02-4.29052743E-06+6.55971721E-10-3.76506611E-14    2
-3.24005526E+04-1.86241126E+01+2.15805861E-01+2.95228396E-02-1.68271048E-05    3
+4.49484797E-09-4.02451543E-13-2.94851823E+04+2.45725052E+01+0.00000000E+00    4
C2H5O      8/12/15      C   2H   5O   1    0G   300.000  5000.000 1467.000    11
+8.19120635E+00+1.10391986E-02-3.75270536E-06+5.80275784E-10-3.35735146E-14    2
-5.66847208E+03-1.90131344E+01+2.90353584E+00+1.77256708E-02-2.69624757E-06    3
-3.45830533E-09+1.25224784E-12-3.28930290E+03+1.13545591E+01+0.00000000E+00    4
PC2H4OH    8/12/15      C   2H   5O   1    0G   300.000  5000.000 1395.000    21
+8.06750150E+00+1.06143554E-02-3.57999360E-06+5.50363760E-10-3.17051769E-14    2
-6.92747939E+03-1.53833428E+01+2.59479867E+00+2.27100669E-02-1.39473846E-05    3
+4.70095591E-09-6.90044236E-13-4.91486975E+03+1.43240718E+01+0.00000000E+00    4
SC2H4OH    8/12/15      C   2H   5O   1    0G   300.000  5000.000 1385.000    21
+8.15007136E+00+1.02549305E-02-3.40137764E-06+5.17509965E-10-2.96128942E-14    2
-1.05014386E+04-1.73134615E+01+1.46281093E+00+2.39193995E-02-1.30667185E-05    3
+3.10615465E-09-1.85896007E-13-8.00790323E+03+1.92547092E+01+0.00000000E+00    4
O2C2H4OH   9/ 1/12 THERMC   2H   5O   3    0G   300.000  5000.000 1506.000    41
+1.27503881E+01+1.11514325E-02-3.83473891E-06+5.98155829E-10-3.48372108E-14    2
-2.52770876E+04-3.54317608E+01+7.04009800E+00+1.59564166E-02+2.21097416E-06    3
-7.05197355E-09+2.08266026E-12-2.24524432E+04-1.75361758E+00+0.00000000E+00    4
C2H4O2H    9/ 1/12      C   2H   5O   2    0G   300.000  5000.000 1389.000    31
+1.00590614E+01+1.13378955E-02-3.89403387E-06+6.06090687E-10-3.52212353E-14    2
+4.24048653E+02-2.32086536E+01+2.75788364E+00+2.88271987E-02-2.08302264E-05    3
+8.47401397E-09-1.48617610E-12+3.00153893E+03+1.59921711E+01+0.00000000E+00    4
C2H4O1-2          L 8/88C  2 H  4 O  1    0 G   200.000  6000.00  1000.00      1
+5.48876410E+00+1.20461900E-02-4.33369310E-06+7.00283110E-10-4.19490880E-14    2
-9.18042510E+03-7.07996050E+00+3.75905320E+00-9.44121800E-03+8.03097210E-05    3
-1.00807880E-07+4.00399210E-11-7.56081430E+03+7.84974750E+00-6.33046570E+03    4
C2H3O1-2          A 1/05C  2 H  3 O  1    0 G   200.000  6000.00  1000.00      1
+5.60158035E+00+9.17613962E-03-3.28028902E-06+5.27903888E-10-3.15362241E-14    2
+1.71446252E+04-5.47228512E+00+3.58349017E+00-6.02275805E-03+6.32426867E-05    3
-8.18540707E-08+3.30444505E-11+1.85681353E+04+9.59725926E+00+1.97814471E+04    4
CH3CHO            L 8/88C  2 H  4 O   1   0 G   200.000  6000.00  1000.00      1
+5.40411080E+00+1.17230590E-02-4.22631370E-06+6.83724510E-10-4.09848630E-14    2
-2.25931220E+04-3.48079170E+00+4.72945950E+00-3.19328580E-03+4.75349210E-05    3
-5.74586110E-08+2.19311120E-11-2.15728780E+04+4.10301590E+00-1.99879490E+04    4
CH3CO             IU2/03C  2 H  3 O  1    0 G   200.000  6000.00  1000.00      1
+5.31371650E+00+9.17377930E-03-3.32203860E-06+5.39474560E-10-3.24523680E-14    2
-3.64504140E+03-1.67575580E+00+4.03587050E+00+8.77294870E-04+3.07100100E-05    3
-3.92475650E-08+1.52968690E-11-2.68207380E+03+7.86176820E+00-1.23880390E+03    4
CH2CHO            T03/10C  2 H  3 O  1    0 G   200.000  6000.00  1000.00      1
+6.53928338E+00+7.80238629E-03-2.76413612E-06+4.42098906E-10-2.62954290E-14    2
-1.18858659E+03-8.72091393E+00+2.79502600E+00+1.01099472E-02+1.61750645E-05    3
-3.10303145E-08+1.39436139E-11+1.62944975E+02+1.23646657E+01+1.53380440E+03    4
O2CH2CHO          BOZ_03C   2H   3O   3    0G   300.000  5000.000 1393.000    01
+1.11807543E+01+9.14479256E-03-3.15089833E-06+4.91944238E-10-2.86639180E-14    2
-1.55790331E+04-2.87892740E+01-1.29465843E+00+4.44936393E-02-4.26577074E-05    3
+2.07391950E-08-3.96828771E-12-1.18275628E+04+3.60778797E+01+0.00000000E+00    4
HO2CH2CO          BOZ_03C   2H   3O   3    0G   300.000  5000.000 1386.000    01
+1.04146322E+01+1.12680116E-02-5.17494839E-06+1.00333285E-09-6.68165911E-14    2
-1.40955672E+04-2.27894400E+01+2.22681686E+00+3.56781380E-02-3.26401909E-05    3
+1.47651988E-08-2.64794380E-12-1.18735095E+04+1.91581197E+01+0.00000000E+00    4
C2H3OH     2/ 3/ 9 THERMC   2H   4O   1    0G   300.000  5000.000 1410.000    11
+8.32598158E+00+8.03387281E-03-2.63928405E-06+3.98410726E-10-2.26551155E-14    2
-1.83221436E+04-2.02080305E+01-1.27972260E-01+3.38506073E-02-3.30644935E-05    3
+1.64858739E-08-3.19935455E-12-1.59914544E+04+2.30438601E+01+0.00000000E+00    4
C2H2OH                  H   3C   2O   1    0G   300.000  5000.000 1401.000    11
+8.20268447E+00+5.92989165E-03-1.99194448E-06+3.05794341E-10-1.76114732E-14    2
+1.24881328E+04-1.89670436E+01+6.41642616E-01+2.61903633E-02-2.30385370E-05    3
+1.02804704E-08-1.81971416E-12+1.48276951E+04+2.06750999E+01+0.00000000E+00    4
CH2CO     11/13/18 THERMC   2H   2O   1    0G   300.000  5000.000 1400.000    01 !UB REFIT 13-11-2018
 6.32896692E+00 5.44012978E-03-1.82687969E-06 2.80010787E-10-1.60964160E-14    2
-8.36526176E+03-9.53528539E+00 2.35724171E+00 1.62213064E-02-1.34812364E-05    3
 6.11939897E-09-1.13613089E-12-7.11393356E+03 1.12990053E+01                   4
HCCO              T 4/09H  1 C  2 O  1    0 G   200.000  6000.00  1000.00      1
+5.91479333E+00+3.71408730E-03-1.30137010E-06+2.06473345E-10-1.21476759E-14    2
+1.93596301E+04-5.50567269E+00+1.87607969E+00+2.21205418E-02-3.58869325E-05    3
+3.05402541E-08-1.01281069E-11+2.01633840E+04+1.36968290E+01+2.14444387E+04    4
HCCOH             T12/09C  2 H  2 O  1    0 G   200.000  6000.00  1000.00      1
+6.37509678E+00+5.49429011E-03-1.88136576E-06+2.93803536E-10-1.71771901E-14    2
+8.93277676E+03-8.24498007E+00+2.05541154E+00+2.52003372E-02-3.80821654E-05    3
+3.09890632E-08-9.89799902E-12+9.76872113E+03+1.22271534E+01+1.12217316E+04    4
CH3CO3H    6/26/95 THERMC   2H   4O   3    0G   300.000  5000.000 1391.000    31
+1.25060485E+01+9.47789695E-03-3.30402246E-06+5.19630793E-10-3.04233568E-14    2
-4.59856703E+04-3.79195947E+01+2.24135876E+00+3.37963514E-02-2.53887482E-05    3
+9.67583587E-09-1.49266157E-12-4.24677831E+04+1.70668133E+01+0.00000000E+00    4
CH3CO3     4/ 3/ 0 THERMC   2H   3O   3    0G   300.000  5000.000 1391.000    21
+1.12522498E+01+8.33652672E-03-2.89014530E-06+4.52781734E-10-2.64354456E-14    2
-2.60238584E+04-2.96370457E+01+3.60373432E+00+2.70080341E-02-2.08293438E-05    3
+8.50541104E-09-1.43846110E-12-2.34205171E+04+1.12014914E+01+0.00000000E+00    4
CH3CO2     2/14/95 THERMC   2H   3O   2    0G   300.000  5000.000 1395.000    11
+8.54059736E+00+8.32951214E-03-2.84722010E-06+4.41927196E-10-2.56373394E-14    2
-2.97290678E+04-2.03883545E+01+1.37440768E+00+2.49115604E-02-1.74308894E-05    3
+6.24799508E-09-9.09516835E-13-2.72330150E+04+1.81405454E+01+0.00000000E+00    4
CH3OCH3                 H  6 C  2 O  1      G     298.0    3000.0    1000.0    1 !\AUTHOR: KPS !\REF: DAMES, CNF, 2016 !\COMMENT: 
+1.13851970E+00+2.58202899E-02-1.29425822E-05+3.14818537E-09-3.01294764E-13    2
-2.35157473E+04+1.85133202E+01+3.75480003E+00+9.94330522E-03+2.04658920E-05    3
-2.65048607E-08+9.20398140E-12-2.38174871E+04+7.12147313E+00+0.00000000E+00    4
CH3OCH2                 H  5 C  2 O  1      G     298.0    3000.0    1000.0    1 !\AUTHOR: KPS !\REF: DAMES, CNF, 2016 !\COMMENT:
+2.74300130E+00+2.06529566E-02-1.03925669E-05+2.54086134E-09-2.44516053E-13    2
-1.32986515E+03+1.24007048E+01+3.93734319E+00+9.90763869E-03+1.63345997E-05    3
-2.34568933E-08+8.57704791E-12-1.32547779E+03+7.99274498E+00+0.00000000E+00    4
CH3OCH2O2H 2/12/14 THERMC   2H   6O   3    0G   300.000  5000.000 1404.000    31
+1.28159161E+01+1.34818095E-02-4.50397729E-06+6.88229286E-10-3.94883680E-14    2
-4.06745921E+04-3.78047802E+01+1.05786981E+00+4.36787095E-02-3.46383899E-05    3
+1.44808830E-08-2.46100643E-12-3.68851076E+04+2.43391936E+01+0.00000000E+00    4
CH3OCH2O2  2/12/14 THERMC   2H   5O   3    0G   300.000  5000.000 1441.000    21
+1.19179361E+01+1.19412867E-02-3.93526185E-06+5.95756132E-10-3.39597705E-14    2
-2.34231833E+04-3.20096863E+01+3.39930541E+00+3.09460407E-02-1.92548181E-05    3
+5.76033887E-09-6.16081571E-13-2.04433218E+04+1.39429608E+01+0.00000000E+00    4
CH2OCH2O2H 2/12/14 THERMC   2H   5O   3    0G   300.000  5000.000 1418.000    21
+1.23892901E+01+1.11758961E-02-3.59249095E-06+5.34196366E-10-3.00536541E-14    2
-1.80551598E+04-3.29576862E+01+1.62245477E-01+4.76101093E-02-4.52046954E-05    3
+2.18379311E-08-4.11295947E-12-1.46498100E+04+2.98253164E+01+0.00000000E+00    4
O2CH2OCH2O2H 2/12/14 ERMC   2H   5O   5    0G   300.000  5000.000 1433.000    31
+1.77378326E+01+1.13589899E-02-3.67382539E-06+5.49255712E-10-3.10405899E-14    2
-3.82903058E+04-5.66609932E+01+2.39977678E+00+5.39881943E-02-4.87969524E-05    3
+2.19792134E-08-3.86106979E-12-3.37824638E+04+2.30683371E+01+0.00000000E+00    4
HO2CH2OCHO 2/12/14 THERMC   2H   4O   4    0G   300.000  5000.000 1386.000    31
+1.57136128E+01+9.64430166E-03-3.44136025E-06+5.49722196E-10-3.25360322E-14    2
-6.29409094E+04-5.29505242E+01+1.21909586E+00+4.28858235E-02-3.17634222E-05    3
+1.11542676E-08-1.49753153E-12-5.79287926E+04+2.49759193E+01+0.00000000E+00    4
OCH2OCHO   5/29/14 THERMC   2H   3O   3    0G   300.000  5000.000 1523.000    21
+1.24013200E+01+7.83738243E-03-2.82992688E-06+4.55558739E-10-2.71061389E-14    2
-4.68453470E+04-3.78084549E+01+1.89539692E+00+2.74118545E-02-1.36476090E-05    3
+1.26325603E-09+5.17970476E-13-4.27879440E+04+2.02333278E+01+0.00000000E+00    4
HOCH2OCO   5/29/14 THERMC   2H   3O   3    0G   300.000  5000.000 1443.000    11
+1.11498410E+01+9.34736520E-03-3.35541548E-06+5.38037115E-10-3.19260183E-14    2
-4.75012119E+04-2.95983867E+01+5.95255071E+00+8.42196282E-03+1.36741678E-05    3
-1.46786275E-08+3.84143533E-12-4.44470269E+04+2.85657217E+00+0.00000000E+00    4
CH3OCH2OH  2/ 9/96 THERMC   2H   6O   2    0G   300.000  5000.000 2014.000    31
+8.70981570E+00+1.53602372E-02-5.41003788E-06+8.60573446E-10-5.08819752E-14    2
-4.76607115E+04-1.80226702E+01+3.15851876E+00+2.44325751E-02-8.66984784E-06    3
-5.93319328E-11+4.36400003E-13-4.54488899E+04+1.30511235E+01+0.00000000E+00    4
CH3OCH2O   5/15/14 THERMC   2H   5O   2    0G   300.000  5000.000 1523.000    31
+9.81288609E+00+1.21313106E-02-4.30285768E-06+6.84443177E-10-4.03862658E-14    2
-2.50760742E+04-2.51866352E+01+5.63414373E+00+8.92830283E-03+1.37225633E-05    3
-1.40497059E-08+3.54625624E-12-2.22825214E+04+1.93588846E+00+0.00000000E+00    4
CH3OCHO                 H  4 C  2 O  2      G     298.0    3000.0    1000.0    1 !\AUTHOR: KPS !\REF: DAMES, CNF, 2016 !\COMMENT:
+1.55821560E+00+2.63651102E-02-1.49021985E-05+3.93577994E-09-3.99334221E-13    2
-4.47996443E+04+1.82846496E+01+3.95242735E+00+6.27936769E-03+3.21013314E-05    3
-3.93941104E-08+1.36185570E-11-4.47899337E+04+9.26882234E+00+0.00000000E+00    4
CH3OCO                  H  3 C  2 O  2      G     298.0    3000.0    1000.0    1 !\AUTHOR: KPS !\REF: DAMES, CNF, 2016 !\COMMENT:
+3.36304128E+00+1.87670995E-02-1.03048118E-05+2.67955225E-09-2.69524760E-13    2
-2.08317053E+04+1.09017923E+01+4.20427121E+00+8.77414983E-03+1.52020481E-05    3
-2.17223880E-08+7.77727542E-12-2.06876220E+04+8.45258172E+00+0.00000000E+00    4
CH2OCHO                 H  3 C  2 O  2      G     298.0    3000.0    1000.0    1 !\AUTHOR: KPS !\REF: DAMES, CNF, 2016 !\COMMENT:
+5.66297823E+00+1.73979570E-02-1.01218468E-05+2.73226211E-09-2.81907442E-13    2
-2.14389479E+04-2.38514196E+00+3.19932230E+00+1.93736375E-02-1.21521306E-06    3
-1.11559169E-08+5.18761324E-12-2.05538696E+04+1.14662057E+01+0.00000000E+00    4
C3H8       8/12/15      C   3H   8    0    0G   300.000  5000.000 1390.000    21
+9.15541310E+00+1.72574139E-02-5.85614868E-06+9.04190155E-10-5.22523772E-14    2
-1.75762439E+04-2.77418510E+01+2.40878470E-01+3.39548599E-02-1.60930874E-05    3
+2.83480628E-09+2.78195172E-14-1.40362853E+04+2.16500800E+01+0.00000000E+00    4
IC3H7      8/12/15      C   3H   7    0    0G     298.0    6000.0    1000.0    1
+6.70775549E+00+1.74048076E-02-6.07615926E-06+9.60084351E-10-5.65656490E-14    2
+7.55377821E+03-1.03686516E+01-8.97467137E-01+4.15744022E-02-4.94778349E-05    3
+4.56493655E-08-1.79085437E-11+9.93950407E+03+2.92641758E+01+0.00000000E+00    4
NC3H7      8/12/15      C   3H   7    0    0G     298.0    6000.0    1000.0    1
+7.48614243E+00+1.65769478E-02-5.74876481E-06+9.04103694E-10-5.30867231E-14    2
+8.93710008E+03-1.42595379E+01-2.20120865E+00+5.29641653E-02-7.23640506E-05    3
+6.36996940E-08-2.29332581E-11+1.15130744E+04+3.43669174E+01+0.00000000E+00    4
NC3H7O2H   8/12/15      C   3H   8O   2    0G   300.000  5000.000 1392.000    41
+1.42246236E+01+1.74340964E-02-5.97063522E-06+9.27753851E-10-5.38585168E-14    2
-2.88159737E+04-4.74357865E+01+1.35815897E+00+4.56683952E-02-2.91646368E-05    3
+9.41701313E-09-1.22337394E-12-2.41528416E+04+2.23322825E+01+0.00000000E+00    4
NC3H7O2    8/12/15      C   3H   7O   2    0G   300.000  5000.000 1390.000    31
+1.32753283E+01+1.61303126E-02-5.52348308E-06+8.58197168E-10-4.98172586E-14    2
-1.16032968E+04-4.15091215E+01+2.13311681E+00+3.96692045E-02-2.37570127E-05    3
+6.96020417E-09-7.82576856E-13-7.46687112E+03+1.92444565E+01+0.00000000E+00    4
IC3H7O2H   8/12/15      C   3H   8O   2    0G   300.000  5000.000 1405.000    41
+1.44896107E+01+1.68268026E-02-5.67601391E-06+8.72850837E-10-5.02993991E-14    2
-3.06478491E+04-5.01352281E+01+1.77384705E+00+4.75813498E-02-3.43745304E-05    3
+1.31405381E-08-2.06922904E-12-2.63458844E+04+1.77669753E+01+0.00000000E+00    4
IC3H7O2    8/12/15      C   3H   7O   2    0G   300.000  5000.000 1407.000    31
+1.35268120E+01+1.54306581E-02-5.17464218E-06+7.92548669E-10-4.55415379E-14    2
-1.33946348E+04-4.40461451E+01+2.58517502E+00+4.16107259E-02-2.92193877E-05    3
+1.08614807E-08-1.66312005E-12-9.67013161E+03+1.44731300E+01+0.00000000E+00    4
C3H6OOH1-2 9/ 1/12      C   3H   7O   2    0G   300.000  5000.000 1387.000    41
+1.38088686E+01+1.43845650E-02-4.74440961E-06+7.19308280E-10-4.10654123E-14    2
-5.14352831E+03-4.20210765E+01+2.83631132E+00+3.88229894E-02-2.47944364E-05    3
+7.85644898E-09-9.58634300E-13-1.26002528E+03+1.72549973E+01+0.00000000E+00    4
C3H6OOH1-3 9/ 1/12      C   3H   7O   2    0G   300.000  5000.000 1401.000    41
+1.39130757E+01+1.40218463E-02-4.55921149E-06+6.84182417E-10-3.87696213E-14    2
-3.65650518E+03-4.21532559E+01+1.74271107E+00+4.53733504E-02-3.57580373E-05    3
+1.48540053E-08-2.49981756E-12+2.32580844E+02+2.20973041E+01+0.00000000E+00    4
C3H6OOH2-1 9/ 1/12      C   3H   7O   2    0G   300.000  5000.000 1393.000    41
+1.36645362E+01+1.54329764E-02-5.29285952E-06+8.23001262E-10-4.77931121E-14    2
-5.58295862E+03-4.28758364E+01+2.38465746E+00+4.42928555E-02-3.50977087E-05    3
+1.53695144E-08-2.81167824E-12-1.80979612E+03+1.69923285E+01+0.00000000E+00    4
C3H6OOH1-2O2 9/ 1/12    C   3H   7O   4    0G   300.000  5000.000 1404.000    51
+1.91044980E+01+1.44076100E-02-4.72127814E-06+7.12631642E-10-4.05578490E-14    2
-2.50270510E+04-6.63747978E+01+3.99085043E+00+5.31865338E-02-4.28597948E-05    3
+1.77187019E-08-2.92768695E-12-2.02143526E+04+1.34150719E+01+0.00000000E+00    4
C3H6OOH1-3O2 9/ 1/12    C   3H   7O   4    0G   300.000  5000.000 1416.000    51
+1.81661664E+01+1.47644887E-02-4.74842743E-06+7.06972467E-10-3.98305587E-14    2
-2.26256376E+04-5.93719393E+01+5.56933350E+00+4.68523421E-02-3.58917784E-05    3
+1.43314525E-08-2.29776083E-12-1.86065694E+04+7.18655005E+00+0.00000000E+00    4
C3H6OOH2-1O2 9/ 1/12    C   3H   7O   4    0G   300.000  5000.000 1404.000    51
+1.91044980E+01+1.44076100E-02-4.72127814E-06+7.12631642E-10-4.05578490E-14    2
-2.50270510E+04-6.63747978E+01+3.99085043E+00+5.31865338E-02-4.28597948E-05    3
+1.77187019E-08-2.92768695E-12-2.02143526E+04+1.34150719E+01+0.00000000E+00    4
C3H5-1E-2OOH            C  3 H  6 O  2      G     298.0    6000.0    1000.0    1
 1.25352860E+01 1.41801036E-02-4.86408170E-06 7.59244931E-10-4.43443519E-14    2
-1.42746980E+04-3.75622448E+01-1.92214080E+00 7.47575190E-02-1.14477005E-04    3
 9.60658373E-08-3.18580028E-11-1.10322543E+04 3.27197181E+01                   4
C3KET12   10/17/12      C   3H   6O   3    0G   300.000  5000.000 1385.000    41
+1.70187760E+01+1.32097361E-02-4.67054741E-06+7.41411770E-10-4.36869787E-14    2
-4.23572589E+04-5.92615939E+01+1.03882879E+00+5.34180080E-02-4.47684141E-05    3
+1.94651680E-08-3.45055244E-12-3.70308881E+04+2.56511209E+01+0.00000000E+00    4
C3KET13   10/17/12      C   3H   6O   3    0G   300.000  5000.000 1508.000    41
+1.73612692E+01+1.32330813E-02-4.75332110E-06+7.62529227E-10-4.52613717E-14    2
-4.06248060E+04-6.17768199E+01+4.74956819E+00+3.14080991E-02-6.83838427E-06    3
-5.67123901E-09+2.27686972E-12-3.51924570E+04+9.83753744E+00+0.00000000E+00    4
C3H51-2,3OOH 8/26/3 THRMC   3H   7O   4    0G   300.000  5000.000 1386.000    61
+2.12378169E+01+1.39519596E-02-4.94539222E-06+7.86381389E-10-4.63925564E-14    2
-1.92864584E+04-7.69636561E+01+2.55619708E+00+6.13504487E-02-5.23205391E-05    3
+2.28208029E-08-4.02231508E-12-1.31353414E+04+2.21043799E+01+0.00000000E+00    4
C3H52-1,3OOH 8/26/3 THRMC   3H   7O   4    0G   300.000  5000.000 1379.000    61
+2.02817964E+01+1.48155431E-02-5.25503386E-06+8.35963453E-10-4.93308915E-14    2
-1.80085066E+04-7.22688262E+01+4.12253742E+00+5.19553611E-02-3.83733727E-05    3
+1.45851637E-08-2.29820536E-12-1.22759164E+04+1.48367359E+01+0.00000000E+00    4
C3H5O1-2OOH-3 10/13 THERC   3H   6O   3    0G   300.000  5000.000 1432.000    31
+1.57042382E+01+1.30255692E-02-4.23544254E-06+6.35555595E-10-3.60110207E-14    2
-2.77269333E+04-5.51895464E+01-3.25001215E+00+6.65787151E-02-6.18859778E-05    3
+2.84638649E-08-5.08511634E-12-2.22371240E+04+4.30381280E+01+0.00000000E+00    4
C3H5O1-3OOH-2 10/13 THERC   3H   6O   3    0G   300.000  5000.000 1434.000    21
+1.44493479E+01+1.36372560E-02-4.25836513E-06+6.20006211E-10-3.43451580E-14    2
-2.77372360E+04-5.06099103E+01-4.43959178E+00+7.16532928E-02-7.15032351E-05    3
+3.51737842E-08-6.63682938E-12-2.27250412E+04+4.56394038E+01+0.00000000E+00    4
C3H6O1-2          A01/05C  3 H  6 O  1    0 G   200.000  6000.00  1000.00      1
+8.01491079E+00+1.73919953E-02-6.26027968E-06+1.01188256E-09-6.06239111E-14    2
-1.51980838E+04-1.88279964E+01+3.42806676E+00+6.25176642E-03+6.13196311E-05    3
-8.60387185E-08+3.51371393E-11-1.28446646E+04+1.04244994E+01-1.11564001E+04    4
C3H6O1-3          A11/04C  3 H  6 O  1    0 G   200.000  6000.00  1000.00      1
+6.80716906E+00+1.88824545E-02-6.79082475E-06+1.09713919E-09-6.57154952E-14    2
-1.36547629E+04-1.35382154E+01+5.15283752E+00-1.86401716E-02+1.29980652E-04    3
-1.58629974E-07+6.20668783E-11-1.13243512E+04+4.73561224E+00-9.75233898E+03    4
C3H5-SOOH               C  3 H  6 O  2      G     298.0    6000.0    1000.0    1
 1.17366777E+01 1.50781115E-02-5.22873766E-06 8.22569776E-10-4.83198810E-14    2
-1.19051570E+04-3.21649975E+01 6.05480242E-03 5.72962550E-02-7.65094431E-05    3
 6.36300985E-08-2.20626642E-11-8.82238404E+03 2.68572270E+01                   4
C3H6       8/12/15      C   3H   6    0    0G   298.000  6000.000 1000.000    01
+6.59032304E+00+1.52592866E-02-5.30369441E-06+8.35510888E-10-4.91215549E-14    2
-2.47481113E+02-1.15748238E+01-1.54606737E+00+4.36553128E-02-5.61392417E-05    3
+4.98421927E-08-1.84798923E-11+2.07056233E+03+2.99232495E+01+0.00000000E+00    4
C3H5-A     8/12/15      C   3H   5    0    0G   298.000  6000.000 1000.000    01
+7.37604097E+00+1.23449782E-02-4.26463882E-06+6.69045835E-10-3.92202554E-14    2
+1.77332960E+04-1.61758204E+01-3.32899442E+00+5.38423469E-02-7.65500752E-05    3
+6.35512285E-08-2.14283003E-11+2.03420628E+04+3.68038362E+01+0.00000000E+00    4
C3H5-S     8/12/15      C   3H   5    0    0G   300.000  5000.000 1390.000    11
+7.95954498E+00+1.11163183E-02-3.75197834E-06+5.77246260E-10-3.32768957E-14    2
+2.80567891E+04-1.79800372E+01+1.61793372E+00+2.44803904E-02-1.41856503E-05    3
+4.16402233E-09-4.90904795E-13+3.04291037E+04+1.66341443E+01+0.00000000E+00    4
C3H5-T     8/12/15      C   3H   5    0    0G   300.000  5000.000 1376.000    11
+7.69949212E+00+1.17803985E-02-4.07791749E-06+6.38119222E-10-3.72229675E-14    2
+2.61747145E+04-1.68305890E+01+2.29256998E+00+1.98527646E-02-6.42635654E-06    3
-5.90016395E-10+5.05491095E-13+2.85773377E+04+1.39407124E+01+0.00000000E+00    4
CC3H6                   C   3H   6O   0    0G   200.000  6000.000 1000.        1
+6.21663437E+00+1.65393591E-02-5.90075838E-06+9.48095199E-10-5.65661522E-14    2
+2.95937491E+03-1.36041009E+01+2.83278674E+00-5.21028618E-03+9.29583210E-05    3
-1.22753194E-07+4.99191366E-11+5.19520048E+03+1.08306333E+01+6.41047999E+03    4
CH3CHCHO                C   3H   5O   1    0G   300.000  5000.000 1424.000    21
+1.06781476E+01+1.12805711E-02-3.89010759E-06+6.07617268E-10-3.54120848E-14    2
-7.73234209E+03-3.24971238E+01+1.47166733E+00+2.69251618E-02-1.00248013E-05    3
-1.13421435E-09+1.03416658E-12-4.04142023E+03+1.88722472E+01+0.00000000E+00    4
CH3CHCO   03/03/95 THERMC   3H   4O   1    0G   300.000  5000.000 1400.00     41
+1.00219123E+01+9.56966300E-03-3.26221644E-06+5.05231706E-10-2.92593257E-14    2
-1.42482738E+04-2.77829973E+01+1.48380119E+00+3.22203013E-02-2.70250033E-05    3
+1.20499164E-08-2.18365931E-12-1.15276540E+04+1.71552068E+01+0.00000000E+00    4
C3H5O             KPS12 C   3H   5O   1    0G   300.000  5000.000 1402.000    01
+1.02638186E+01+1.17609932E-02-3.89837957E-06+5.92650815E-10-3.38867417E-14    2
+7.25938472E+03-2.75108651E+01+8.24068673E-01+3.46749909E-02-2.51786795E-05    3
+9.56781953E-09-1.48085302E-12+1.04203725E+04+2.28283070E+01+0.00000000E+00    4
CH2CHOCH2  8/ 8/15      C   3H   5O   1    0G   300.000  5000.000 1384.000    21
+1.20076931E+01+1.05055204E-02-3.69920541E-06+5.85629983E-10-3.44431587E-14    2
+6.97311613E+03-3.75189859E+01+1.15350351E+00+3.51253596E-02-2.50071619E-05    3
+9.00715632E-09-1.32376643E-12+1.08300872E+04+2.10606652E+01+0.00000000E+00    4
AC4H7OOH   6/17/13 THERMC   4H   8O   2    0G   300.000  5000.000 1395.000    41
+1.47661443E+01+2.12235231E-02-7.09403390E-06+1.08423759E-09-6.22145708E-14    2
-1.35617411E+04-4.77449138E+01+1.33470633E+00+5.27831440E-02-3.58861360E-05    3
+1.32495013E-08-2.06619289E-12-8.87891782E+03+2.43857336E+01+0.00000000E+00    4
AC3H5OOH    GOLDSMITH   C   3H   6O   2    0G   298.0    6000.0   1000.000    31
+1.20838649E+01+1.47946591E-02-5.13212591E-06+8.07504999E-10-4.74394983E-14    2
-1.02184463E+04-3.36434791E+01+3.18124993E+00+4.35233041E-02-5.16277353E-05    3
+4.32011427E-08-1.57714983E-11-7.63521503E+03+1.21725683E+01+0.00000000E+00    4
C3H4-P            T 2/90H  4 C  3    0    0 G   200.000  6000.00  1000.00      1
+6.02524000E+00+1.13365420E-02-4.02233910E-06+6.43760630E-10-3.82996350E-14    2
+1.96209420E+04-8.60437850E+00+2.68038690E+00+1.57996510E-02+2.50705960E-06    3
-1.36576230E-08+6.61542850E-12+2.08023740E+04+9.87693510E+00+2.23020590E+04    4
C3H4-A            L 8/89C  3 H  4    0    0 G   200.000  6000.00  1000.00      1
+6.31687220E+00+1.11337280E-02-3.96293780E-06+6.35642380E-10-3.78755400E-14    2
+2.01174950E+04-1.09957660E+01+2.61304450E+00+1.21225750E-02+1.85398800E-05    3
-3.45251490E-08+1.53350790E-11+2.15415670E+04+1.02261390E+01+2.29622670E+04    4
C3H3              T 7/11C  3 H  3    0    0 G   200.000  6000.00  1000.000     1
+7.14221719E+00+7.61902211E-03-2.67460030E-06+4.24914904E-10-2.51475443E-14    2
+3.95709594E+04-1.25848690E+01+1.35110873E+00+3.27411291E-02-4.73827407E-05    3
+3.76310220E-08-1.18541128E-11+4.07679941E+04+1.52058598E+01+4.22762135E+04    4
CC3H4             T12/81C   3H   4    0    0G   300.000  5000.00  1000.00      1
+6.69999310E+00+1.03573720E-02-3.45511670E-06+5.06529490E-10-2.66822760E-14    2
+3.01990510E+04-1.33787700E+01-2.46210470E-02+2.31972150E-02-1.84743570E-06    3
-1.59275930E-08+8.68461550E-12+3.23341370E+04+2.27297620E+01+3.33272800E+04    4
C3H2              T12/00C  3 H  2    0    0 G   200.000  6000.00  1000.00      1
+6.67324762E+00+5.57728845E-03-1.99180164E-06+3.20289156E-10-1.91216272E-14    2
+7.57571184E+04-9.72894405E+00+2.43417332E+00+1.73013063E-02-1.18294047E-05    3
+1.02756396E-09+1.62626314E-12+7.69074892E+04+1.21012230E+01+7.83005132E+04    4
H2CCC(S)               0C   3H   2    0    0G   200.000  5000.000 1500.00    0 1
+6.48887620E+00+5.31127890E-03-1.78094900E-06+2.72526420E-10-1.56195900E-14    2
+6.36618640E+04-1.00642830E+01+3.72297260E+00+9.25898540E-03-2.30061910E-06    3
-1.02008080E-09+4.53743570E-13+6.48772890E+04+5.68659360E+00+0.00000000E+00    4
C3H2(S)                0C   3H   2    0    0G   200.000  5000.000  900.00    0 1
+7.76425700E+00+4.71127740E-03-1.61706370E-06+2.54724060E-10-1.50385720E-14    2
+6.68496720E+04-1.50985490E+01+5.29764820E+00+1.69874660E-02-2.42665170E-05    3
+1.86536810E-08-5.57630010E-12+6.72404660E+04-3.75400410E+00+0.00000000E+00    4
C3H2C                  0C   3H   2    0    0G   200.000  5000.000 1500.00    0 1
+6.56326800E+00+5.23632560E-03-1.75448300E-06+2.68661060E-10-1.54285090E-14    2
+5.65146180E+04-1.20006070E+01+1.12958880E+00+1.72874010E-02-1.13668230E-05    3
+3.45692960E-09-3.66159510E-13+5.84190800E+04+1.73314480E+01+0.00000000E+00    4
PC3H4OH-1  9/25/15      C   3H   5O   1    0G   300.000  5000.000 1403.000    21
+1.09468986E+01+1.04014540E-02-3.44082448E-06+5.22105632E-10-2.98049266E-14    2
+4.11530600E+03-3.11161699E+01+2.07150195E+00+3.50016810E-02-3.01922013E-05    3
+1.38467853E-08-2.55380109E-12+6.81914209E+03+1.51916605E+01+0.00000000E+00    4
PC3H4OH-2  4/ 2/13 THERMC   3H   5O   1    0G   300.000  5000.000 1403.000    21
+1.07164095E+01+1.06066461E-02-3.51374060E-06+5.33713932E-10-3.04901511E-14    2
+4.98486803E+03-2.98329329E+01+1.42757363E+00+3.64825569E-02-3.18007132E-05    3
+1.46914605E-08-2.72331227E-12+7.80342663E+03+1.85890339E+01+0.00000000E+00    4
PC3H4OH-3  9/25/15      C   3H   5O   1    0G   300.000  5000.000 1378.000    11
+1.15297558E+01+1.14381097E-02-4.04415495E-06+6.41949269E-10-3.78242456E-14    2
-3.45486444E+03-3.65385497E+01+4.06368169E-01+3.70231405E-02-2.72202689E-05    3
+1.05783475E-08-1.73632514E-12+5.27160824E+02+2.34781848E+01+0.00000000E+00    4
SC3H4OH    3/28/13      C   3H   5O   1    0G   300.000  5000.000 1407.000    21
+1.20968484E+01+9.43976596E-03-3.10773897E-06+4.69609188E-10-2.67165710E-14    2
-3.85854894E+02-3.76795997E+01+1.72870561E+00+4.41015870E-02-4.72013860E-05    3
+2.52073596E-08-5.13375710E-12+2.22720503E+03+1.43928257E+01+0.00000000E+00    4
C3H3O      2/17/14 CZHOUH   3C   3O   1     G   298.150  2000.000 1000.00      1
+4.19355696E+00+1.95625103E-02-1.22336450E-05+3.90615061E-09-5.08539231E-13    2
+3.14931737E+04+5.03216224E+00+8.75023836E-01+3.51184068E-02-3.89901356E-05    3
+2.40255750E-08-6.10883631E-12+3.20427921E+04+2.04717253E+01+0.00000000E+00    4
C3H3O2H    1/31/13      C   3H   4O   2    0G   300.000  5000.000 1385.000    31
+1.38152174E+01+8.62174763E-03-3.06710006E-06+4.88874247E-10-2.88888385E-14    2
+6.29182941E+03-4.39151257E+01+1.09787313E+00+4.22717882E-02-3.83969355E-05    3
+1.77405069E-08-3.27674312E-12+1.03592314E+04+2.30651783E+01+0.00000000E+00    4
C2HCHO     1/31/13      C   3H   2O   1    0G   300.000  5000.000 2012.000    11
+7.99952054E+00+7.07825497E-03-2.63086819E-06+4.33073185E-10-2.62003284E-14    2
+8.71863156E+03-1.57226237E+01+4.20776611E+00+1.34382727E-02-5.15442099E-06    3
-2.24570818E-11+2.74111284E-13+1.02117375E+04+5.43871873E+00+0.00000000E+00    4
NC3H7OH    3/22/16 THERMC   3H   8O   1    0G   300.000  5000.000 1403.000    11 ! PAWEL ADDED PROPONAL 27/06/2016 
+1.12833724E+01+1.71531932E-02-5.56084500E-06+8.32706677E-10-4.71118622E-14    2
-3.64174301E+04-3.37180466E+01+5.70007484E-02+4.17375704E-02-2.49234034E-05    3
+7.16029301E-09-7.25069606E-13-3.24306821E+04+2.70290017E+01+0.00000000E+00    4
C3H6OH1-1  3/22/16 THERMC   3H   7O   1    0G   300.000  5000.000 1388.000    31 ! PAWEL ADDED PROPONAL 27/06/2016 
+1.14795375E+01+1.45881429E-02-4.88359380E-06+7.47606975E-10-4.29608360E-14    2
-1.46832088E+04-3.36825807E+01+1.13614529E+00+3.68850655E-02-2.24073579E-05    3
+6.62398992E-09-7.32206246E-13-1.09273174E+04+2.24919343E+01+0.00000000E+00    4
C3H6OH1-1  3/22/16 THERMC   3H   7O   1    0G   300.000  5000.000 1388.000    31 ! PAWEL ADDED PROPONAL 27/06/2016 
+1.14795375E+01+1.45881429E-02-4.88359380E-06+7.47606975E-10-4.29608360E-14    2
-1.46832088E+04-3.36825807E+01+1.13614529E+00+3.68850655E-02-2.24073579E-05    3
+6.62398992E-09-7.32206246E-13-1.09273174E+04+2.24919343E+01+0.00000000E+00    4
C3H6OH1-1 10/ 2/15      C   3H   7O   1    0G   300.000  5000.000 1388.000    31
+1.14795375E+01+1.45881429E-02-4.88359380E-06+7.47606975E-10-4.29608360E-14    2
-1.46832088E+04-3.36825807E+01+1.13614529E+00+3.68850655E-02-2.24073579E-05    3
+6.62398992E-09-7.32206246E-13-1.09273174E+04+2.24919343E+01+0.00000000E+00    4
C3H6OH1-1  3/22/16 THERMC   3H   7O   1    0G   300.000  5000.000 1388.000    31 ! PAWEL ADDED PROPONAL 11/03/2016 
+1.14795375E+01+1.45881429E-02-4.88359380E-06+7.47606975E-10-4.29608360E-14    2
-1.46832088E+04-3.36825807E+01+1.13614529E+00+3.68850655E-02-2.24073579E-05    3
+6.62398992E-09-7.32206246E-13-1.09273174E+04+2.24919343E+01+0.00000000E+00    4
C3H6OH1-1 10/ 2/15      C   3H   7O   1    0G   300.000  5000.000 1388.000    31
+1.14795375E+01+1.45881429E-02-4.88359380E-06+7.47606975E-10-4.29608360E-14    2
-1.46832088E+04-3.36825807E+01+1.13614529E+00+3.68850655E-02-2.24073579E-05    3
+6.62398992E-09-7.32206246E-13-1.09273174E+04+2.24919343E+01+0.00000000E+00    4
C3H6OH1-1  3/22/16 THERMC   3H   7O   1    0G   300.000  5000.000 1388.000    31 ! PAWEL ADDED PROPONAL 11/03/2016 
+1.14795375E+01+1.45881429E-02-4.88359380E-06+7.47606975E-10-4.29608360E-14    2
-1.46832088E+04-3.36825807E+01+1.13614529E+00+3.68850655E-02-2.24073579E-05    3
+6.62398992E-09-7.32206246E-13-1.09273174E+04+2.24919343E+01+0.00000000E+00    4
C3H6OH1-1  3/22/16 THERMC   3H   7O   1    0G   300.000  5000.000 1388.000    31 ! PAWEL ADDED PROPONAL 27/06/2016 
+1.14795375E+01+1.45881429E-02-4.88359380E-06+7.47606975E-10-4.29608360E-14    2
-1.46832088E+04-3.36825807E+01+1.13614529E+00+3.68850655E-02-2.24073579E-05    3
+6.62398992E-09-7.32206246E-13-1.09273174E+04+2.24919343E+01+0.00000000E+00    4
C3H6OH1-1  3/22/16 THERMC   3H   7O   1    0G   300.000  5000.000 1388.000    31 ! PAWEL ADDED PROPONAL 27/06/2016 
+1.14795375E+01+1.45881429E-02-4.88359380E-06+7.47606975E-10-4.29608360E-14    2
-1.46832088E+04-3.36825807E+01+1.13614529E+00+3.68850655E-02-2.24073579E-05    3
+6.62398992E-09-7.32206246E-13-1.09273174E+04+2.24919343E+01+0.00000000E+00    4
C3H6OH1-1 10/ 2/15      C   3H   7O   1    0G   300.000  5000.000 1388.000    31
+1.14795375E+01+1.45881429E-02-4.88359380E-06+7.47606975E-10-4.29608360E-14    2
-1.46832088E+04-3.36825807E+01+1.13614529E+00+3.68850655E-02-2.24073579E-05    3
+6.62398992E-09-7.32206246E-13-1.09273174E+04+2.24919343E+01+0.00000000E+00    4
C3H6OH1-1  3/22/16 THERMC   3H   7O   1    0G   300.000  5000.000 1388.000    31 ! PAWEL ADDED PROPONAL 11/03/2016 
+1.14795375E+01+1.45881429E-02-4.88359380E-06+7.47606975E-10-4.29608360E-14    2
-1.46832088E+04-3.36825807E+01+1.13614529E+00+3.68850655E-02-2.24073579E-05    3
+6.62398992E-09-7.32206246E-13-1.09273174E+04+2.24919343E+01+0.00000000E+00    4
C3H6OH1-1 10/ 2/15      C   3H   7O   1    0G   300.000  5000.000 1388.000    31
+1.14795375E+01+1.45881429E-02-4.88359380E-06+7.47606975E-10-4.29608360E-14    2
-1.46832088E+04-3.36825807E+01+1.13614529E+00+3.68850655E-02-2.24073579E-05    3
+6.62398992E-09-7.32206246E-13-1.09273174E+04+2.24919343E+01+0.00000000E+00    4
C3H6OH1-1  3/22/16 THERMC   3H   7O   1    0G   300.000  5000.000 1388.000    31 ! PAWEL ADDED PROPONAL 11/03/2016 
+1.14795375E+01+1.45881429E-02-4.88359380E-06+7.47606975E-10-4.29608360E-14    2
-1.46832088E+04-3.36825807E+01+1.13614529E+00+3.68850655E-02-2.24073579E-05    3
+6.62398992E-09-7.32206246E-13-1.09273174E+04+2.24919343E+01+0.00000000E+00    4
C3H6OH1-1  3/22/16 THERMC   3H   7O   1    0G   300.000  5000.000 1388.000    31 ! PAWEL ADDED PROPONAL 27/06/2016 
+1.14795375E+01+1.45881429E-02-4.88359380E-06+7.47606975E-10-4.29608360E-14    2
-1.46832088E+04-3.36825807E+01+1.13614529E+00+3.68850655E-02-2.24073579E-05    3
+6.62398992E-09-7.32206246E-13-1.09273174E+04+2.24919343E+01+0.00000000E+00    4
C3H6OH1-1  3/22/16 THERMC   3H   7O   1    0G   300.000  5000.000 1388.000    31 ! PAWEL ADDED PROPONAL 27/06/2016 
+1.14795375E+01+1.45881429E-02-4.88359380E-06+7.47606975E-10-4.29608360E-14    2
-1.46832088E+04-3.36825807E+01+1.13614529E+00+3.68850655E-02-2.24073579E-05    3
+6.62398992E-09-7.32206246E-13-1.09273174E+04+2.24919343E+01+0.00000000E+00    4
C3H6OH1-1 10/ 2/15      C   3H   7O   1    0G   300.000  5000.000 1388.000    31
+1.14795375E+01+1.45881429E-02-4.88359380E-06+7.47606975E-10-4.29608360E-14    2
-1.46832088E+04-3.36825807E+01+1.13614529E+00+3.68850655E-02-2.24073579E-05    3
+6.62398992E-09-7.32206246E-13-1.09273174E+04+2.24919343E+01+0.00000000E+00    4
C3H6OH1-1  3/22/16 THERMC   3H   7O   1    0G   300.000  5000.000 1388.000    31 ! PAWEL ADDED PROPONAL 11/03/2016 
+1.14795375E+01+1.45881429E-02-4.88359380E-06+7.47606975E-10-4.29608360E-14    2
-1.46832088E+04-3.36825807E+01+1.13614529E+00+3.68850655E-02-2.24073579E-05    3
+6.62398992E-09-7.32206246E-13-1.09273174E+04+2.24919343E+01+0.00000000E+00    4
C3H6OH1-1 10/ 2/15      C   3H   7O   1    0G   300.000  5000.000 1388.000    31
+1.14795375E+01+1.45881429E-02-4.88359380E-06+7.47606975E-10-4.29608360E-14    2
-1.46832088E+04-3.36825807E+01+1.13614529E+00+3.68850655E-02-2.24073579E-05    3
+6.62398992E-09-7.32206246E-13-1.09273174E+04+2.24919343E+01+0.00000000E+00    4
C3H6OH1-1  3/22/16 THERMC   3H   7O   1    0G   300.000  5000.000 1388.000    31 ! PAWEL ADDED PROPONAL 11/03/2016 
+1.14795375E+01+1.45881429E-02-4.88359380E-06+7.47606975E-10-4.29608360E-14    2
-1.46832088E+04-3.36825807E+01+1.13614529E+00+3.68850655E-02-2.24073579E-05    3
+6.62398992E-09-7.32206246E-13-1.09273174E+04+2.24919343E+01+0.00000000E+00    4
C3H6OH1-1  3/22/16 THERMC   3H   7O   1    0G   300.000  5000.000 1388.000    31 ! PAWEL ADDED PROPONAL 27/06/2016 
+1.14795375E+01+1.45881429E-02-4.88359380E-06+7.47606975E-10-4.29608360E-14    2
-1.46832088E+04-3.36825807E+01+1.13614529E+00+3.68850655E-02-2.24073579E-05    3
+6.62398992E-09-7.32206246E-13-1.09273174E+04+2.24919343E+01+0.00000000E+00    4
C3H6OH1-1  3/22/16 THERMC   3H   7O   1    0G   300.000  5000.000 1388.000    31 ! PAWEL ADDED PROPONAL 27/06/2016 
+1.14795375E+01+1.45881429E-02-4.88359380E-06+7.47606975E-10-4.29608360E-14    2
-1.46832088E+04-3.36825807E+01+1.13614529E+00+3.68850655E-02-2.24073579E-05    3
+6.62398992E-09-7.32206246E-13-1.09273174E+04+2.24919343E+01+0.00000000E+00    4
C3H6OH1-1 10/ 2/15      C   3H   7O   1    0G   300.000  5000.000 1388.000    31
+1.14795375E+01+1.45881429E-02-4.88359380E-06+7.47606975E-10-4.29608360E-14    2
-1.46832088E+04-3.36825807E+01+1.13614529E+00+3.68850655E-02-2.24073579E-05    3
+6.62398992E-09-7.32206246E-13-1.09273174E+04+2.24919343E+01+0.00000000E+00    4
C3H6OH1-1  3/22/16 THERMC   3H   7O   1    0G   300.000  5000.000 1388.000    31 ! PAWEL ADDED PROPONAL 11/03/2016 
+1.14795375E+01+1.45881429E-02-4.88359380E-06+7.47606975E-10-4.29608360E-14    2
-1.46832088E+04-3.36825807E+01+1.13614529E+00+3.68850655E-02-2.24073579E-05    3
+6.62398992E-09-7.32206246E-13-1.09273174E+04+2.24919343E+01+0.00000000E+00    4
C3H6OH1-1 10/ 2/15      C   3H   7O   1    0G   300.000  5000.000 1388.000    31
+1.14795375E+01+1.45881429E-02-4.88359380E-06+7.47606975E-10-4.29608360E-14    2
-1.46832088E+04-3.36825807E+01+1.13614529E+00+3.68850655E-02-2.24073579E-05    3
+6.62398992E-09-7.32206246E-13-1.09273174E+04+2.24919343E+01+0.00000000E+00    4
C3H6OH1-1  3/22/16 THERMC   3H   7O   1    0G   300.000  5000.000 1388.000    31 ! PAWEL ADDED PROPONAL 11/03/2016 
+1.14795375E+01+1.45881429E-02-4.88359380E-06+7.47606975E-10-4.29608360E-14    2
-1.46832088E+04-3.36825807E+01+1.13614529E+00+3.68850655E-02-2.24073579E-05    3
+6.62398992E-09-7.32206246E-13-1.09273174E+04+2.24919343E+01+0.00000000E+00    4
C3H6OH1-1  3/22/16 THERMC   3H   7O   1    0G   300.000  5000.000 1388.000    31 ! PAWEL ADDED PROPONAL 27/06/2016 
+1.14795375E+01+1.45881429E-02-4.88359380E-06+7.47606975E-10-4.29608360E-14    2
-1.46832088E+04-3.36825807E+01+1.13614529E+00+3.68850655E-02-2.24073579E-05    3
+6.62398992E-09-7.32206246E-13-1.09273174E+04+2.24919343E+01+0.00000000E+00    4
C3H6OH1-1  3/22/16 THERMC   3H   7O   1    0G   300.000  5000.000 1388.000    31 ! PAWEL ADDED PROPONAL 27/06/2016 
+1.14795375E+01+1.45881429E-02-4.88359380E-06+7.47606975E-10-4.29608360E-14    2
-1.46832088E+04-3.36825807E+01+1.13614529E+00+3.68850655E-02-2.24073579E-05    3
+6.62398992E-09-7.32206246E-13-1.09273174E+04+2.24919343E+01+0.00000000E+00    4
C3H6OH1-1 10/ 2/15      C   3H   7O   1    0G   300.000  5000.000 1388.000    31
+1.14795375E+01+1.45881429E-02-4.88359380E-06+7.47606975E-10-4.29608360E-14    2
-1.46832088E+04-3.36825807E+01+1.13614529E+00+3.68850655E-02-2.24073579E-05    3
+6.62398992E-09-7.32206246E-13-1.09273174E+04+2.24919343E+01+0.00000000E+00    4
C3H6OH1-1  3/22/16 THERMC   3H   7O   1    0G   300.000  5000.000 1388.000    31 ! PAWEL ADDED PROPONAL 11/03/2016 
+1.14795375E+01+1.45881429E-02-4.88359380E-06+7.47606975E-10-4.29608360E-14    2
-1.46832088E+04-3.36825807E+01+1.13614529E+00+3.68850655E-02-2.24073579E-05    3
+6.62398992E-09-7.32206246E-13-1.09273174E+04+2.24919343E+01+0.00000000E+00    4
C3H6OH1-1 10/ 2/15      C   3H   7O   1    0G   300.000  5000.000 1388.000    31
+1.14795375E+01+1.45881429E-02-4.88359380E-06+7.47606975E-10-4.29608360E-14    2
-1.46832088E+04-3.36825807E+01+1.13614529E+00+3.68850655E-02-2.24073579E-05    3
+6.62398992E-09-7.32206246E-13-1.09273174E+04+2.24919343E+01+0.00000000E+00    4
C3H6OH1-1  3/22/16 THERMC   3H   7O   1    0G   300.000  5000.000 1388.000    31 ! PAWEL ADDED PROPONAL 11/03/2016 
+1.14795375E+01+1.45881429E-02-4.88359380E-06+7.47606975E-10-4.29608360E-14    2
-1.46832088E+04-3.36825807E+01+1.13614529E+00+3.68850655E-02-2.24073579E-05    3
+6.62398992E-09-7.32206246E-13-1.09273174E+04+2.24919343E+01+0.00000000E+00    4
C3H6OH1-1  3/22/16 THERMC   3H   7O   1    0G   300.000  5000.000 1388.000    31 ! PAWEL ADDED PROPONAL 27/06/2016 
+1.14795375E+01+1.45881429E-02-4.88359380E-06+7.47606975E-10-4.29608360E-14    2
-1.46832088E+04-3.36825807E+01+1.13614529E+00+3.68850655E-02-2.24073579E-05    3
+6.62398992E-09-7.32206246E-13-1.09273174E+04+2.24919343E+01+0.00000000E+00    4
C3H6OH1-1  3/22/16 THERMC   3H   7O   1    0G   300.000  5000.000 1388.000    31 ! PAWEL ADDED PROPONAL 27/06/2016 
+1.14795375E+01+1.45881429E-02-4.88359380E-06+7.47606975E-10-4.29608360E-14    2
-1.46832088E+04-3.36825807E+01+1.13614529E+00+3.68850655E-02-2.24073579E-05    3
+6.62398992E-09-7.32206246E-13-1.09273174E+04+2.24919343E+01+0.00000000E+00    4
C3H6OH1-1 10/ 2/15      C   3H   7O   1    0G   300.000  5000.000 1388.000    31
+1.14795375E+01+1.45881429E-02-4.88359380E-06+7.47606975E-10-4.29608360E-14    2
-1.46832088E+04-3.36825807E+01+1.13614529E+00+3.68850655E-02-2.24073579E-05    3
+6.62398992E-09-7.32206246E-13-1.09273174E+04+2.24919343E+01+0.00000000E+00    4
C3H6OH1-1  3/22/16 THERMC   3H   7O   1    0G   300.000  5000.000 1388.000    31 ! PAWEL ADDED PROPONAL 11/03/2016 
+1.14795375E+01+1.45881429E-02-4.88359380E-06+7.47606975E-10-4.29608360E-14    2
-1.46832088E+04-3.36825807E+01+1.13614529E+00+3.68850655E-02-2.24073579E-05    3
+6.62398992E-09-7.32206246E-13-1.09273174E+04+2.24919343E+01+0.00000000E+00    4
C3H6OH1-1 10/ 2/15      C   3H   7O   1    0G   300.000  5000.000 1388.000    31
+1.14795375E+01+1.45881429E-02-4.88359380E-06+7.47606975E-10-4.29608360E-14    2
-1.46832088E+04-3.36825807E+01+1.13614529E+00+3.68850655E-02-2.24073579E-05    3
+6.62398992E-09-7.32206246E-13-1.09273174E+04+2.24919343E+01+0.00000000E+00    4
C3H6OH1-1  3/22/16 THERMC   3H   7O   1    0G   300.000  5000.000 1388.000    31 ! PAWEL ADDED PROPONAL 11/03/2016 
+1.14795375E+01+1.45881429E-02-4.88359380E-06+7.47606975E-10-4.29608360E-14    2
-1.46832088E+04-3.36825807E+01+1.13614529E+00+3.68850655E-02-2.24073579E-05    3
+6.62398992E-09-7.32206246E-13-1.09273174E+04+2.24919343E+01+0.00000000E+00    4
C3H6OH1-1  3/22/16 THERMC   3H   7O   1    0G   300.000  5000.000 1388.000    31 ! PAWEL ADDED PROPONAL 27/06/2016 
+1.14795375E+01+1.45881429E-02-4.88359380E-06+7.47606975E-10-4.29608360E-14    2
-1.46832088E+04-3.36825807E+01+1.13614529E+00+3.68850655E-02-2.24073579E-05    3
+6.62398992E-09-7.32206246E-13-1.09273174E+04+2.24919343E+01+0.00000000E+00    4
C3H6OH1-1  3/22/16 THERMC   3H   7O   1    0G   300.000  5000.000 1388.000    31 ! PAWEL ADDED PROPONAL 27/06/2016 
+1.14795375E+01+1.45881429E-02-4.88359380E-06+7.47606975E-10-4.29608360E-14    2
-1.46832088E+04-3.36825807E+01+1.13614529E+00+3.68850655E-02-2.24073579E-05    3
+6.62398992E-09-7.32206246E-13-1.09273174E+04+2.24919343E+01+0.00000000E+00    4
C3H6OH1-1 10/ 2/15      C   3H   7O   1    0G   300.000  5000.000 1388.000    31
+1.14795375E+01+1.45881429E-02-4.88359380E-06+7.47606975E-10-4.29608360E-14    2
-1.46832088E+04-3.36825807E+01+1.13614529E+00+3.68850655E-02-2.24073579E-05    3
+6.62398992E-09-7.32206246E-13-1.09273174E+04+2.24919343E+01+0.00000000E+00    4
C3H6OH1-1  3/22/16 THERMC   3H   7O   1    0G   300.000  5000.000 1388.000    31 ! PAWEL ADDED PROPONAL 11/03/2016 
+1.14795375E+01+1.45881429E-02-4.88359380E-06+7.47606975E-10-4.29608360E-14    2
-1.46832088E+04-3.36825807E+01+1.13614529E+00+3.68850655E-02-2.24073579E-05    3
+6.62398992E-09-7.32206246E-13-1.09273174E+04+2.24919343E+01+0.00000000E+00    4
C3H6OH1-1 10/ 2/15      C   3H   7O   1    0G   300.000  5000.000 1388.000    31
+1.14795375E+01+1.45881429E-02-4.88359380E-06+7.47606975E-10-4.29608360E-14    2
-1.46832088E+04-3.36825807E+01+1.13614529E+00+3.68850655E-02-2.24073579E-05    3
+6.62398992E-09-7.32206246E-13-1.09273174E+04+2.24919343E+01+0.00000000E+00    4
C3H6OH1-1  3/22/16 THERMC   3H   7O   1    0G   300.000  5000.000 1388.000    31 ! PAWEL ADDED PROPONAL 11/03/2016 
+1.14795375E+01+1.45881429E-02-4.88359380E-06+7.47606975E-10-4.29608360E-14    2
-1.46832088E+04-3.36825807E+01+1.13614529E+00+3.68850655E-02-2.24073579E-05    3
+6.62398992E-09-7.32206246E-13-1.09273174E+04+2.24919343E+01+0.00000000E+00    4
C3H6OH1-1  3/22/16 THERMC   3H   7O   1    0G   300.000  5000.000 1388.000    31 ! PAWEL ADDED PROPONAL 27/06/2016 
+1.14795375E+01+1.45881429E-02-4.88359380E-06+7.47606975E-10-4.29608360E-14    2
-1.46832088E+04-3.36825807E+01+1.13614529E+00+3.68850655E-02-2.24073579E-05    3
+6.62398992E-09-7.32206246E-13-1.09273174E+04+2.24919343E+01+0.00000000E+00    4
C3H6OH1-1  3/22/16 THERMC   3H   7O   1    0G   300.000  5000.000 1388.000    31 ! PAWEL ADDED PROPONAL 27/06/2016 
+1.14795375E+01+1.45881429E-02-4.88359380E-06+7.47606975E-10-4.29608360E-14    2
-1.46832088E+04-3.36825807E+01+1.13614529E+00+3.68850655E-02-2.24073579E-05    3
+6.62398992E-09-7.32206246E-13-1.09273174E+04+2.24919343E+01+0.00000000E+00    4
C3H6OH1-1 10/ 2/15      C   3H   7O   1    0G   300.000  5000.000 1388.000    31
+1.14795375E+01+1.45881429E-02-4.88359380E-06+7.47606975E-10-4.29608360E-14    2
-1.46832088E+04-3.36825807E+01+1.13614529E+00+3.68850655E-02-2.24073579E-05    3
+6.62398992E-09-7.32206246E-13-1.09273174E+04+2.24919343E+01+0.00000000E+00    4
C3H6OH1-1  3/22/16 THERMC   3H   7O   1    0G   300.000  5000.000 1388.000    31 ! PAWEL ADDED PROPONAL 11/03/2016 
+1.14795375E+01+1.45881429E-02-4.88359380E-06+7.47606975E-10-4.29608360E-14    2
-1.46832088E+04-3.36825807E+01+1.13614529E+00+3.68850655E-02-2.24073579E-05    3
+6.62398992E-09-7.32206246E-13-1.09273174E+04+2.24919343E+01+0.00000000E+00    4
C3H6OH1-1 10/ 2/15      C   3H   7O   1    0G   300.000  5000.000 1388.000    31
+1.14795375E+01+1.45881429E-02-4.88359380E-06+7.47606975E-10-4.29608360E-14    2
-1.46832088E+04-3.36825807E+01+1.13614529E+00+3.68850655E-02-2.24073579E-05    3
+6.62398992E-09-7.32206246E-13-1.09273174E+04+2.24919343E+01+0.00000000E+00    4
C3H6OH1-1  3/22/16 THERMC   3H   7O   1    0G   300.000  5000.000 1388.000    31 ! PAWEL ADDED PROPONAL 11/03/2016 
+1.14795375E+01+1.45881429E-02-4.88359380E-06+7.47606975E-10-4.29608360E-14    2
-1.46832088E+04-3.36825807E+01+1.13614529E+00+3.68850655E-02-2.24073579E-05    3
+6.62398992E-09-7.32206246E-13-1.09273174E+04+2.24919343E+01+0.00000000E+00    4
C3H6OH1-2  9/ 1/12      C   3H   7O   1    0G   300.000  5000.000 1395.000    31
+1.00338281E+01+1.60227373E-02-5.41658448E-06+8.34191172E-10-4.81215988E-14    2
-1.27912397E+04-2.39034395E+01+5.05207596E-01+3.63869988E-02-2.15530901E-05    3
+6.45584786E-09-7.71267046E-13-9.26980840E+03+2.79804349E+01+0.00000000E+00    4
C3H6OH1-3  3/22/16 THERMC   3H   7O   1    0G   300.000  5000.000 1398.000    31 ! PAWEL ADDED PROPONAL 27/06/2016 
+1.12537269E+01+1.48842686E-02-5.00124819E-06+7.67003856E-10-4.41140957E-14    2
-1.10522005E+04-3.16714219E+01+2.53522975E+00+3.42021055E-02-2.11910432E-05    3
+6.89184707E-09-9.29272171E-13-7.89969902E+03+1.55562988E+01+0.00000000E+00    4
NC3H7O     8/12/15      C   3H   7O   1    0G   300.000  5000.000 1386.000    21
+1.15279177E+01+1.53775991E-02-5.23946272E-06+8.11382512E-10-4.69927603E-14    2
-9.85099867E+03-3.54233008E+01+2.57486880E+00+3.07100600E-02-1.20048836E-05    3
+3.40807108E-12+7.25275283E-13-6.20913350E+03+1.45966401E+01+0.00000000E+00    4
NC3H7O     3/22/16 THERMC   3H   7O   1    0G   300.000  5000.000 1373.000    31 ! PAWEL ADDED PROPONAL 27/06/2016
+1.20474234E+01+1.49751431E-02-5.20322995E-06+8.16418111E-10-4.77188024E-14    2
-1.01623631E+04-3.85989654E+01+2.49889328E+00+3.08482157E-02-1.17519191E-05    3
-2.91153414E-10+7.87069067E-13-6.19430400E+03+1.49795637E+01+0.00000000E+00    4
C3H5OH            T06/10C  3 H  6 O  1    0 G   200.000  6000.00  1000.00      1
+8.72477114E+00+1.63942712E-02-5.90852993E-06+9.53262253E-10-5.70318010E-14    2
-1.90496618E+04-1.97198674E+01+3.15011905E+00+1.28538274E-02+4.28438434E-05    3
-6.67818707E-08+2.80408237E-11-1.66413668E+04+1.35066359E+01-1.48710589E+04    4
SC3H5OH    2/ 3/ 9      C   3H   6O   1    0G   300.000  5000.000 1404.000    21
+1.11222064E+01+1.27745410E-02-4.25315532E-06+6.48216484E-10-3.71190850E-14    2
-2.36690795E+04-3.41335182E+01-3.53977226E-02+4.34969453E-02-3.74479918E-05    3
+1.70906074E-08-3.13775054E-12-2.02502608E+04+2.41528201E+01+0.00000000E+00    4
CH2CCH2OH  9/ 8/95 THERMC   3H   5O   1    0G   300.000  5000.000 1372.00     21
+9.70702027E+00+1.13972660E-02-3.77993962E-06+5.75209277E-10-3.29229125E-14    2
+9.13212884E+03-2.25012933E+01+2.88422544E+00+2.42428071E-02-1.14152268E-05    3
+1.71775334E-09+1.42177454E-13+1.17935615E+04+1.52102335E+01+0.00000000E+00    4
HOC3H6O2   9/ 1/12      C   3H   7O   3    0G   300.000  5000.000 1407.000    41
+1.56948113E+01+1.57703692E-02-5.30501726E-06+8.14307835E-10-4.68666193E-14    2
-3.24540840E+04-5.06084117E+01+2.84960487E+00+4.77244552E-02-3.60392974E-05    3
+1.43479922E-08-2.33507634E-12-2.82106103E+04+1.76478537E+01+0.00000000E+00    4
IC3H7OH    3/22/16 THERMC   3H   8O   1    0G   300.000  5000.000 1386.000    21 ! PAWEL ADDED PROPONAL 27/06/2016 
+1.25041367E+01+1.62138229E-02-5.35019502E-06+8.11483646E-10-4.63435081E-14    2
-3.89975520E+04-4.25158566E+01+2.53082165E-01+4.17885514E-02-2.38155431E-05    3
+5.85131023E-09-3.55868677E-13-3.45269684E+04+2.42125060E+01+0.00000000E+00    4
C3H6OH2-1  8/ 9/ 4 THERMC   3H   7O   1    0G   300.000  5000.000 1392.000    31
+1.12222277E+01+1.36444398E-02-4.51406709E-06+7.10523275E-10-4.22690392E-14    2
-1.75350136E+04-3.18911926E+01+1.09670360E+00+3.80727565E-02-2.75022497E-05    3
+1.07477493E-08-1.74895773E-12-1.40764487E+04+2.22475799E+01+0.00000000E+00    4
TC3H6OH    8/ 9/ 4 THERMC   3H   7O   1    0G   300.000  5000.000 1392.000    31
+1.12222277E+01+1.36444398E-02-4.51406709E-06+7.10523275E-10-4.22690392E-14    2
-1.75350136E+04-3.18911926E+01+1.09670360E+00+3.80727565E-02-2.75022497E-05    3
+1.07477493E-08-1.74895773E-12-1.40764487E+04+2.22475799E+01+0.00000000E+00    4
TC3H6OH    3/22/16 THERMC   3H   7O   1    0G   300.000  5000.000 1395.000    21 ! PAWEL ADDED PROPONAL 27/06/2016 
+1.11459258E+01+1.48039838E-02-4.85169467E-06+7.31732890E-10-4.16009558E-14    2
-1.67131356E+04-3.26731509E+01+2.20099551E+00+3.52032645E-02-2.24264295E-05    3
+7.53741947E-09-1.04152802E-12-1.35671134E+04+1.55256038E+01+0.00000000E+00    4
IC3H7O     8/12/15      C   3H   7O   1    0G   300.000  5000.000 1527.000    21
+1.19648494E+01+1.42943974E-02-4.71413211E-06+7.14027066E-10-4.07161162E-14    2
-1.17519389E+04-3.88860959E+01+2.36108410E+00+3.45650027E-02-1.94579631E-05    3
+4.71536901E-09-2.64704937E-13-8.28791395E+03+1.33112436E+01+0.00000000E+00    4
IC3H5OH    8/ 1/95 THERMC   3H   6O   1    0G   300.000  5000.000 1374.00     21
+1.07381025E+01+1.31698194E-02-4.41529622E-06+6.77009837E-10-3.89608901E-14    2
-2.47298321E+04-3.13634050E+01+1.58376391E+00+3.16215366E-02-1.73664942E-05    3
+4.18927663E-09-2.79899620E-13-2.12643496E+04+1.88313766E+01+0.00000000E+00    4
CH3COCH3   8/12/15      C   3H   6O   1    0G   300.000  5000.000 1394.000    21
+8.87619308E+00+1.45700263E-02-4.84823280E-06+7.38614777E-10-4.22831194E-14    2
-3.06046242E+04-2.12730484E+01+2.20008426E+00+2.74019559E-02-1.31342003E-05    3
+2.57150371E-09-6.21509091E-14-2.79933966E+04+1.55883508E+01+0.00000000E+00    4
CH3COCH2   2/14/13 THERMC   3H   5O   1    0G   300.000  5000.000 1387.000    21
+1.09524298E+01+1.11458668E-02-3.86262877E-06+6.05088857E-10-3.53293362E-14    2
-9.60833727E+03-3.15622776E+01+1.13381826E+00+3.25095045E-02-2.10424651E-05    3
+6.64421151E-09-8.12618901E-13-6.04868361E+03+2.17158655E+01+0.00000000E+00    4
CH3COCH2O2 2/14/13 THERMC   3H   5O   3    0G   300.000  5000.000 1397.000    31
+1.65756401E+01+1.06465489E-02-3.61368681E-06+5.59053564E-10-3.23832271E-14    2
-2.42541401E+04-5.45304899E+01+1.19378141E+00+4.98027161E-02-4.17999508E-05    3
+1.74527607E-08-2.88198761E-12-1.93244224E+04+2.67877493E+01+0.00000000E+00    4
CH3COCH2O  2/ 8/13 THERMC   3H   5O   2    0G   300.000  5000.000 2002.000    21
+9.84061707E+00+1.59181106E-02-5.85164644E-06+9.56160073E-10-5.75477263E-14    2
-2.11214823E+04-2.12330791E+01+5.85960137E+00+1.78954926E-02+7.41506398E-07    3
-5.40032753E-09+1.47393197E-12-1.90714739E+04+2.70987883E+00+0.00000000E+00    4
C3KET21    2/14/13 THERMC   3H   6O   3    0G   300.000  5000.000 1394.000    41
+1.75768076E+01+1.20311704E-02-4.11633942E-06+6.40149366E-10-3.72127562E-14    2
-4.15502347E+04-6.09097100E+01-8.74352903E-01+6.12501498E-02-5.51474542E-05    3
+2.48491014E-08-4.42613472E-12-3.58060819E+04+3.59306224E+01+0.00000000E+00    4
C2H3CHO           KPS12 C   3H   4O   1    0G   300.000  5000.000 1398.000    01
+9.99155394E+00+9.82348001E-03-3.31203088E-06+5.09524422E-10-2.93821890E-14    2
-1.25303509E+04-2.85168883E+01+7.33844455E-01+3.17482671E-02-2.29599468E-05    3
+8.42104232E-09-1.23613478E-12-9.38473548E+03+2.10308851E+01+0.00000000E+00    4
C2H3CO            KPS12 C   3H   3O   1    0G   300.000  5000.000 1395.000    01
+8.86032735E+00+8.48985205E-03-2.90350080E-06+4.50763986E-10-2.61524281E-14    2
+7.73489171E+03-2.06978792E+01+1.65335195E+00+2.57402596E-02-1.89009911E-05    3
+7.29174972E-09-1.16083226E-12+1.02020654E+04+1.78705872E+01+0.00000000E+00    4
C2H5CHO    8/12/15      C   3H   6O   1    0G   300.000  5000.000 1449.000    21
+1.06224453E+01+1.35569132E-02-4.60754771E-06+7.12755462E-10-4.12631683E-14    2
-2.78692266E+04-3.16628752E+01+2.18895588E+00+2.58289987E-02-6.04170058E-06    3
-3.70702654E-09+1.57131095E-12-2.42671146E+04+1.61496330E+01+0.00000000E+00    4
C2H5CO            A10/04C  3 H  5 O  1    0 G   200.000  6000.00  1000.00      1
+6.52325448E+00+1.54211952E-02-5.50898157E-06+8.85889862E-10-5.28846399E-14    2
-7.19631634E+03-5.19862218E+00+6.25722402E+00-9.17612184E-03+7.61190493E-05    3
-9.05514997E-08+3.46198215E-11-5.91616484E+03+2.23330599E+00-3.94851891E+03    4
CH2CH2CHO               C   3H   5O   1    0G   300.000  5000.000 1437.000    21
+1.00673122E+01+1.14971005E-02-3.90137798E-06+6.03029101E-10-3.48958224E-14    2
-2.75080876E+03-2.58818404E+01+2.55799036E+00+2.23391941E-02-4.89741478E-06    3
-3.58874384E-09+1.47175030E-12+4.53127696E+02+1.67016285E+01+0.00000000E+00    4
C4H10      8/12/15      C   4H  10    0    0G   300.000  5000.000 1392.000    31
+1.24923813E+01+2.15951935E-02-7.34277611E-06+1.13529859E-09-6.56730149E-14    2
-2.17598985E+04-4.41546866E+01-9.20862487E-02+4.69703816E-02-2.54761945E-05    3
+6.35894738E-09-5.16005946E-13-1.69556758E+04+2.49101571E+01+0.00000000E+00    4
PC4H9      8/12/15      C   4H   9    0    0G   300.000  5000.000 1393.000    31
+1.18547949E+01+1.96962095E-02-6.71054229E-06+1.03891144E-09-6.01513573E-14    2
+3.38182243E+03-3.72343446E+01+4.09644702E-01+4.29511341E-02-2.36582809E-05    3
+6.15744917E-09-5.64300671E-13+7.74319150E+03+2.55312526E+01+0.00000000E+00    4
SC4H9      8/12/15      C   4H   9    0    0G   300.000  5000.000 1682.000    31
+9.25139144E+00+2.24301385E-02-7.82648592E-06+1.23559460E-09-7.26249864E-14    2
+3.11148804E+03-2.16080436E+01+9.42662332E-01+3.77414530E-02-1.58911963E-05    3
+1.75489317E-09+2.89725750E-13+6.20542636E+03+2.42126605E+01+0.00000000E+00    4
PC4H9O                  C   4H   9O   1    0G   300.000  5000.000 1396.000    31
+1.53371588E+01+1.92789649E-02-6.56856538E-06+1.01724003E-09-5.89183466E-14    2
-1.41958782E+04-5.45071855E+01+1.84659093E+00+4.61054365E-02-2.44856516E-05    3
+5.11293268E-09-1.07538298E-13-9.09206746E+03+1.95237441E+01+0.00000000E+00    4
SC4H9O                  C   4H   9O   1    0G   300.000  5000.000 1411.000    31
+1.52130012E+01+1.90029969E-02-6.39004701E-06+9.80774402E-10-5.64493733E-14    2
-1.59888805E+04-5.43195369E+01+2.01772535E+00+4.70083969E-02-2.74726645E-05    3
+7.36290028E-09-6.30414237E-13-1.11892176E+04+1.74371746E+01+0.00000000E+00    4
PC4H9O2    8/12/15      C   4H   9O   2    0G   300.000  5000.000 1391.000    41
+1.66120049E+01+2.04752336E-02-7.01415262E-06+1.09010510E-09-6.32913959E-14    2
-1.57901735E+04-5.79272276E+01+1.80541406E+00+5.26493060E-02-3.30870383E-05    3
+1.04593484E-08-1.32305701E-12-1.03866773E+04+2.24829685E+01+0.00000000E+00    4
SC4H9O2                 C   4H   9O   2    0G   300.000  5000.000 1403.000    41
+1.68209433E+01+1.98834074E-02-6.71755569E-06+1.03411636E-09-5.96371075E-14    2
-1.75815350E+04-5.95731156E+01+2.27751066E+00+5.44334651E-02-3.82988187E-05    3
+1.42447767E-08-2.18864515E-12-1.25909100E+04+1.83237264E+01+0.00000000E+00    4
PC4H9O2H   8/12/15      C   4H  10O   2    0G   300.000  5000.000 1393.000    51
+1.75610913E+01+2.17832847E-02-7.46366287E-06+1.16012068E-09-6.73630029E-14    2
-3.30036118E+04-6.38547212E+01+1.04177717E+00+5.85996659E-02-3.84212378E-05    3
+1.28728231E-08-1.75491358E-12-2.70744200E+04+2.55179528E+01+0.00000000E+00    4
SC4H9O2H                C   4H  10O   2    0G   300.000  5000.000 1402.000    51
+1.78075939E+01+2.12546017E-02-7.20960281E-06+1.11291271E-09-6.43060022E-14    2
-3.48455718E+04-6.58011470E+01+1.44010868E+00+6.05300206E-02-4.36262678E-05    3
+1.66226146E-08-2.61556930E-12-2.92631492E+04+2.17354113E+01+0.00000000E+00    4
C4H8OOH1-2              C   4H   9O   2    0G   300.000  5000.000 1389.000    51
+1.67810269E+01+1.99677597E-02-6.85257220E-06+1.06628911E-09-6.19616154E-14    2
-9.14762760E+03-5.68667893E+01+2.91878364E+00+4.86143951E-02-2.81342168E-05    3
+7.64456491E-09-7.32889491E-13-3.94464787E+03+1.89326241E+01+0.00000000E+00    4
C4H8OOH1-3              C   4H   9O   2    0G   300.000  5000.000 1396.000    51
+1.61247782E+01+2.02420980E-02-6.88631475E-06+1.06534945E-09-6.16599545E-14    2
-9.16802012E+03-5.26575415E+01+2.46292502E+00+4.70131194E-02-2.42145198E-05    3
+4.65407810E-09+1.62198662E-14-3.95787917E+03+2.24569578E+01+0.00000000E+00    4
C4H8OOH1-4              C   4H   9O   2    0G   300.000  5000.000 1393.000    51
+1.69217927E+01+1.99305696E-02-6.85727522E-06+1.06879474E-09-6.21774931E-14    2
-7.87920857E+03-5.76630146E+01+1.35984095E+00+5.52812385E-02-3.75640846E-05    3
+1.32624209E-08-1.93623296E-12-2.34455867E+03+2.63197893E+01+0.00000000E+00    4
C4H8OOH2-1              C   4H   9O   2    0G   300.000  5000.000 1404.000    51
+1.77648250E+01+1.87777052E-02-6.36410476E-06+9.81958228E-10-5.67252066E-14    2
-9.93851667E+03-6.28169590E+01+2.32205003E+00+5.55032280E-02-3.97237996E-05    3
+1.47353739E-08-2.22481777E-12-4.67331585E+03+1.98332327E+01+0.00000000E+00    4
C4H8OOH2-3              C   4H   9O   2    0G   300.000  5000.000 1403.000    51
+1.70353922E+01+1.92729887E-02-6.50684653E-06+1.00126173E-09-5.77270961E-14    2
-1.09437234E+04-5.87403112E+01+3.30289851E+00+5.08231524E-02-3.39615358E-05    3
+1.17622237E-08-1.66012808E-12-6.13671017E+03+1.51726178E+01+0.00000000E+00    4
C4H8OOH2-4              C   4H   9O   2    0G   300.000  5000.000 1403.000    51
+1.72354039E+01+1.91946365E-02-6.49946502E-06+1.00210964E-09-5.78559962E-14    2
-9.71158144E+03-5.98986150E+01+1.82672511E+00+5.69912331E-02-4.24389492E-05    3
+1.67119278E-08-2.70635765E-12-4.54629884E+03+2.22051948E+01+0.00000000E+00    4
C4H8O1-2                C   4H   8O   1    0G   300.000  5000.000 1463.000    21
+1.41886108E+01+1.63162740E-02-5.16581368E-06+7.60173986E-10-4.24548403E-14    2
-2.02839382E+04-5.12817914E+01-4.29657099E+00+6.75906816E-02-5.89614134E-05    3
+2.59401158E-08-4.45926746E-12-1.48799944E+04+4.47755567E+01+0.00000000E+00    4
C4H8O1-3                C   4H   8O   1    0G   300.000  5000.000 1447.000    11
+1.32076917E+01+1.77467973E-02-5.69933762E-06+8.47771212E-10-4.77345874E-14    2
-2.11717546E+04-4.78386420E+01-5.37284363E+00+6.62224444E-02-5.35318273E-05    3
+2.19451842E-08-3.54479816E-12-1.54144887E+04+4.98345472E+01+0.00000000E+00    4
C4H8O1-4                C   4H   8O   1    0G   300.000  5000.000 1484.000    01
+1.22763349E+01+1.89105920E-02-6.09113637E-06+9.08066245E-10-5.12149503E-14    2
-2.92260872E+04-4.41235671E+01-7.78117916E+00+6.98405060E-02-5.45315920E-05    3
+2.13029617E-08-3.24666872E-12-2.28996340E+04+6.17620955E+01+0.00000000E+00    4
C4H8O2-3                C   4H   8O   1    0G   300.000  5000.000 1403.000    21
+1.06341771E+01+2.41442268E-02-1.13123977E-05+2.25480711E-09-1.54043041E-13    2
-2.10383343E+04-3.36763636E+01-4.48183187E+00+6.89313360E-02-6.15371646E-05    3
+2.73743747E-08-4.85890996E-12-1.68924193E+04+4.38882874E+01+0.00000000E+00    4
C4H8OOH1-2O2            C   4H   9O   4    0G   300.000  5000.000 1400.000    61
+2.15734750E+01+2.04528589E-02-6.99497777E-06+1.08597818E-09-6.30071127E-14    2
-2.88428166E+04-7.84560716E+01+3.02241018E+00+6.53862812E-02-4.89645658E-05    3
+1.90437784E-08-3.02309317E-12-2.25805572E+04+2.05729328E+01+0.00000000E+00    4
C4H8OOH1-3O2            C   4H   9O   4    0G   300.000  5000.000 1400.000    61
+2.15734750E+01+2.04528589E-02-6.99497777E-06+1.08597818E-09-6.30071127E-14    2
-2.88428166E+04-7.84560716E+01+3.02241018E+00+6.53862812E-02-4.89645658E-05    3
+1.90437784E-08-3.02309317E-12-2.25805572E+04+2.05729328E+01+0.00000000E+00    4
C4H8OOH1-4O2            C   4H   9O   4    0G   300.000  5000.000 1387.000    71
+2.26393370E+01+1.98017374E-02-6.92349554E-06+1.09100182E-09-6.39617643E-14    2
-2.75442161E+04-8.40747892E+01+2.91974455E+00+6.34948347E-02-4.29699499E-05    3
+1.42283155E-08-1.84506244E-12-2.04867301E+04+2.26279495E+01+0.00000000E+00    4
C4H8OOH2-1O2            C   4H   9O   4    0G   300.000  5000.000 1400.000    61
+2.15734750E+01+2.04528589E-02-6.99497777E-06+1.08597818E-09-6.30071127E-14    2
-2.88428166E+04-7.84560716E+01+3.02241018E+00+6.53862812E-02-4.89645658E-05    3
+1.90437784E-08-3.02309317E-12-2.25805572E+04+2.05729328E+01+0.00000000E+00    4
C4H8OOH2-3O2            C   4H   9O   4    0G   300.000  5000.000 1408.000    61
+2.19463055E+01+1.97307584E-02-6.65765380E-06+1.02424556E-09-5.90486257E-14    2
-3.07772334E+04-8.12053531E+01+3.34683971E+00+6.67468082E-02-5.25088611E-05    3
+2.14288389E-08-3.53381793E-12-2.47340662E+04+1.73189003E+01+0.00000000E+00    4
C4H8OOH2-4O2            C   4H   9O   4    0G   300.000  5000.000 1400.000    61
+2.15734750E+01+2.04528589E-02-6.99497777E-06+1.08597818E-09-6.30071127E-14    2
-2.88428166E+04-7.84560716E+01+3.02241018E+00+6.53862812E-02-4.89645658E-05    3
+1.90437784E-08-3.02309317E-12-2.25805572E+04+2.05729328E+01+0.00000000E+00    4
C4H71-2,4OOH            C   4H   9O   4    0G   300.000  5000.000 1398.000    71
+2.18629952E+01+1.99359398E-02-6.85103949E-06+1.06712096E-09-6.20561893E-14    2
-2.10042547E+04-7.80706874E+01+2.99387028E+00+6.52913914E-02-4.87958562E-05    3
+1.88107554E-08-2.95256716E-12-1.46021097E+04+2.27763716E+01+0.00000000E+00    4
C4H72-1,3OOH            C   4H   9O   4    0G   300.000  5000.000 1395.000    71
+2.14626449E+01+2.02946207E-02-6.97889021E-06+1.08750673E-09-6.32605387E-14    2
-2.22196721E+04-7.60671568E+01+3.85542428E+00+6.05523559E-02-4.18122063E-05    3
+1.46680029E-08-2.07881996E-12-1.60359412E+04+1.87734959E+01+0.00000000E+00    4
C4H72-1,4OOH            C   4H   9O   4    0G   300.000  5000.000 1387.000    71
+2.10228668E+01+2.10127561E-02-7.30349553E-06+1.14623341E-09-6.70076491E-14    2
-2.02908167E+04-7.29927491E+01+3.41714555E+00+5.89885977E-02-3.76843121E-05    3
+1.18450422E-08-1.46347291E-12-1.38437952E+04+2.27094787E+01+0.00000000E+00    4
C4H71-2,3OOH            C   4H   9O   4    0G   300.000  5000.000 1406.000    71
+2.22828679E+01+1.92253507E-02-6.52860872E-06+1.00881573E-09-5.83408336E-14    2
-2.29719991E+04-8.11231836E+01+3.30790561E+00+6.66513240E-02-5.21744859E-05    3
+2.10434152E-08-3.42495389E-12-1.67536738E+04+1.95806784E+01+0.00000000E+00    4
C4H7O1-3OOH-4           C   4H   8O   3    0G   300.000  5000.000 1418.000    31
+1.87250111E+01+1.88463312E-02-6.40165949E-06+9.89754621E-10-5.72727585E-14    2
-3.29825730E+04-7.18225468E+01-5.40949665E+00+8.05102667E-02-6.64646030E-05    3
+2.73711905E-08-4.44856733E-12-2.53005240E+04+5.56327196E+01+0.00000000E+00    4
C4H7O1-3OOH-2           C   4H   8O   3    0G   300.000  5000.000 1425.000    31
+1.97110479E+01+1.79060432E-02-6.05724664E-06+9.34110479E-10-5.39628469E-14    2
-3.52532541E+04-7.83129016E+01-4.68244067E+00+8.03419743E-02-6.67264700E-05    3
+2.74081300E-08-4.41623778E-12-2.75307409E+04+5.04193128E+01+0.00000000E+00    4
C4H7O1-2OOH-4           C   4H   8O   3    0G   300.000  5000.000 1417.000    41
+1.96187267E+01+1.77382423E-02-6.03563743E-06+9.34268374E-10-5.41073277E-14    2
-3.21917914E+04-7.50295988E+01-3.06056578E+00+7.52777235E-02-6.16382083E-05    3
+2.51520765E-08-4.05109146E-12-2.49310387E+04+4.48871201E+01+0.00000000E+00    4
C4H7O1-4OOH-2           C   4H   8O   3    0G   300.000  5000.000 1470.000    21
+1.74906412E+01+1.87794733E-02-6.05491558E-06+9.03185679E-10-5.09571870E-14    2
-4.22716632E+04-6.51860330E+01-5.17426936E+00+7.89225917E-02-6.62654132E-05    3
+2.77698767E-08-4.54377840E-12-3.53780833E+04+5.35508489E+01+0.00000000E+00    4
C4H7O1-2OOH-3           C   4H   8O   3    0G   300.000  5000.000 1435.000    41
+1.83476383E+01+1.72627711E-02-5.53440131E-06+8.21396496E-10-4.61479654E-14    2
-3.29223599E+04-6.69919656E+01-9.44964311E-01+7.31026695E-02-6.71227799E-05    3
+3.12252290E-08-5.67206759E-12-2.74510619E+04+3.25427282E+01+0.00000000E+00    4
C4H7O2-3OOH-1           C   4H   8O   3    0G   300.000  5000.000 1424.000    41
+2.03028185E+01+1.69331534E-02-5.71128715E-06+8.79005552E-10-5.07088176E-14    2
-3.43451470E+04-7.95919117E+01-3.04171082E+00+7.75254740E-02-6.55776743E-05    3
+2.74944445E-08-4.52476822E-12-2.70343494E+04+4.33136810E+01+0.00000000E+00    4
C4H72-1OOH              C   4H   8O   2    0G   300.000  5000.000 1381.000    41
+1.80122740E+01+1.70340943E-02-5.89884086E-06+9.23962123E-10-5.39539803E-14    2
-1.74585465E+04-6.55209757E+01+1.29755275E+00+5.59252255E-02-4.08890003E-05    3
+1.54880526E-08-2.42412478E-12-1.16046928E+04+2.43621382E+01+0.00000000E+00    4
NC4KET12                C   4H   8O   3    0G   300.000  5000.000 1389.000    51
+2.17577434E+01+1.64473301E-02-5.79961988E-06+9.19149624E-10-5.41037382E-14    2
-4.47115295E+04-8.37725285E+01-7.24231793E-01+7.26648886E-02-6.04779190E-05    3
+2.54348857E-08-4.30152907E-12-3.72936909E+04+3.56276963E+01+0.00000000E+00    4
NC4KET13                C   4H   8O   3    0G   300.000  5000.000 1411.000    51
+1.93085398E+01+1.73455091E-02-5.85046818E-06+9.00297947E-10-5.19274609E-14    2
-4.51023813E+04-7.04869509E+01+3.31775682E+00+5.28482064E-02-3.43211665E-05    3
+1.04562704E-08-1.12796519E-12-3.94868388E+04+1.58443308E+01+0.00000000E+00    4
NC4KET14                C   4H   8O   3    0G   300.000  5000.000 1385.000    51
+1.89231898E+01+1.82270124E-02-6.27434124E-06+9.78729382E-10-5.69844333E-14    2
-4.32508875E+04-6.78717188E+01+2.92378737E+00+5.07578011E-02-2.88360718E-05    3
+6.64649914E-09-2.83907499E-13-3.72946444E+04+1.96328202E+01+0.00000000E+00    4
NC4KET21                C   4H   8O   3    0G   300.000  5000.000 1389.000    51
+2.10786402E+01+1.61788162E-02-5.53076294E-06+8.59641186E-10-4.99535144E-14    2
-4.57563821E+04-7.88014765E+01-3.88449068E-01+6.92735051E-02-5.58731127E-05    3
+2.25791086E-08-3.63900158E-12-3.86875801E+04+3.52948090E+01+0.00000000E+00    4
NC4KET23                C   4H   8O   3    0G   300.000  5000.000 1411.000    51
+1.76877593E+01+1.84820224E-02-6.18384585E-06+9.45792334E-10-5.42981801E-14    2
-4.78594254E+04-6.06681612E+01+3.56926969E+00+5.20285891E-02-3.64134216E-05    3
+1.32007682E-08-1.93576774E-12-4.30650503E+04+1.48669401E+01+0.00000000E+00    4
NC4KET24                C   4H   8O   3    0G   300.000  5000.000 1394.000    51
+1.74146206E+01+1.92744267E-02-6.57971403E-06+1.02023879E-09-5.91418353E-14    2
-4.60663138E+04-5.80320911E+01+3.12062686E+00+5.01343936E-02-3.10194950E-05    3
+9.36512355E-09-1.07548923E-12-4.08644270E+04+1.96071994E+01+0.00000000E+00    4
C4H71-3OOH              C   4H   8O   2    0G   300.000  5000.000 1392.000    41
+1.92985494E+01+1.54534427E-02-5.25460431E-06+8.13772446E-10-4.71689947E-14    2
-1.85003480E+04-7.49926639E+01-1.50977396E+00+6.85369305E-02-5.75193633E-05    3
+2.43179107E-08-4.09788488E-12-1.18018961E+04+3.50420113E+01+0.00000000E+00    4
C4H71-4OOH              C   4H   8O   2    0G   300.000  5000.000 1392.000    41
+1.59871304E+01+1.86028119E-02-6.40003189E-06+9.97531711E-10-5.80334203E-14    2
-1.70152141E+04-5.46227137E+01+1.31653247E+00+5.16546159E-02-3.47310922E-05    3
+1.20405755E-08-1.71650639E-12-1.17754576E+04+2.46384545E+01+0.00000000E+00    4
C4H71-3,4OOH            C   4H   9O   4    0G   300.000  5000.000 1400.000    71
+2.18394783E+01+1.98802807E-02-6.81505369E-06+1.05975117E-09-6.15560073E-14    2
-2.09468667E+04-7.79984909E+01+2.56890026E+00+6.71962184E-02-5.16999792E-05    3
+2.05770379E-08-3.32914310E-12-1.45125600E+04+2.46332539E+01+0.00000000E+00    4
C4H72-3,4OOH            C   4H   9O   4    0G   300.000  5000.000 1395.000    71
+2.14626449E+01+2.02946207E-02-6.97889021E-06+1.08750673E-09-6.32605387E-14    2
-2.22196721E+04-7.60671568E+01+3.85542428E+00+6.05523559E-02-4.18122063E-05    3
+1.46680029E-08-2.07881996E-12-1.60359412E+04+1.87734959E+01+0.00000000E+00    4
HO2CH2CHO  9/ 8/14      C   2H   4O   3    0G   300.000  5000.000 1391.000    31
+1.51554685E+01+7.57240000E-03-2.72693024E-06+4.38217189E-10-2.60434287E-14    2
-3.41419680E+04-5.01255068E+01-1.32768631E+00+5.21618601E-02-4.97327645E-05    3
+2.31272366E-08-4.20787867E-12-2.90608844E+04+3.61860491E+01+0.00000000E+00    4
C4H71-O   11/13/18 THERMC   4H   7O   1    0G   300.000  5000.000 1369.000    21 !UB REFIT 13-11-2018
 1.56996664E+01 1.61014619E-02-6.49436831E-06 1.11548710E-09-6.91568286E-14    2
-1.62497835E+03-5.78467858E+01 6.10872657E+00 2.28749673E-02 3.92794486E-06    3
-1.04315787E-08 2.89510888E-12 3.53302055E+03-3.49511801E-01                   4
IC4H10     8/12/15      C   4H  10    0    0G   300.000  5000.000 1397.000    31
+1.26422737E+01+2.14133551E-02-7.26711536E-06+1.12207226E-09-6.48434177E-14    2
-2.28293782E+04-4.66059659E+01-1.07413829E+00+5.24618320E-02-3.42407949E-05    3
+1.18817533E-08-1.73238254E-12-1.79218932E+04+2.74851665E+01+0.00000000E+00    4
IC4H9      8/12/15      C   4H   9    0    0G   300.000  5000.000 1397.000    31
+1.23261837E+01+1.92057770E-02-6.52063623E-06+1.00704497E-09-5.82038734E-14    2
+2.50995714E+03-4.13478742E+01+1.20802408E-01+4.73187324E-02-3.16440251E-05    3
+1.14229699E-08-1.74784642E-12+6.84032915E+03+2.44291032E+01+0.00000000E+00    4
TC4H9      8/12/15      C   4H   9    0    0G   300.000  5000.000 1380.000    31
+1.02682832E+01+2.09965262E-02-7.14945754E-06+1.10648358E-09-6.40498314E-14    2
+1.57542675E+02-3.00960941E+01+1.05841769E+00+3.41133739E-02-9.03156779E-06    3
-2.95313136E-09+1.41436845E-12+4.22699258E+03+2.23965051E+01+0.00000000E+00    4
TC4H9O            T08/04C  4 H  9 O  1    0 G   200.000  6000.00  1000.00      1
+1.27371509E+01+2.33707342E-02-8.50516678E-06+1.38519973E-09-8.34398061E-14    2
-1.66940150E+04-4.53156321E+01+2.77057100E+00+2.68033175E-02+4.12718360E-05    3
-7.22054739E-08+3.02642276E-11-1.27079262E+04+1.21532856E+01-1.04543262E+04    4
IC4H9O            A08/04C  4 H  9 O  1    0 G   200.000  6000.00  1000.00      1
+1.16309708E+01+2.47981574E-02-9.01550536E-06+1.46714720E-09-8.83214518E-14    2
-1.37854612E+04-3.81956151E+01+3.80297372E+00+1.56874209E-02+6.81105412E-05    3
-9.83346774E-08+3.95261902E-11-1.00832243E+04+9.78963305E+00-7.82602559E+03    4
IC3H7CHO   2/22/96 THERMC   4H   8O   1    0G   300.000  5000.000 1391.000    31
+1.37501656E+01+1.83126722E-02-6.28572629E-06+9.78250756E-10-5.68538653E-14    2
-3.26936771E+04-4.77270548E+01-2.73021382E-01+4.89696307E-02-3.12770049E-05    3
+1.00052945E-08-1.27512074E-12-2.76054737E+04+2.83451139E+01+0.00000000E+00    4
SC4H7OH-I         L 2/00C   4H   8O   1    0G   300.000  5000.000 1395.000    31
+1.30299481E+01+1.83782479E-02-6.18529878E-06+9.49578099E-10-5.46526348E-14    2
-3.10723026E+04-4.22891828E+01+2.70103499E+00+4.17950180E-02-2.67860575E-05    3
+9.38191037E-09-1.41171285E-12-2.73561190E+04+1.35316306E+01+0.00000000E+00    4
IC4H6OH                 C   4H   7O   1    0G   300.000  5000.000 1402.000    21
+1.53490714E+01+1.38856699E-02-4.56427754E-06+6.90418690E-10-3.93540403E-14    2
-1.20164758E+04-5.55975530E+01-1.46664187E+00+6.03351671E-02-5.43112644E-05    3
+2.49299933E-08-4.52282491E-12-6.95012413E+03+3.20768458E+01+0.00000000E+00    4
IC3H7CO    2/22/96 THERMC   4H   7O   1    0G   300.000  5000.000 1390.000    31
+1.33305736E+01+1.61873930E-02-5.56711402E-06+8.67575951E-10-5.04696549E-14    2
-1.37307001E+04-4.33958746E+01+5.03452639E-01+4.41607510E-02-2.82139091E-05    3
+8.93548675E-09-1.11327422E-12-9.07755468E+03+2.61991461E+01+0.00000000E+00    4
IC3H6CHO   2/22/96 THERMC   4H   7O   1    0G   300.000  5000.000 1390.000    31
+1.33102250E+01+1.62097959E-02-5.57575891E-06+8.69003718E-10-5.05554202E-14    2
-7.62177931E+03-4.25050854E+01+5.21481767E-01+4.43114357E-02-2.86617314E-05    3
+9.30319894E-09-1.20761563E-12-2.99677086E+03+2.68182130E+01+0.00000000E+00    4
TC3H6CHO   2/22/96 THERMC   4H   7O   1    0G   300.000  5000.000 1389.000    21
+1.31013047E+01+1.66391865E-02-5.68457623E-06+8.81808351E-10-5.11290161E-14    2
-1.30638647E+04-4.42705813E+01+1.87052762E+00+4.14869677E-02-2.66815701E-05    3
+9.01531610E-09-1.27870633E-12-8.97730744E+03+1.66174178E+01+0.00000000E+00    4
IC3H5CHO                C   4H   6O   1    0G   300.000  5000.000 1396.000    21
+1.33892118E+01+1.39115420E-02-4.75820958E-06+7.38736618E-10-4.28606559E-14    2
-1.97917448E+04-4.60146004E+01+1.09372823E+00+4.43315368E-02-3.41918451E-05    3
+1.39369607E-08-2.33791460E-12-1.56745978E+04+1.94458467E+01+0.00000000E+00    4
IC3H6CO   03/03/95 THERMC   4H   6O   1    0G   300.000  5000.000 1397.00     41
+1.32548232E+01+1.40142787E-02-4.78910215E-06+7.42924342E-10-4.30737566E-14    2
-2.00529779E+04-4.44810221E+01+2.28039055E+00+4.17016989E-02-3.25089661E-05    3
+1.37243419E-08-2.40573132E-12-1.63939712E+04+1.38187714E+01+0.00000000E+00    4
IC3H5CO                 C   4H   5O   1    0G   300.000  5000.000 1396.000    21
+1.29634401E+01+1.17954996E-02-4.04361488E-06+6.28771516E-10-3.65209867E-14    2
-8.26519462E+02-4.20562575E+01+1.87306990E+00+3.95188508E-02-3.11404053E-05    3
+1.28844447E-08-2.18165308E-12+2.85270691E+03+1.68774016E+01+0.00000000E+00    4
IC3H4CHO-A              C   4H   5O   1    0G   300.000  5000.000 1392.000    11
+1.41736959E+01+1.09161978E-02-3.69020878E-06+5.69228087E-10-3.29023246E-14    2
-1.92867979E+03-5.02663740E+01+7.64345054E-01+4.45242412E-02-3.61033720E-05    3
+1.48295287E-08-2.43809290E-12+2.44732544E+03+2.08541848E+01+0.00000000E+00    4
IC4H8O     9/ 1/12      C   4H   8O   1    0G   300.000  5000.000 1394.000    21
+1.40433578E+01+2.05733637E-02-9.09519220E-06+1.73417298E-09-1.14908544E-13    2
-3.62275308E+04-6.90009668E+01-5.02573822E+00+7.51340960E-02-6.88668822E-05    3
+3.12223247E-08-5.60128818E-12-3.07481413E+04+2.96284295E+01+0.00000000E+00    4
TC3H6O2CHO 8/ 2/95 THERMC   4H   7O   3    0G   300.000  5000.000 1386.00     41
+1.85534443E+01+1.68774389E-02-5.90752965E-06+9.31518085E-10-5.46345187E-14    2
-2.85447191E+04-6.82486667E+01+2.17883383E+00+5.41595832E-02-3.83435886E-05    3
+1.38308104E-08-2.04190147E-12-2.27394154E+04+2.00751264E+01+0.00000000E+00    4
IC3H5O2HCHO 8/2/95 THERMC   4H   7O   3    0G   300.000  5000.000 1387.00     51
+2.06288832E+01+1.48625539E-02-5.25305276E-06+8.33772951E-10-4.91277401E-14    2
-2.27589076E+04-7.82962888E+01+2.05984770E+00+5.82331716E-02-4.37672100E-05    3
+1.63249918E-08-2.43462051E-12-1.63496250E+04+2.13687921E+01+0.00000000E+00    4
TC3H6O2HCO 8/ 2/95 THERMC   4H   7O   3    0G   300.000  5000.000 1387.00     51
+2.06472678E+01+1.48526500E-02-5.25104875E-06+8.33619219E-10-4.91256069E-14    2
-2.88719869E+04-7.95951389E+01+2.03864428E+00+5.80421003E-02-4.32123528E-05    3
+1.58792094E-08-2.32209543E-12-2.24284673E+04+2.03680990E+01+0.00000000E+00    4
TC3H6OCHO  8/25/95 THERMC   4H   7O   2    0G   300.000  5000.000 1394.00     31
+1.70371287E+01+1.54400645E-02-5.28332886E-06+8.21085347E-10-4.76898429E-14    2
-2.75871941E+04-6.37271230E+01+3.70830259E-01+5.38475661E-02-3.82477565E-05    3
+1.32882237E-08-1.79228730E-12-2.18391262E+04+2.58142112E+01+0.00000000E+00    4
IC4H9O2    9/ 1/12      C   4H   9O   2    0G   300.000  5000.000 1432.000    41
+1.78793870E+01+1.82474607E-02-6.01252193E-06+9.11106794E-10-5.20018932E-14    2
-1.74569774E+04-6.61552973E+01+1.77219624E+00+5.34032789E-02-3.31041810E-05    3
+9.24465657E-09-8.01706642E-13-1.17768774E+04+2.09581481E+01+0.00000000E+00    4
TC4H9O2    9/ 1/12      C   4H   9O   2    0G   300.000  5000.000 1380.000    41
+1.80863238E+01+1.99282971E-02-6.98287309E-06+1.10171726E-09-6.46381057E-14    2
-2.04420664E+04-6.97533212E+01+2.63892371E+00+5.44717499E-02-3.75504698E-05    3
+1.40479250E-08-2.27968600E-12-1.47598933E+04+1.40325533E+01+0.00000000E+00    4
IC4H8O2H-I 9/ 1/12      C   4H   9O   2    0G   300.000  5000.000 1414.000    51
+1.83915486E+01+1.73042831E-02-5.66841018E-06+8.55414265E-10-4.86781778E-14    2
-9.48569748E+03-6.67673286E+01+1.86432620E-01+6.26430177E-02-4.83690886E-05    3
+1.88657148E-08-2.91189385E-12-3.59086611E+03+2.97635367E+01+0.00000000E+00    4
IC4H8O2H-T 9/ 1/12      C   4H   9O   2    0G   300.000  5000.000 1413.000    51
+1.69753885E+01+1.85198010E-02-6.09075415E-06+9.21673609E-10-5.25502501E-14    2
-1.14812757E+04-5.88259039E+01+3.84374544E+00+4.36800978E-02-2.07599526E-05    3
+2.51709167E-09+5.41306513E-13-6.50766215E+03+1.34244877E+01+0.00000000E+00    4
TC4H8O2H-I 9/ 1/12      C   4H   9O   2    0G   300.000  5000.000 1379.000    51
+1.81415374E+01+1.94699499E-02-6.82750014E-06+1.07773311E-09-6.32519099E-14    2
-1.23570939E+04-6.63491602E+01+3.54378349E+00+5.25201369E-02-3.69898493E-05    3
+1.44634925E-08-2.47536050E-12-6.98183185E+03+1.27623539E+01+0.00000000E+00    4
CC4H8O     9/ 1/12      C   4H   8O   1    0G   300.000  5000.000 1431.000    11
+1.51841776E+01+1.64656666E-02-5.33483091E-06+7.98149768E-10-4.51160381E-14    2
-3.33923434E+04-7.43746988E+01-6.56746688E+00+7.87298554E-02-7.33065478E-05    3
+3.40602701E-08-6.15674656E-12-2.71582518E+04+3.80875851E+01+0.00000000E+00    4
IC4H8OOH-IO2 9/ 1/12    C   4H   9O   4    0G   300.000  5000.000 1367.000    61
+2.24664901E+01+2.09351287E-02-7.44324128E-06+1.18589255E-09-7.00546897E-14    2
-2.94495457E+04-8.54241451E+01+4.23354857E+00+5.63088857E-02-3.15672522E-05    3
+7.79536931E-09-6.21665008E-13-2.22782534E+04+1.52623111E+01+0.00000000E+00    4
IC4H8OOH-TO2 9/ 1/12    C   4H   9O   4    0G   300.000  5000.000 1385.000    61
+2.32464612E+01+1.88384513E-02-6.40938087E-06+9.92649459E-10-5.75275879E-14    2
-3.16533132E+04-8.88301710E+01+3.36413530E+00+6.93742776E-02-5.70416393E-05    3
+2.46040165E-08-4.32848680E-12-2.51137558E+04+1.65767339E+01+0.00000000E+00    4
TC4H8OOH-IO2 9/ 1/12    C   4H   9O   4    0G   300.000  5000.000 1385.000    61
+2.32464612E+01+1.88384513E-02-6.40938087E-06+9.92649459E-10-5.75275879E-14    2
-3.16533132E+04-8.88301710E+01+3.36413530E+00+6.93742776E-02-5.70416393E-05    3
+2.46040165E-08-4.32848680E-12-2.51137558E+04+1.65767339E+01+0.00000000E+00    4
IC4KETII   7/19/ 0 THERMC   4H   8O   3    0G   300.000  5000.000 1387.000    51
+1.95143059E+01+1.82377395E-02-6.38908606E-06+1.00801571E-09-5.91440350E-14    2
-4.46884836E+04-7.17167584E+01+1.15501614E+00+6.10622345E-02-4.49711323E-05    3
+1.70514654E-08-2.65948602E-12-3.82747956E+04+2.69612235E+01+0.00000000E+00    4
IC4KETIT   7/19/ 0 THERMC   4H   8O   3    0G   300.000  5000.000 1388.000    51
+2.09369850E+01+1.71090955E-02-6.01892169E-06+9.52353863E-10-5.59926176E-14    2
-4.77819819E+04-8.27717611E+01+1.14243741E+00+6.33840797E-02-4.73084738E-05    3
+1.77145373E-08-2.67265475E-12-4.09366796E+04+2.34844867E+01+0.00000000E+00    4
TIC4H7Q2-I 5/ 6/96 THERMC   4H   9O   4    0G   300.000  5000.000 1400.000    71
+2.33848631E+01+1.87070035E-02-6.44021945E-06+1.00428123E-09-5.84468189E-14    2
-2.61180902E+04-8.76610135E+01+4.48426361E+00+6.61225007E-02-5.27349018E-05    3
+2.18215585E-08-3.66788946E-12-1.98906586E+04+1.26719614E+01+0.00000000E+00    4
IIC4H7Q2-I 7/15/96 THERMC   4H   9O   4    0G   300.000  5000.000 1394.000    71
+2.30500244E+01+1.92149194E-02-6.66622576E-06+1.04495725E-09-6.10370520E-14    2
-2.32086881E+04-8.39949885E+01+4.93055661E+00+6.05819201E-02-4.23665566E-05    3
+1.49122008E-08-2.10978665E-12-1.68415495E+04+1.36228018E+01+0.00000000E+00    4
IIC4H7Q2-T 7/15/96 THERMC   4H   9O   4    0G   300.000  5000.000 1377.000    71
+2.15070321E+01+2.05359839E-02-7.12383399E-06+1.11655053E-09-6.52112103E-14    2
-2.51117508E+04-7.43379783E+01+8.16274487E+00+4.34463050E-02-1.76972456E-05    3
+4.88790666E-10+9.03915465E-13-1.96501749E+04+2.62067299E-01+0.00000000E+00    4
IC4H7OOH   4/15/15      C   4H   8O   2    0G   300.000  5000.000 1386.000    41
+1.82897194E+01+1.67815784E-02-5.80668193E-06+9.08949180E-10-5.30513302E-14    2
-1.82046522E+04-6.72111342E+01+1.31851762E-01+6.19561224E-02-4.99343877E-05    3
+2.09628211E-08-3.59717924E-12-1.21399925E+04+2.93905962E+01+0.00000000E+00    4
IC4H9O2H   9/ 1/12      C   4H  10O   2    0G   300.000  5000.000 1402.000    51
+1.91651624E+01+1.93678648E-02-6.41984435E-06+9.76947752E-10-5.59299558E-14    2
-3.48790978E+04-7.42063787E+01-5.47969191E-01+6.57428787E-02-4.70123149E-05    3
+1.65991096E-08-2.27331437E-12-2.82180462E+04+3.12961385E+01+0.00000000E+00    4
TC4H9O2H   9/ 1/12      C   4H  10O   2    0G   300.000  5000.000 1382.000    51
+1.90926853E+01+2.12697804E-02-7.46252626E-06+1.17841127E-09-6.91795087E-14    2
-3.77278405E+04-7.61321196E+01+4.45573540E-01+6.66153523E-02-5.20932123E-05    3
+2.22301799E-08-4.00189859E-12-3.12260714E+04+2.37278262E+01+0.00000000E+00    4
IC4H8      8/12/15      C   4H   8    0    0G   300.000  5000.000 1392.000    21
+1.11444028E+01+1.81609265E-02-6.17791116E-06+9.55481871E-10-5.52826092E-14    2
-7.84024684E+03-3.68508829E+01+5.72478139E-02+4.17768938E-02-2.49095729E-05    3
+7.54294402E-09-9.23202212E-13-3.72166259E+03+2.35698905E+01+0.00000000E+00    4
IC4H7      8/12/15      C   4H   7    0    0G   300.000  5000.000 1384.000    11
+1.18999143E+01+1.51569859E-02-5.09995449E-06+7.83722199E-10-4.51660275E-14    2
+1.00363555E+04-4.02286635E+01-2.29578762E-01+4.17842986E-02-2.66885700E-05    3
+8.42205744E-09-1.03175361E-12+1.43946680E+04+2.54797645E+01+0.00000000E+00    4
IC4H7-I1   5/13/15      C   4H   7    0    0G   300.000  5000.000 1396.000    21
+1.11158752E+01+1.55127192E-02-5.23769366E-06+8.05998394E-10-4.64703390E-14    2
+2.19488297E+04-3.41440480E+01+9.12464579E-01+3.88654394E-02-2.57575714E-05    3
+9.07760026E-09-1.33946902E-12+2.55635553E+04+2.08634918E+01+0.00000000E+00    4
IC4H7O2           L 2/00C   4H   7O   2    0G   300.000  5000.000 1404.000    31
+1.45791608E+01+1.62136068E-02-5.26957103E-06+7.90454323E-10-4.47755051E-14    2
-1.20848042E+03-4.56459433E+01+1.43532045E+00+4.89026570E-02-3.63600970E-05    3
+1.41906420E-08-2.24557878E-12+3.09284623E+03+2.41320196E+01+0.00000000E+00    4
IC4H6OOH-I        L 2/00C   4H   7O   2    0G   300.000  5000.000 1398.000    31
+1.73601429E+01+1.42046196E-02-4.65348263E-06+7.02209785E-10-3.99552775E-14    2
-1.07509366E+03-6.12822377E+01+6.06669321E+00+3.94950065E-02-2.52721718E-05    3
+7.84485641E-09-8.98876886E-13+2.87448422E+03-3.78377026E-01+0.00000000E+00    4
CCYCCOOC-T1        THERMC   4H   7O   2    0G   300.000  5000.000 1394.000    11
+1.68269657E+01+1.64471921E-02-5.63767184E-06+8.78001611E-10-5.10959632E-14    2
-3.65710841E+03-6.74096786E+01-5.29767923E+00+6.65082201E-02-4.67054235E-05    3
+1.51029775E-08-1.74322091E-12+3.97935712E+03+5.16412476E+01+0.00000000E+00    4
C2CYCOOC-I1   7/14      C   4H   7O   2    0G   300.000  5000.000 1388.000    21
+1.89745085E+01+1.50113808E-02-5.30728309E-06+8.42454740E-10-4.96392976E-14    2
-6.93111358E+03-9.08581019E+01-2.04718031E+00+7.26608379E-02-6.82960279E-05    3
+3.27505762E-08-6.23802161E-12-3.71475599E+02+1.92056057E+01+0.00000000E+00    4
CCYCCOOC-I2       L 2/00C   4H   7O   2    0G   300.000  5000.000 1398.000    11
+1.63388791E+01+1.65879474E-02-5.61829108E-06+8.67331033E-10-5.01476782E-14    2
+6.66946988E+03-6.40322040E+01-4.55772603E+00+7.10221387E-02-6.05228430E-05    3
+2.61773944E-08-4.51390528E-12+1.32922215E+04+4.60828737E+01+0.00000000E+00    4
IC3H5OOCH2        L 2/00C   4H   7O   2    0G   300.000  5000.000 1410.000    41
+5.05335676E+00+3.62904388E-02-1.54012992E-05+2.74341619E-09-1.74718602E-13    2
+4.08326144E+03-2.55389509E+00-1.26548168E+00-3.61337863E-03+7.31803998E-05    3
-5.49845697E-08+1.20447492E-11+1.33108969E+04+5.33428723E+01+0.00000000E+00    4
CHOIC3H6O         L 2/00C   4H   7O   2    0G   300.000  5000.000 1386.000    31
+1.55511970E+01+1.67360034E-02-5.73573457E-06+8.92095191E-10-5.18351848E-14    2
-2.50674335E+04-5.23215658E+01+2.55559437E-01+5.22086026E-02-3.72283766E-05    3
+1.36714420E-08-2.05638885E-12-1.97284649E+04+2.99210251E+01+0.00000000E+00    4
CVCYCCOC          L 2/00C   4H   6O   1    0G   300.000  5000.000 1397.000     1
+1.14363523E+01+1.63250968E-02-5.57146218E-06+8.63795613E-10-5.00701899E-14    2
-5.44653450E+03-3.87179379E+01-2.45566808E+00+4.88377067E-02-3.46186324E-05    3
+1.26590643E-08-1.88737988E-12-6.43460880E+02+3.58434061E+01+0.00000000E+00    4
CCYC2OCO          L 2/00C   4H   7O   2    0G   300.000  5000.000 1401.000    21
+1.64352871E+01+1.65843210E-02-5.71790511E-06+8.92586562E-10-5.19865043E-14    2
-1.60938498E+04-5.96946106E+01-2.97381263E+00+6.75615160E-02-5.79901709E-05    3
+2.55213006E-08-4.49991674E-12-9.93607156E+03+4.25127997E+01+0.00000000E+00    4
CCYCCO-T1         L 2/00C   3H   5O   1    0G   300.000  5000.000 1389.000    11
+1.03394781E+01+1.15180335E-02-3.87496644E-06+5.95744364E-10-3.43539552E-14    2
+7.17658970E+03-2.89687593E+01-1.39311392E+00+3.81789194E-02-2.62316288E-05    3
+8.74877238E-09-1.11296763E-12+1.12534953E+04+3.41877003E+01+0.00000000E+00    4
IC4H7O     4/ 3/ 0 THERMC   4H   7O   1    0G   300.000  5000.000 1386.000    21
+1.33457615E+01+1.61218588E-02-5.44376403E-06+8.38199374E-10-4.83608280E-14    2
+6.11443644E+02-4.36818838E+01+1.74700687E+00+4.07783436E-02-2.44750243E-05    3
+7.06502958E-09-7.51570589E-13+4.86979233E+03+1.94535999E+01+0.00000000E+00    4
IC3H5OCH2  6/ 2/14 CZHOUH   7C   4O   1     G   298.150  2000.000 1000.00      1
+6.64731727E+00+3.08190709E-02-1.73209320E-05+5.01099629E-09-6.00089387E-13    2
+1.70679921E+03-5.91214819E+00-2.14798958E+00+7.00225553E-02-8.21595440E-05    3
+5.22589946E-08-1.34176532E-11+3.26474773E+03+3.55145589E+01+0.00000000E+00    4
IC4H7OOCH3              C   5H  10O   2    0G   300.000  5000.000 1386.000    51
+1.95896715E+01+2.31057369E-02-8.02911330E-06+1.25969946E-09-7.36169360E-14    2
-1.80069088E+04-7.34192482E+01+1.26784161E+00+6.82442475E-02-5.30807931E-05    3
+2.27496198E-08-4.11475065E-12-1.16767937E+04+2.44900544E+01+0.00000000E+00    4
IC4H7OOIC4H7            C   8H  14O   2    0G   300.000  5000.000 1390.000    71
+2.80447245E+01+3.27505220E-02-1.13220177E-05+1.77027767E-09-1.03211988E-13    2
-1.72683337E+04-1.15134796E+02-2.07881710E-01+1.04075647E-01-8.33973077E-05    3
+3.60897624E-08-6.47906520E-12-7.79062693E+03+3.50446555E+01+0.00000000E+00    4
C4H8-1                  C   4H   8    0    0G   300.000  5000.000 1388.000    21
+1.10189295E+01+1.82714177E-02-6.21801907E-06+9.62038611E-10-5.56791341E-14    2
-5.80998818E+03-3.47942287E+01+1.62599556E-01+4.01052746E-02-2.18038592E-05    3
+5.47070727E-09-4.54073315E-13-1.65402601E+03+2.48169258E+01+0.00000000E+00    4
C4H71-1                 H   7C   4          G   298.150  2000.000 1000.00      1 !CWZ ADDED FROM YL CALCULATION
+4.93165379E+00+2.62974295E-02-1.16478367E-05+2.24008697E-09-1.22866440E-13    2
+2.68061697E+04+1.40495737E+00+1.73186779E+00+3.50026587E-02-1.85648084E-05    3
+2.75748675E-09+7.71262301E-13+2.76508226E+04+1.78655539E+01+0.00000000E+00    4
C4H71-1                 C   4H   7    0    0G   300.000  5000.000 1390.000    21
+1.10531750E+01+1.55668782E-02-5.25853044E-06+8.09627095E-10-4.67015477E-14    2
+2.39455759E+04-3.31548457E+01+8.97231085E-01+3.77003788E-02-2.33194855E-05    3
+7.38468124E-09-9.50027900E-13+2.76498158E+04+2.19835413E+01+0.00000000E+00    4
C4H71-2                 H   7C   4          G   298.150  2000.000 1000.00      1 !CWZ ADDED FROM YL CALCULATION
+4.57642739E+00+2.64291321E-02-1.13345708E-05+1.98119158E-09-6.72515039E-14    2
+2.51643094E+04+3.76340541E+00+1.82636932E+00+3.22499538E-02-1.22966874E-05    3
-2.55680795E-09+2.36210103E-12+2.59732915E+04+1.83256985E+01+0.00000000E+00    4
C4H71-2                 C   4H   7    0    0G   300.000  5000.000 1381.000    21
+1.07105686E+01+1.63539126E-02-5.63688038E-06+8.79591989E-10-5.12098725E-14    2
+2.21011255E+04-3.15300308E+01+1.56405993E+00+3.32162309E-02-1.59178310E-05    3
+2.92637814E-09-3.02645386E-14+2.57966120E+04+1.93052496E+01+0.00000000E+00    4
C4H71-3                 H   7C   4          G   298.150  2000.000 1000.00      1 !CWZ ADDED FROM YL CALCULATION
+4.46811308E+00+2.74302155E-02-1.21179861E-05+2.27424125E-09-1.08909321E-13    2
+1.32020300E+04+2.39088817E+00+2.79155108E-01+3.80223852E-02-1.87607474E-05    3
+5.39086588E-10+1.86579489E-12+1.43480047E+04+2.41411045E+01+0.00000000E+00    4
C4H71-3    1/13/16      C   4H   7    0    0G   300.000  5000.000 1367.000    11
+1.16977564E+01+1.53404517E-02-5.16928607E-06+7.95431212E-10-4.58914150E-14    2
+1.07395001E+04-3.82992966E+01+9.40350126E-01+3.56830321E-02-1.74384567E-05    3
+2.78964567E-09+1.78068599E-13+1.49303203E+04+2.11349333E+01+0.00000000E+00    4
C4H71-4                 H   7C   4          G   298.150  2000.000 1000.00      1 !CWZ ADDED FROM YL CALCULATION
+4.56421553E+00+2.67119686E-02-1.18632878E-05+2.28460254E-09-1.23630137E-13    2
+2.19202298E+04+4.77458878E+00+4.36415887E-01+3.87310525E-02-2.31537417E-05    3
+5.31945712E-09+2.40684882E-13+2.29703955E+04+2.58118647E+01+0.00000000E+00    4
C4H71-4                 C   4H   7    0    0G   300.000  5000.000 1389.000    21
+1.03875084E+01+1.63677264E-02-5.58416036E-06+8.65388736E-10-5.01415385E-14    2
+1.93282846E+04-2.86081068E+01+5.36903096E-01+3.66356251E-02-2.07814610E-05    3
+5.74895154E-09-6.05742821E-13+2.30645349E+04+2.53369983E+01+0.00000000E+00    4
C4H6-1                  H   6C   4          G   298.150  2000.000 1000.00      1 !CWZ ADDED FROM YL CALCULATION
+3.94365744E+00+2.61885493E-02-1.30711417E-05+3.18676492E-09-3.05127218E-13    2
+1.76368506E+04+4.59598196E+00-1.29199411E-01+4.22021279E-02-3.66747365E-05    3
+1.86446460E-08-4.10013530E-12+1.84653144E+04+2.43146241E+01+0.00000000E+00    4
SC3H5CHO                C   4H   6O   1    0G   300.000  5000.000 1396.000    21
+1.33892118E+01+1.39115420E-02-4.75820958E-06+7.38736618E-10-4.28606559E-14    2
-1.97917448E+04-4.60146004E+01+1.09372823E+00+4.43315368E-02-3.41918451E-05    3
+1.39369607E-08-2.33791460E-12-1.56745978E+04+1.94458467E+01+0.00000000E+00    4
SC3H5CO                 C   4H   5O   1    0G   300.000  5000.000 1396.000    11
+1.29925654E+01+1.22140721E-02-4.19305277E-06+6.52697685E-10-3.79407376E-14    2
-2.74782380E+03-4.51092470E+01+7.76401404E-01+4.26828436E-02-3.37881191E-05    3
+1.39128174E-08-2.33331638E-12+1.29903132E+03+1.98102013E+01+0.00000000E+00    4
AC3H5OCH2  9/ 8/14      C   4H   7O   1    0G   300.000  5000.000 1397.000    31
+1.19880368E+01+1.70263516E-02-5.78617265E-06+8.94150465E-10-5.16994613E-14    2
+3.48367473E+03-3.35860630E+01+1.20089076E+00+4.24760987E-02-2.94114641E-05    3
+1.11824860E-08-1.81309530E-12+7.26792055E+03+2.43628654E+01+0.00000000E+00    4
C4H7O2-1   9/ 8/14      C   4H   7O   1    0G   300.000  5000.000 1684.000    21
+1.12685690E+01+2.01724820E-02-7.41925667E-06+1.21275519E-09-7.30115348E-14    2
+2.13876442E+03-3.15208064E+01+5.16434924E+00+2.53427725E-02-1.39669041E-06    3
-6.00713944E-09+1.76696879E-12+5.03210693E+03+4.37441148E+00+0.00000000E+00    4
C4H7O1-4   3/30/16      C   4H   7O   1    0G   300.000  5000.000 1388.000    21
+1.33251126E+01+1.65057558E-02-5.65235890E-06+8.78319847E-10-5.09914580E-14    2
+1.91281414E+03-4.28181479E+01+2.44895430E+00+3.69423519E-02-1.77510852E-05    3
+2.64537530E-09+2.43666218E-13+6.16385921E+03+1.73174889E+01+0.00000000E+00    4
C4H7O2-1     03/16      C   4H   7O   1    0G   300.000  5000.000 1684.000    21
+1.12685690E+01+2.01724820E-02-7.41925667E-06+1.21275519E-09-7.30115348E-14    2
+2.13876442E+03-3.15208064E+01+5.16434924E+00+2.53427725E-02-1.39669041E-06    3
-6.00713944E-09+1.76696879E-12+5.03210693E+03+4.37441148E+00+0.00000000E+00    4
C4H7O2-1   9/ 8/14      C   4H   7O   1    0G   300.000  5000.000 1684.000    21
+1.12685690E+01+2.01724820E-02-7.41925667E-06+1.21275519E-09-7.30115348E-14    2
+2.13876442E+03-3.15208064E+01+5.16434924E+00+2.53427725E-02-1.39669041E-06    3
-6.00713944E-09+1.76696879E-12+5.03210693E+03+4.37441148E+00+0.00000000E+00    4
C4H7O2-1     03/16      C   4H   7O   1    0G   300.000  5000.000 1684.000    21
+1.12685690E+01+2.01724820E-02-7.41925667E-06+1.21275519E-09-7.30115348E-14    2
+2.13876442E+03-3.15208064E+01+5.16434924E+00+2.53427725E-02-1.39669041E-06    3
-6.00713944E-09+1.76696879E-12+5.03210693E+03+4.37441148E+00+0.00000000E+00    4
C4H7O2-1   9/ 8/14      C   4H   7O   1    0G   300.000  5000.000 1684.000    21
+1.12685690E+01+2.01724820E-02-7.41925667E-06+1.21275519E-09-7.30115348E-14    2
+2.13876442E+03-3.15208064E+01+5.16434924E+00+2.53427725E-02-1.39669041E-06    3
-6.00713944E-09+1.76696879E-12+5.03210693E+03+4.37441148E+00+0.00000000E+00    4
C4H7O2-1     03/16      C   4H   7O   1    0G   300.000  5000.000 1684.000    21
+1.12685690E+01+2.01724820E-02-7.41925667E-06+1.21275519E-09-7.30115348E-14    2
+2.13876442E+03-3.15208064E+01+5.16434924E+00+2.53427725E-02-1.39669041E-06    3
-6.00713944E-09+1.76696879E-12+5.03210693E+03+4.37441148E+00+0.00000000E+00    4
C4H7O2-1   9/ 8/14      C   4H   7O   1    0G   300.000  5000.000 1684.000    21
+1.12685690E+01+2.01724820E-02-7.41925667E-06+1.21275519E-09-7.30115348E-14    2
+2.13876442E+03-3.15208064E+01+5.16434924E+00+2.53427725E-02-1.39669041E-06    3
-6.00713944E-09+1.76696879E-12+5.03210693E+03+4.37441148E+00+0.00000000E+00    4
C4H7O2-1     03/16      C   4H   7O   1    0G   300.000  5000.000 1684.000    21
+1.12685690E+01+2.01724820E-02-7.41925667E-06+1.21275519E-09-7.30115348E-14    2
+2.13876442E+03-3.15208064E+01+5.16434924E+00+2.53427725E-02-1.39669041E-06    3
-6.00713944E-09+1.76696879E-12+5.03210693E+03+4.37441148E+00+0.00000000E+00    4
C4H7O2-1   9/ 8/14      C   4H   7O   1    0G   300.000  5000.000 1684.000    21
+1.12685690E+01+2.01724820E-02-7.41925667E-06+1.21275519E-09-7.30115348E-14    2
+2.13876442E+03-3.15208064E+01+5.16434924E+00+2.53427725E-02-1.39669041E-06    3
-6.00713944E-09+1.76696879E-12+5.03210693E+03+4.37441148E+00+0.00000000E+00    4
C4H7O2-1     03/16      C   4H   7O   1    0G   300.000  5000.000 1684.000    21
+1.12685690E+01+2.01724820E-02-7.41925667E-06+1.21275519E-09-7.30115348E-14    2
+2.13876442E+03-3.15208064E+01+5.16434924E+00+2.53427725E-02-1.39669041E-06    3
-6.00713944E-09+1.76696879E-12+5.03210693E+03+4.37441148E+00+0.00000000E+00    4
C4H7O2-1   9/ 8/14      C   4H   7O   1    0G   300.000  5000.000 1684.000    21
+1.12685690E+01+2.01724820E-02-7.41925667E-06+1.21275519E-09-7.30115348E-14    2
+2.13876442E+03-3.15208064E+01+5.16434924E+00+2.53427725E-02-1.39669041E-06    3
-6.00713944E-09+1.76696879E-12+5.03210693E+03+4.37441148E+00+0.00000000E+00    4
C4H7O2-1     03/16      C   4H   7O   1    0G   300.000  5000.000 1684.000    21
+1.12685690E+01+2.01724820E-02-7.41925667E-06+1.21275519E-09-7.30115348E-14    2
+2.13876442E+03-3.15208064E+01+5.16434924E+00+2.53427725E-02-1.39669041E-06    3
-6.00713944E-09+1.76696879E-12+5.03210693E+03+4.37441148E+00+0.00000000E+00    4
C4H7O2-1   9/ 8/14      C   4H   7O   1    0G   300.000  5000.000 1684.000    21
+1.12685690E+01+2.01724820E-02-7.41925667E-06+1.21275519E-09-7.30115348E-14    2
+2.13876442E+03-3.15208064E+01+5.16434924E+00+2.53427725E-02-1.39669041E-06    3
-6.00713944E-09+1.76696879E-12+5.03210693E+03+4.37441148E+00+0.00000000E+00    4
C4H7O2-1     03/16      C   4H   7O   1    0G   300.000  5000.000 1684.000    21
+1.12685690E+01+2.01724820E-02-7.41925667E-06+1.21275519E-09-7.30115348E-14    2
+2.13876442E+03-3.15208064E+01+5.16434924E+00+2.53427725E-02-1.39669041E-06    3
-6.00713944E-09+1.76696879E-12+5.03210693E+03+4.37441148E+00+0.00000000E+00    4
C4H7O2-1   9/ 8/14      C   4H   7O   1    0G   300.000  5000.000 1684.000    21
+1.12685690E+01+2.01724820E-02-7.41925667E-06+1.21275519E-09-7.30115348E-14    2
+2.13876442E+03-3.15208064E+01+5.16434924E+00+2.53427725E-02-1.39669041E-06    3
-6.00713944E-09+1.76696879E-12+5.03210693E+03+4.37441148E+00+0.00000000E+00    4
C4H7O2-1     03/16      C   4H   7O   1    0G   300.000  5000.000 1684.000    21
+1.12685690E+01+2.01724820E-02-7.41925667E-06+1.21275519E-09-7.30115348E-14    2
+2.13876442E+03-3.15208064E+01+5.16434924E+00+2.53427725E-02-1.39669041E-06    3
-6.00713944E-09+1.76696879E-12+5.03210693E+03+4.37441148E+00+0.00000000E+00    4
SC3H5OCH2-1             C   4H   7O   1    0G   300.000  5000.000 1382.000    31
+1.47022035E+01+1.55342107E-02-5.45701052E-06+8.62544885E-10-5.06734446E-14    2
+1.81294800E+03-5.05120353E+01+2.35694446E-01+4.67367652E-02-3.04880689E-05    3
+9.75216148E-09-1.23281228E-12+7.11668364E+03+2.81378517E+01+0.00000000E+00    4
C4H71-1O2  9/29/15      C   4H   7O   2    0G   300.000  5000.000 1390.000    31
+1.63738534E+01+1.62685376E-02-5.62192103E-06+8.78982520E-10-5.12510706E-14    2
-1.06318473E+03-5.69005716E+01+2.02223104E+00+4.85577506E-02-3.30293697E-05    3
+1.13406677E-08-1.57078109E-12+4.04143594E+03+2.06106646E+01+0.00000000E+00    4
C4H71-2O2  9/29/15      C   4H   7O   2    0G   300.000  5000.000 1394.000    31
+1.63565639E+01+1.61768136E-02-5.56610316E-06+8.67700997E-10-5.04886444E-14    2
-3.40245466E+03-5.75260769E+01+1.42459973E+00+5.20547601E-02-3.89440869E-05    3
+1.51726193E-08-2.42611664E-12+1.68854104E+03+2.23230947E+01+0.00000000E+00    4
C4H71-4O2  9/25/15      C   4H   7O   2    0G   300.000  5000.000 1390.000    31
+1.50240251E+01+1.72860962E-02-5.94297061E-06+9.25861430E-10-5.38461748E-14    2
+1.92460667E+02-4.85941022E+01+2.09042625E+00+4.57130080E-02-2.94815830E-05    3
+9.69604853E-09-1.30061388E-12+4.88932667E+03+2.15456077E+01+0.00000000E+00    4
C4H71-OOH4              C   4H   8O   2    0G   300.000  5000.000 1392.000    41
 1.59871304E+01 1.86028119E-02-6.40003189E-06 9.97531711E-10-5.80334203E-14    2
-1.70353450E+04-5.46227137E+01 1.31653247E+00 5.16546159E-02-3.47310922E-05    3
 1.20405755E-08-1.71650639E-12-1.17955885E+04 2.46384545E+01                   4
C4H61-3OOH4             C   4H   7O   2    0G   300.000  5000.000 1386.000    41
 1.68744844E+01 1.56488910E-02-5.46061738E-06 8.59386003E-10-5.03396686E-14    2
 7.26846315E+02-5.99891572E+01 9.87401421E-01 5.18591379E-02-3.67576063E-05    3
 1.30998708E-08-1.88471106E-12 6.32645285E+03 2.56429879E+01                   4
C4H6O1-3OOH4            C   4H   7O   3    0G   300.000  5000.000 1386.000    41
+1.95456291E+01+1.60358540E-02-5.61768950E-06+8.86341914E-10-5.20072732E-14    2
-1.12679434E+04-6.99490153E+01+3.83045773E+00+5.07388403E-02-3.42226447E-05    3
+1.13486298E-08-1.48529245E-12-5.61786232E+03+1.51509867E+01+0.00000000E+00    4
C4H6O2-1OOH4            C   4H   7O   3    0G   300.000  5000.000 1364.000    41
+2.05164800E+01+1.55727845E-02-5.54197222E-06+8.83592649E-10-5.22241946E-14    2
-9.30030707E+03-7.46630628E+01+5.38344712E+00+4.47089832E-02-2.43630482E-05    3
+5.07835349E-09-1.20805939E-13-3.40711224E+03+8.84731441E+00+0.00000000E+00    4
C4H71-3OOCH3            C   5H  10O   2    0G   300.000  5000.000 1387.000    51
+2.12299326E+01+2.07003584E-02-6.99464238E-06+1.07836941E-09-6.22999849E-14    2
-1.85005682E+04-8.53499854E+01-5.42404662E-01+7.51511469E-02-6.00684679E-05    3
+2.49701271E-08-4.22319878E-12-1.13061371E+04+3.02981962E+01+0.00000000E+00    4
C4H72-1OOCH3            C   5H  10O   2    0G   300.000  5000.000 1382.000    51
+1.92914755E+01+2.34475159E-02-8.16713690E-06+1.28338262E-09-7.50837828E-14    2
-1.72688938E+04-7.16509708E+01+2.44675386E+00+6.21430218E-02-4.39326296E-05    3
+1.72567499E-08-2.94950711E-12-1.11431755E+04+1.94028997E+01+0.00000000E+00    4
C4H8-2     8/12/15      C   4H   8    0    0G   300.000  5000.000 1383.000    21
+1.08652083E+01+1.84123129E-02-6.26886673E-06+9.70205962E-10-5.61638967E-14    2
-7.09625867E+03-3.51547481E+01+1.30795510E+00+3.53136624E-02-1.51866126E-05    3
+1.64112363E-09+3.44257620E-13-3.19767852E+03+1.81594717E+01+0.00000000E+00    4
C4H72-2                 H   7C   4          G   298.150  2000.000 1000.00      1 !CWZ ADDED 
+4.37426341E+00+2.57363050E-02-1.00546557E-05+1.27639840E-09+6.13336241E-14    2
+2.40972649E+04+4.63882080E+00+3.87261475E+00+1.94663362E-02+1.17651426E-05    3
-2.15466972E-08+7.83624839E-12+2.46114228E+04+9.12812646E+00+0.00000000E+00    4
C4H72-2    8/12/15      C   4H   7    0    0G   300.000  5000.000 1378.000    21
+1.05359634E+01+1.65535631E-02-5.71669066E-06+8.93155269E-10-5.20432637E-14    2
+2.08161211E+04-3.11046229E+01+2.46499885E+00+2.94957335E-02-1.08904521E-05    3
+9.17747264E-11+5.46417906E-13+2.42904093E+04+1.44728237E+01+0.00000000E+00    4
C4H72-2O2  9/29/15      C   4H   7O   2    0G   300.000  5000.000 1390.000    31
+1.63301022E+01+1.60698895E-02-5.50238293E-06+8.55098973E-10-4.96517196E-14    2
-4.70039715E+03-5.78736400E+01+2.49537080E+00+4.75680882E-02-3.26452548E-05    3
+1.14069694E-08-1.61494862E-12+1.76383849E+02+1.67027189E+01+0.00000000E+00    4
SC4H8OH-1               C   4H   9O   1    0G   300.000  5000.000 1405.000    41
+1.50517242E+01+1.84748629E-02-6.15327969E-06+9.38017339E-10-5.37214281E-14    2
-1.71974443E+04-5.03733848E+01+1.78282749E+00+5.18872497E-02-3.89600849E-05    3
+1.57818686E-08-2.64133852E-12-1.28305019E+04+2.00308244E+01+0.00000000E+00    4
SC4H8OH-2               C   4H   9O   1    0G   300.000  5000.000 1395.000    41
+1.45514712E+01+1.92722299E-02-6.50955109E-06+1.00200009E-09-5.77830714E-14    2
-2.09909632E+04-4.82454428E+01+1.96361387E+00+4.77673982E-02-3.11652479E-05    3
+1.07498897E-08-1.54834306E-12-1.65000330E+04+1.97286755E+01+0.00000000E+00    4
SC4H8OH-3               C   4H   9O   1    0G   300.000  5000.000 1403.000    41
+1.42453780E+01+1.89491000E-02-6.27403528E-06+9.52692609E-10-5.44157896E-14    2
-1.81803642E+04-4.56206494E+01+1.93185505E+00+4.79506224E-02-3.23719194E-05    3
+1.16232751E-08-1.72498918E-12-1.39431370E+04+2.03995003E+01+0.00000000E+00    4
SC4H8OH-1O2             C   4H   9O   3    0G   300.000  5000.000 1405.000    51
+1.88547090E+01+2.02217653E-02-6.82328766E-06+1.04961552E-09-6.05032676E-14    2
-3.65721162E+04-6.59105449E+01+1.47037864E+00+6.38295256E-02-4.92333916E-05    3
+1.99704964E-08-3.30499356E-12-3.08602292E+04+2.63462505E+01+0.00000000E+00    4
SC4H8OH-3O2             C   4H   9O   3    0G   300.000  5000.000 1417.000    51
+1.93082953E+01+1.92156764E-02-6.34250732E-06+9.60912935E-10-5.47939937E-14    2
-3.84370805E+04-6.88887622E+01+1.78918281E+00+6.62988026E-02-5.52280656E-05    3
+2.40247962E-08-4.18762027E-12-3.30428157E+04+2.28885942E+01+0.00000000E+00    4
PQC4H8OS                C   4H   9O   3    0G   300.000  5000.000 1403.000    51
+1.99993833E+01+1.96391125E-02-6.70755815E-06+1.04036085E-09-6.03187960E-14    2
-2.71257575E+04-7.31284601E+01+2.68979886E+00+6.10664073E-02-4.46910607E-05    3
+1.68939056E-08-2.59692346E-12-2.12460925E+04+1.94271757E+01+0.00000000E+00    4
PQC4H7OHS-3             C   4H   9O   3    0G   300.000  5000.000 1404.000    61
+1.89703648E+01+1.96512375E-02-6.61522830E-06+1.01590849E-09-5.84889733E-14    2
-2.92876345E+04-6.40682635E+01+3.14058820E+00+5.94343278E-02-4.55414505E-05    3
+1.85507067E-08-3.10109441E-12-2.40765022E+04+1.99412365E+01+0.00000000E+00    4
SQC4H7OHS-4             C   4H   9O   3    0G   300.000  5000.000 1414.000    61
+2.06664415E+01+1.78772156E-02-5.93193686E-06+9.02005813E-10-5.15691990E-14    2
-3.04132233E+04-7.44595459E+01+3.37952725E+00+6.50949152E-02-5.59109752E-05    3
+2.49644089E-08-4.44896795E-12-2.51501593E+04+1.58596901E+01+0.00000000E+00    4
SQC4H8OS                C   4H   9O   3    0G   300.000  5000.000 1424.000    51
+2.05363895E+01+1.85261859E-02-6.18257770E-06+9.44045247E-10-5.41390400E-14    2
-2.90453556E+04-7.66224497E+01+3.45579406E+00+6.10420456E-02-4.64106547E-05    3
+1.80687264E-08-2.81124474E-12-2.34835698E+04+1.39991890E+01+0.00000000E+00    4
NC4KET12OH              C   4H   8O   2    0G   300.000  5000.000 1384.000    41
+1.68650782E+01+1.83319076E-02-6.41389893E-06+1.01105283E-09-5.92858731E-14    2
-5.27353126E+04-5.97188408E+01+5.20269850E-01+5.40316915E-02-3.57074151E-05    3
+1.18022134E-08-1.57485744E-12-4.67781081E+04+2.89999061E+01+0.00000000E+00    4
NC4KET23OH    7/27/15   C   4H   8O   2    0G   300.000  5000.000 1386.000    41
+1.54636087E+01+1.92120108E-02-6.64681122E-06+1.03988604E-09-6.06552757E-14    2
-5.57292725E+04-5.19147488E+01+1.64761234E+00+4.74122084E-02-2.72508571E-05    3
+7.25755846E-09-6.68682869E-13-5.04946247E+04+2.37800424E+01+0.00000000E+00    4
CH3COCOHCH3             C   4H   7O   2    0G   300.000  5000.000 1395.000    41
+1.65624631E+01+1.59037217E-02-5.54554278E-06+8.72274939E-10-5.10735025E-14    2
-3.65884887E+04-6.10833920E+01-1.65607674E+00+6.08409982E-02-4.85215440E-05    3
+1.97794382E-08-3.26305133E-12-3.05158227E+04+3.58911868E+01+0.00000000E+00    4
CH3COHCO   9/24/15      C   3H   4O   2    0G   300.000  5000.000 1410.000    21
+1.50110709E+01+7.26697312E-03-2.42872486E-06+3.71246886E-10-2.13068531E-14    2
-3.87354954E+04-5.41005540E+01+8.25855205E-01+5.22217422E-02-5.66992291E-05    3
+2.94815948E-08-5.81714952E-12-3.50157127E+04+1.78488731E+01+0.00000000E+00    4
CH2COHCHO  9/24/15      C   3H   4O   2    0G   300.000  5000.000 1406.000    21
+1.40200417E+01+7.95092924E-03-2.63244516E-06+3.99896432E-10-2.28538120E-14    2
-3.76808145E+04-4.80457990E+01+5.76639663E-02+5.16589617E-02-5.49773816E-05    3
+2.83487148E-08-5.57464421E-12-3.39594513E+04+2.29757289E+01+0.00000000E+00    4
C4H71-3OH               C   4H   8O   1    0G   300.000  5000.000 1385.000    31
+1.42401634E+01+1.83038695E-02-6.37213444E-06+1.00099740E-09-5.85511411E-14    2
-2.68183960E+04-4.83949774E+01+7.16707858E-02+5.04772909E-02-3.50356983E-05    3
+1.30539199E-08-2.07783174E-12-2.16983717E+04+2.82072724E+01+0.00000000E+00    4
C4H72-2OH               C   4H   8O   1    0G   300.000  5000.000 1402.000    31
+1.49411596E+01+1.66289929E-02-5.55627511E-06+8.48898851E-10-4.86949390E-14    2
-3.12496851E+04-5.51730870E+01-1.84033728E-01+5.90104774E-02-5.22507028E-05    3
+2.44135801E-08-4.56518659E-12-2.66717960E+04+2.36075268E+01+0.00000000E+00    4
C4H63,1-3OH             C   4H   7O   1    0G   300.000  5000.000 1380.000    21
+1.33633351E+01+1.70222596E-02-5.95245190E-06+9.37896168E-10-5.49767305E-14    2
-9.90113178E+03-4.54753472E+01+5.96155469E-01+4.35893351E-02-2.65985265E-05    3
+8.14250262E-09-1.02316366E-12-5.05630797E+03+2.43923636E+01+0.00000000E+00    4
CCY(COCC)OH             C   4H   8O   2    0G   300.000  5000.000 1328.000    21
+1.03816782E+01+2.53052690E-02-1.00511826E-05+1.68204740E-09-9.58092966E-14    2
-3.94348914E+04-2.73522595E+01-6.13260697E+00+7.75376285E-02-6.73066149E-05    3
+2.82841623E-08-4.65470382E-12-3.57825027E+04+5.53089299E+01+0.00000000E+00    4
SQC4H7OHS-4O2           C   4H   9O   5    0G   300.000  5000.000 1414.000    71
+2.46607662E+01+1.92947770E-02-6.45433722E-06+9.87246207E-10-5.66889630E-14    2
-4.98467067E+04-9.10424907E+01+2.90986916E+00+7.76596028E-02-6.68513896E-05    3
+2.93627835E-08-5.12008013E-12-4.31551961E+04+2.29130715E+01+0.00000000E+00    4
C4H7O2-1,3OOH           C   4H   9O   5    0G   300.000  5000.000 1425.000    71
+2.54691227E+01+1.86441036E-02-6.23825706E-06+9.54422873E-10-5.48154425E-14    2
-4.01531561E+04-9.60389710E+01+4.88339443E+00+7.18219147E-02-5.86792171E-05    3
+2.42823866E-08-3.98538527E-12-3.36575518E+04+1.24696185E+01+0.00000000E+00    4
NC4KET13OH-2            C   4H   8O   4    0G   300.000  5000.000 1395.000    61
+2.25434165E+01+1.76377030E-02-6.14926113E-06+9.67201484E-10-5.66321794E-14    2
-6.59724022E+04-8.48522697E+01+2.13332105E+00+6.69840817E-02-5.19672275E-05    3
+2.03864253E-08-3.22074763E-12-5.90962942E+04+2.40964870E+01+0.00000000E+00    4
C4H6OHOOH1-2-3          C   4H   8O   3    0G   300.000  5000.000 1403.000    51
+2.32793098E+01+1.38280934E-02-4.61330737E-06+7.05319574E-10-4.05174739E-14    2
-4.26348237E+04-9.51979841E+01-2.88475927E+00+9.16099207E-02-9.37152074E-05    3
+4.66406895E-08-8.92736049E-12-3.52899912E+04+3.92851633E+01+0.00000000E+00    4
SC2H2OH    9/25/15      C   2H   3O   1    0G   300.000  5000.000 1410.000    11
+7.99235139E+00+5.83109353E-03-1.89242965E-06+2.83129118E-10-1.59933287E-14    2
+9.51237374E+03-1.62058375E+01+1.63791895E+00+2.64968839E-02-2.74821415E-05    3
+1.43110557E-08-2.85794966E-12+1.11467016E+04+1.58714777E+01+0.00000000E+00    4
CH2COHCO   9/25/15      C   3H   3O   2    0G   300.000  5000.000 1411.000    11
+1.31285142E+01+6.17948608E-03-1.93387986E-06+2.81892606E-10-1.56244314E-14    2
-1.93507932E+04-4.22958094E+01+1.24341370E+00+4.71484739E-02-5.44200189E-05    3
+2.95970356E-08-6.01447282E-12-1.65555219E+04+1.68301276E+01+0.00000000E+00    4
PC4H8OH-1               C   4H   9O   1    0G   300.000  5000.000 1392.000    41
+1.47813217E+01+1.89692972E-02-6.38671427E-06+9.81341181E-10-5.65332084E-14    2
-1.88487062E+04-4.98892364E+01+7.72566991E-01+5.00429367E-02-3.20163534E-05    3
+1.02913291E-08-1.30709217E-12-1.38421800E+04+2.58928300E+01+0.00000000E+00    4
PC4H8OH-2               C   4H   9O   1    0G   300.000  5000.000 1396.000    41
+1.47198620E+01+1.93691825E-02-6.59356634E-06+1.02018538E-09-5.90410746E-14    2
-1.53023402E+04-4.85296396E+01+1.89476538E+00+4.87803114E-02-3.26702980E-05    3
+1.17119949E-08-1.77100238E-12-1.07455371E+04+2.06226225E+01+0.00000000E+00    4
PC4H8OH-3               C   4H   9O   1    0G   300.000  5000.000 1398.000    41
+1.45944628E+01+1.92223378E-02-6.48868808E-06+9.98309067E-10-5.75488987E-14    2
-1.52392636E+04-4.85127747E+01+2.21685429E+00+4.71340178E-02-3.04254756E-05    3
+1.03165429E-08-1.45043599E-12-1.08208508E+04+1.83497891E+01+0.00000000E+00    4
PC4H8OH-4               C   4H   9O   1    0G   300.000  5000.000 1401.000    41
+1.41519859E+01+1.96439700E-02-6.64537615E-06+1.02402720E-09-5.91001981E-14    2
-1.56141213E+04-4.50604102E+01-6.95634735E-02+5.20263179E-02-3.44849029E-05    3
+1.17704221E-08-1.63047436E-12-1.06053581E+04+3.15909567E+01+0.00000000E+00    4
PC4H8OH-2O2             C   4H   9O   3    0G   300.000  5000.000 1407.000    51
+1.90513685E+01+2.00624257E-02-6.76970282E-06+1.04136985E-09-6.00271674E-14    2
-3.65966815E+04-6.71202048E+01+1.97780900E+00+6.25692373E-02-4.76730210E-05    3
+1.90561997E-08-3.10596799E-12-3.09625439E+04+2.35880251E+01+0.00000000E+00    4
SQC4H8OP                C   4H   9O   3    0G   300.000  5000.000 1421.000    51
+2.02482113E+01+1.90403096E-02-6.41818812E-06+9.86791658E-10-5.68666168E-14    2
-2.70686177E+04-7.43734665E+01+3.92966105E+00+5.67740736E-02-3.88077818E-05    3
+1.31554059E-08-1.72822772E-12-2.14649445E+04+1.32313419E+01+0.00000000E+00    4
SQC4H7OHP-4             C   4H   9O   3    0G   300.000  5000.000 1410.000    61
+1.99207495E+01+1.89422879E-02-6.39488327E-06+9.84231371E-10-5.67606301E-14    2
-2.89250584E+04-7.01061222E+01+1.44518283E+00+6.52944119E-02-5.10380130E-05    3
+2.05238910E-08-3.32050656E-12-2.29059890E+04+2.78546218E+01+0.00000000E+00    4
CY(CCCO)COH             C   4H   8O   2    0G   300.000  5000.000 1396.000    21
+1.34636332E+01+2.28745777E-02-9.93619553E-06+1.89605197E-09-1.26466856E-13    2
-3.96396606E+04-4.51064489E+01-6.97589766E+00+7.98392838E-02-7.11131714E-05    3
+3.16611877E-08-5.61324136E-12-3.35777839E+04+6.12093340E+01+0.00000000E+00    4
NC4KET21OH              C   4H   8O   2    0G   300.000  5000.000 1507.000    41
+1.52252911E+01+1.86615017E-02-6.30658772E-06+9.72355897E-10-5.61770184E-14    2
-5.34759661E+04-5.00397269E+01+5.46677192E+00+3.01119974E-02-2.59548850E-06    3
-7.61700554E-09+2.55573161E-12-4.89909104E+04+6.33307684E+00+0.00000000E+00    4
C2H5CHOHCO              C   4H   7O   2    0G   300.000  5000.000 1389.000    41
+1.82917246E+01+1.48007410E-02-5.24974573E-06+8.35220286E-10-4.92942253E-14    2
-3.36703722E+04-7.12363783E+01-2.44749259E+00+6.46308488E-02-5.10457937E-05    3
+1.99850773E-08-3.12214490E-12-2.66670442E+04+3.95566556E+01+0.00000000E+00    4
C2H4COCH2OH             C   4H   7O   2    0G   300.000  5000.000 1462.000    41
+1.40828195E+01+1.76833414E-02-6.09759192E-06+9.52794521E-10-5.55571628E-14    2
-3.37518398E+04-4.08944306E+01+7.98874348E+00+1.41152447E-02+1.86299924E-05    3
-1.99223089E-08+5.12983835E-12-2.98706372E+04-1.87192030E+00+0.00000000E+00    4
CH3COCHO                C   3H   4O   2    0G   300.000  5000.000 1381.000    21
+1.14371190E+01+1.06773624E-02-3.68967757E-06+5.77006752E-10-3.36532201E-14    2
-3.78079398E+04-3.25054087E+01+2.08731049E+00+3.09032484E-02-1.98794164E-05    3
+6.26174519E-09-7.69945504E-13-3.43989451E+04+1.82839639E+01+0.00000000E+00    4
C4H71-1OH               C   4H   8O   1    0G   300.000  5000.000 1402.000    31
+1.42586569E+01+1.71932504E-02-5.74956414E-06+8.79089774E-10-5.04586493E-14    2
-2.78051048E+04-4.96581579E+01-4.65981165E-01+5.56573217E-02-4.50578305E-05    3
+1.93726056E-08-3.38967639E-12-2.31007894E+04+2.79744544E+01+0.00000000E+00    4
C4H71-4OH               C   4H   8O   1    0G   300.000  5000.000 1396.000    31
+1.33437331E+01+1.82063693E-02-6.15150719E-06+9.47318576E-10-5.46543216E-14    2
-2.48479001E+04-4.27998774E+01-2.12276307E-01+4.86358034E-02-3.17241965E-05    3
+1.04986646E-08-1.39007078E-12-2.00365173E+04+3.04092052E+01+0.00000000E+00    4
C4H72-1OH               C   4H   8O   1    0G   300.000  5000.000 1367.000    31
+1.32893235E+01+1.93843938E-02-6.80733358E-06+1.07559847E-09-6.31698641E-14    2
-2.58627911E+04-4.34782359E+01+2.94637661E+00+3.45852975E-02-1.10024787E-05    3
-1.33281467E-09+9.54964043E-13-2.12241816E+04+1.55037145E+01+0.00000000E+00    4
C4H71-2OH               C   4H   8O   1    0G   300.000  5000.000 1404.000    31
+1.50658194E+01+1.65276030E-02-5.52197706E-06+8.43591643E-10-4.83870716E-14    2
-2.99737946E+04-5.53405024E+01-1.28560619E+00+6.35758020E-02-5.85328191E-05    3
+2.80452715E-08-5.32187122E-12-2.51538600E+04+2.93802791E+01+0.00000000E+00    4
C4H63,1-2OH             C   4H   7O   1    0G   300.000  5000.000 1404.000    21
+1.46899596E+01+1.48008021E-02-4.94483770E-06+7.55542892E-10-4.33461574E-14    2
-1.29448240E+04-5.45653093E+01-1.58903600E+00+6.17722944E-02-5.78263835E-05    3
+2.78090017E-08-5.26779799E-12-8.17977186E+03+2.96999338E+01+0.00000000E+00    4
C4H64,2-1OH             C   4H   7O   1    0G   300.000  5000.000 1391.000    21!CWZ UPDATES
+1.41572617E+01+1.51593460E-02-5.06194661E-06+7.74219003E-10-4.44825487E-14    2
-6.99410675E+03-4.76128315E+01-7.57727592E-01+4.98662425E-02-3.52717214E-05    3
+1.24304234E-08-1.72237947E-12-1.88378754E+03+3.24005872E+01+0.00000000E+00    4
C4H63,1-1OH             C   4H   7O   1    0G   300.000  5000.000 1401.000    21
+1.38675222E+01+1.54795810E-02-5.17720236E-06+7.91828077E-10-4.54656891E-14    2
-1.07655481E+04-4.87820652E+01-5.96640682E-01+5.31885124E-02-4.34791765E-05    3
+1.86514084E-08-3.23780972E-12-6.15543596E+03+2.74734171E+01+0.00000000E+00    4
C4H5OH-13  9/24/15      C   4H   6O   1    0G   300.000  5000.000 1405.000    21
+1.40975061E+01+1.29826578E-02-4.36356696E-06+6.69260196E-10-3.84920001E-14    2
-1.41099189E+04-4.94340793E+01-1.60022758E+00+6.12386329E-02-6.18933585E-05    3
+3.14927455E-08-6.20396658E-12-9.77435172E+03+3.08328186E+01+0.00000000E+00    4
SQC4H7OHP-4O2           C   4H   9O   5    0G   300.000  5000.000 1402.000    71
+2.35936348E+01+2.08588461E-02-7.13602285E-06+1.10820581E-09-6.43133049E-14    2
-4.78452356E+04-8.49505816E+01+2.62618431E+00+7.26812595E-02-5.64956508E-05    3
+2.25892409E-08-3.65246549E-12-4.08999596E+04+2.65615323E+01+0.00000000E+00    4
PQC4H7OHS-3O2           C   4H   9O   5    0G   300.000  5000.000 1414.000    71
+2.46607662E+01+1.92947770E-02-6.45433722E-06+9.87246207E-10-5.66889630E-14    2
-4.98467067E+04-9.10424907E+01+2.90986916E+00+7.76596028E-02-6.68513896E-05    3
+2.93627835E-08-5.12008013E-12-4.31551961E+04+2.29130715E+01+0.00000000E+00    4
NC4KET24OH-1            C   4H   8O   4    0G   300.000  5000.000 1672.000    61
+1.76639507E+01+2.38921914E-02-8.87612081E-06+1.46065294E-09-8.83476797E-14    2
-6.36561283E+04-5.60405234E+01+7.17383002E+00+3.72830917E-02-7.30000099E-06    3
-5.42423663E-09+1.94298976E-12-5.91469605E+04+3.98040888E+00+0.00000000E+00    4
NC4KET24OH-3            C   4H   8O   4    0G   300.000  5000.000 1392.000    61
+2.02237496E+01+1.94540798E-02-6.73928381E-06+1.05529414E-09-6.15931037E-14    2
-6.68651215E+04-6.99676945E+01+2.60979522E+00+6.11530456E-02-4.50409252E-05    3
+1.73313054E-08-2.75573967E-12-6.07708447E+04+2.44892030E+01+0.00000000E+00    4
C4H6OHOOH1-4-3          C   4H   8O   3    0G   300.000  5000.000 1398.000    51
+2.15163584E+01+1.55811846E-02-5.27569793E-06+8.14810620E-10-4.71424652E-14    2
-3.74825726E+04-8.24101150E+01-1.90016482E+00+7.72727339E-02-6.79667571E-05    3
+2.98158102E-08-5.16343458E-12-3.01649655E+04+4.06810164E+01+0.00000000E+00    4
C4H6OHOOH1-4-3          C   4H   8O   3    0G   300.000  5000.000 1398.000    51
+2.15163584E+01+1.55811846E-02-5.27569793E-06+8.14810620E-10-4.71424652E-14    2
-3.74825726E+04-8.24101150E+01-1.90016482E+00+7.72727339E-02-6.79667571E-05    3
+2.98158102E-08-5.16343458E-12-3.01649655E+04+4.06810164E+01+0.00000000E+00    4
C4H6OHOOH1-4-3          C   4H   8O   3    0G   300.000  5000.000 1398.000    51
+2.15163584E+01+1.55811846E-02-5.27569793E-06+8.14810620E-10-4.71424652E-14    2
-3.74825726E+04-8.24101150E+01-1.90016482E+00+7.72727339E-02-6.79667571E-05    3
+2.98158102E-08-5.16343458E-12-3.01649655E+04+4.06810164E+01+0.00000000E+00    4
C4H6OHOOH1-4-3          C   4H   8O   3    0G   300.000  5000.000 1398.000    51
+2.15163584E+01+1.55811846E-02-5.27569793E-06+8.14810620E-10-4.71424652E-14    2
-3.74825726E+04-8.24101150E+01-1.90016482E+00+7.72727339E-02-6.79667571E-05    3
+2.98158102E-08-5.16343458E-12-3.01649655E+04+4.06810164E+01+0.00000000E+00    4
C4H6OHOOH1-4-3          C   4H   8O   3    0G   300.000  5000.000 1398.000    51
+2.15163584E+01+1.55811846E-02-5.27569793E-06+8.14810620E-10-4.71424652E-14    2
-3.74825726E+04-8.24101150E+01-1.90016482E+00+7.72727339E-02-6.79667571E-05    3
+2.98158102E-08-5.16343458E-12-3.01649655E+04+4.06810164E+01+0.00000000E+00    4
C4H6OHOOH1-4-3          C   4H   8O   3    0G   300.000  5000.000 1398.000    51
+2.15163584E+01+1.55811846E-02-5.27569793E-06+8.14810620E-10-4.71424652E-14    2
-3.74825726E+04-8.24101150E+01-1.90016482E+00+7.72727339E-02-6.79667571E-05    3
+2.98158102E-08-5.16343458E-12-3.01649655E+04+4.06810164E+01+0.00000000E+00    4
C4H6OHOOH1-4-3          C   4H   8O   3    0G   300.000  5000.000 1398.000    51
+2.15163584E+01+1.55811846E-02-5.27569793E-06+8.14810620E-10-4.71424652E-14    2
-3.74825726E+04-8.24101150E+01-1.90016482E+00+7.72727339E-02-6.79667571E-05    3
+2.98158102E-08-5.16343458E-12-3.01649655E+04+4.06810164E+01+0.00000000E+00    4
C4H6OHOOH1-4-3          C   4H   8O   3    0G   300.000  5000.000 1398.000    51
+2.15163584E+01+1.55811846E-02-5.27569793E-06+8.14810620E-10-4.71424652E-14    2
-3.74825726E+04-8.24101150E+01-1.90016482E+00+7.72727339E-02-6.79667571E-05    3
+2.98158102E-08-5.16343458E-12-3.01649655E+04+4.06810164E+01+0.00000000E+00    4
C4H6OHOOH1-4-3          C   4H   8O   3    0G   300.000  5000.000 1398.000    51
+2.15163584E+01+1.55811846E-02-5.27569793E-06+8.14810620E-10-4.71424652E-14    2
-3.74825726E+04-8.24101150E+01-1.90016482E+00+7.72727339E-02-6.79667571E-05    3
+2.98158102E-08-5.16343458E-12-3.01649655E+04+4.06810164E+01+0.00000000E+00    4
C4H6OHOOH1-4-3          C   4H   8O   3    0G   300.000  5000.000 1398.000    51
+2.15163584E+01+1.55811846E-02-5.27569793E-06+8.14810620E-10-4.71424652E-14    2
-3.74825726E+04-8.24101150E+01-1.90016482E+00+7.72727339E-02-6.79667571E-05    3
+2.98158102E-08-5.16343458E-12-3.01649655E+04+4.06810164E+01+0.00000000E+00    4
C4H6OHOOH1-4-3          C   4H   8O   3    0G   300.000  5000.000 1398.000    51
+2.15163584E+01+1.55811846E-02-5.27569793E-06+8.14810620E-10-4.71424652E-14    2
-3.74825726E+04-8.24101150E+01-1.90016482E+00+7.72727339E-02-6.79667571E-05    3
+2.98158102E-08-5.16343458E-12-3.01649655E+04+4.06810164E+01+0.00000000E+00    4
C4H6OHOOH1-4-3          C   4H   8O   3    0G   300.000  5000.000 1398.000    51
+2.15163584E+01+1.55811846E-02-5.27569793E-06+8.14810620E-10-4.71424652E-14    2
-3.74825726E+04-8.24101150E+01-1.90016482E+00+7.72727339E-02-6.79667571E-05    3
+2.98158102E-08-5.16343458E-12-3.01649655E+04+4.06810164E+01+0.00000000E+00    4
C4H6OHOOH1-4-3          C   4H   8O   3    0G   300.000  5000.000 1398.000    51
+2.15163584E+01+1.55811846E-02-5.27569793E-06+8.14810620E-10-4.71424652E-14    2
-3.74825726E+04-8.24101150E+01-1.90016482E+00+7.72727339E-02-6.79667571E-05    3
+2.98158102E-08-5.16343458E-12-3.01649655E+04+4.06810164E+01+0.00000000E+00    4
C4H6OHOOH1-4-3          C   4H   8O   3    0G   300.000  5000.000 1398.000    51
+2.15163584E+01+1.55811846E-02-5.27569793E-06+8.14810620E-10-4.71424652E-14    2
-3.74825726E+04-8.24101150E+01-1.90016482E+00+7.72727339E-02-6.79667571E-05    3
+2.98158102E-08-5.16343458E-12-3.01649655E+04+4.06810164E+01+0.00000000E+00    4
C4H6OHOOH1-4-3          C   4H   8O   3    0G   300.000  5000.000 1398.000    51
+2.15163584E+01+1.55811846E-02-5.27569793E-06+8.14810620E-10-4.71424652E-14    2
-3.74825726E+04-8.24101150E+01-1.90016482E+00+7.72727339E-02-6.79667571E-05    3
+2.98158102E-08-5.16343458E-12-3.01649655E+04+4.06810164E+01+0.00000000E+00    4
C4H6OHOOH1-4-3          C   4H   8O   3    0G   300.000  5000.000 1398.000    51
+2.15163584E+01+1.55811846E-02-5.27569793E-06+8.14810620E-10-4.71424652E-14    2
-3.74825726E+04-8.24101150E+01-1.90016482E+00+7.72727339E-02-6.79667571E-05    3
+2.98158102E-08-5.16343458E-12-3.01649655E+04+4.06810164E+01+0.00000000E+00    4
C4H6OHOOH2-2-1          C   4H   8O   3    0G   300.000  5000.000 1396.000    51
+2.16656460E+01+1.59965487E-02-5.52214578E-06+8.62740322E-10-5.02768063E-14    2
-4.14875437E+04-8.39377540E+01+4.72576793E-02+7.85787048E-02-7.68006410E-05    3
+3.79206120E-08-7.33203833E-12-3.51140091E+04+2.80064858E+01+0.00000000E+00    4
C4H6OHOOH1-3-4          C   4H   8O   3    0G   300.000  5000.000 1391.000    51
+1.93445152E+01+1.82185729E-02-6.34491630E-06+9.97097673E-10-5.83420009E-14    2
-3.79952136E+04-6.88144861E+01+9.44277749E-01+6.34330602E-02-4.99455695E-05    3
+2.05720571E-08-3.48143957E-12-3.17827282E+04+2.92923796E+01+0.00000000E+00    4
HOCH2COCH2              C   3H   5O   2    0G   300.000  5000.000 1363.000    31
+1.27106963E+01+1.15513960E-02-3.95951917E-06+6.16237371E-10-3.58328248E-14    2
-2.71538154E+04-3.67129478E+01+4.98634970E+00+2.51766916E-02-1.10893306E-05    3
+1.12011467E-09+2.89491135E-13-2.40047973E+04+6.38258616E+00+0.00000000E+00    4
HOCH2CHO   9/24/15      C   2H   4O   2    0G   300.000  5000.000 1680.000    21
+7.99598542E+00+1.20664034E-02-4.43693399E-06+7.25167046E-10-4.36535460E-14    2
-4.09020567E+04-1.33754312E+01+4.35084369E+00+1.50412895E-02-5.95083030E-07    3
-3.75736217E-09+1.09353598E-12-3.91654526E+04+8.09610238E+00+0.00000000E+00    4
HOCH2CO    9/25/15      C   2H   3O   2    0G   300.000  5000.000 1487.000    21
+9.43496508E+00+7.68897340E-03-2.74959280E-06+4.39772312E-10-2.60488233E-14    2
-2.29700136E+04-2.04618579E+01+5.12916864E+00+9.07172819E-03+6.49228146E-06    3
-8.56591893E-09+2.31070825E-12-2.06151607E+04+5.73007596E+00+0.00000000E+00    4
HOCHCHO    9/25/15      C   2H   3O   2    0G   300.000  5000.000 1680.000    21
+9.99251726E+00+7.77560619E-03-2.94238616E-06+4.90136333E-10-2.98979778E-14    2
-2.20440827E+04-2.73957153E+01+5.42856274E-01+2.95295948E-02-2.08315490E-05    3
+6.72777461E-09-8.06116446E-13-1.89378452E+04+2.31681075E+01+0.00000000E+00    4
CH3COCHOH  9/25/15      C   3H   5O   2    0G   300.000  5000.000 1378.000    31
+1.23884831E+01+1.23099892E-02-4.32263800E-06+6.83043939E-10-4.01192794E-14    2
-2.97609476E+04-3.85682589E+01+2.11183979E+00+3.32521318E-02-1.96834015E-05    3
+5.40736760E-09-5.32450556E-13-2.58545486E+04+1.77643465E+01+0.00000000E+00    4
IC4H8OH-IT              C   4H   9O   1    0G   300.000  5000.000 1391.000    41
+1.29136746E+01+2.06583409E-02-6.98445966E-06+1.07562552E-09-6.20443876E-14    2
-1.81394866E+04-3.84972088E+01+3.05275715E+00+3.93926461E-02-1.90686417E-05    3
+3.86408022E-09-1.48005244E-13-1.42263749E+04+1.60840537E+01+0.00000000E+00    4
IC4H8OH-TI              C   4H   9O   1    0G   300.000  5000.000 1402.000    41
+1.46323607E+01+1.88895981E-02-6.30561450E-06+9.62474230E-10-5.51640163E-14    2
-1.87976018E+04-4.93218793E+01+2.33169342E+00+5.13017040E-02-4.02698872E-05    3
+1.75150405E-08-3.16001727E-12-1.48318978E+04+1.55368130E+01+0.00000000E+00    4
TQJC4H8OH               C   4H   9O   3    0G   300.000  5000.000 1415.000    51
+2.29681617E+01+1.65162786E-02-5.50247318E-06+8.39335285E-10-4.81030625E-14    2
-4.10051460E+04-9.34897892E+01-6.43419503E-01+8.49131517E-02-8.17210578E-05    3
+3.90979927E-08-7.27092842E-12-3.42375932E+04+2.84394025E+01+0.00000000E+00    4
TQC4H7OHI         L 2/00C   4H   9O   3    0G   300.000  5000.000 1404.000    61
+2.08281225E+01+1.81675094E-02-6.12943202E-06+9.43194119E-10-5.43937008E-14    2
-3.37386684E+04-7.74823720E+01+2.55843807E+00+6.37086077E-02-4.97169945E-05    3
+1.99225109E-08-3.21373436E-12-2.77526909E+04+1.95001368E+01+0.00000000E+00    4
IQJC4H8OH         L 2/00C   4H   9O   3    0G   300.000  5000.000 1410.000    51
+2.11752212E+01+1.75144254E-02-5.73227292E-06+8.63386596E-10-4.90282414E-14    2
-3.98881576E+04-8.19187015E+01+1.81448831E+00+7.47452750E-02-7.10895172E-05    3
+3.44973679E-08-6.54646593E-12-3.44023586E+04+1.77380434E+01+0.00000000E+00    4
TQC4H8OI                C   4H   9O   3    0G   300.000  5000.000 1411.000    51
+2.13200701E+01+1.80489663E-02-6.06124072E-06+9.29740751E-10-5.34977374E-14    2
-3.12966663E+04-8.20046659E+01+7.45747835E-02+7.46499596E-02-6.42255048E-05    3
+2.80908988E-08-4.87692045E-12-2.47182737E+04+2.94511549E+01+0.00000000E+00    4
QC4H7OHP                C   4H   9O   3    0G   300.000  5000.000 1416.000    61
+2.43481084E+01+1.50316366E-02-5.01788017E-06+7.66774357E-10-4.40093220E-14    2
-3.31922320E+04-9.68211106E+01-1.27864186E+00+8.94492926E-02-8.78565423E-05    3
+4.22110919E-08-7.83450876E-12-2.58975226E+04+3.53963909E+01+0.00000000E+00    4
IQC4H8OT                C   4H   9O   3    0G   300.000  5000.000 1405.000    51
+2.04823628E+01+1.82966721E-02-6.04413378E-06+9.16380548E-10-5.22866551E-14    2
-2.94287153E+04-7.53563247E+01+3.72211529E+00+6.42864861E-02-5.52809053E-05    3
+2.50036630E-08-4.53471908E-12-2.43110525E+04+1.21981167E+01+0.00000000E+00    4
IQC4H7OHT               C   4H   9O   3    0G   300.000  5000.000 1413.000    61
+2.19945886E+01+1.62011186E-02-5.23758492E-06+7.81898296E-10-4.41125515E-14    2
-3.07383725E+04-8.16613568E+01+3.58900054E+00+7.25591129E-02-7.14080484E-05    3
+3.55250907E-08-6.84991795E-12-2.57241250E+04+1.23766657E+01+0.00000000E+00    4
IC4H7OH                 C   4H   8O   1    0G   300.000  5000.000 1398.000    31
+1.23304221E+01+1.83885172E-02-6.06721733E-06+9.19054723E-10-5.24036171E-14    2
-2.59452023E+04-3.67418286E+01+2.04124240E+00+4.14387207E-02-2.55228632E-05    3
+8.28133017E-09-1.10654457E-12-2.22709637E+04+1.88699473E+01+0.00000000E+00    4
IC4H8OH    2/14/95 THERMC   4H   9O   1    0G   300.000  5000.000 1376.000    41
+1.25605997E+01+2.10637488E-02-7.15019648E-06+1.10439262E-09-6.38428695E-14    2
-1.86203249E+04-3.67889430E+01+3.29612707E+00+3.47649647E-02-1.02505618E-05    3
-2.04641931E-09+1.18879408E-12-1.45627247E+04+1.58606320E+01+0.00000000E+00    4
CCY(CCOC)OH       L 2/00C   4H   8O   2    0G   300.000  5000.000 1404.000    21
+1.43404718E+01+1.98311504E-02-6.60657660E-06+1.00779570E-09-5.77614335E-14    2
-4.30959414E+04-5.30535015E+01-2.84914896E+00+6.23736856E-02-4.70326536E-05    3
+1.84908286E-08-2.94976027E-12-3.74257004E+04+3.83163588E+01+0.00000000E+00    4
CCY(CCO)COH             C   4H   8O   2    0G   300.000  5000.000 1412.000    31
+1.91884885E+01+1.56255714E-02-5.22569800E-06+7.99171074E-10-4.58832445E-14    2
-4.71120302E+04-7.84579023E+01-7.10048774E+00+9.53371808E-02-9.78701612E-05    3
+4.90005646E-08-9.41685766E-12-3.98987202E+04+5.60924667E+01+0.00000000E+00    4
C2CY(COC)OH             C   4H   8O   2    0G   300.000  5000.000 1393.000    31
+1.56829970E+01+1.92910506E-02-6.63718495E-06+1.03441014E-09-6.01715267E-14    2
-4.10598236E+04-5.85686221E+01+5.92324183E-01+5.52429007E-02-4.02419018E-05    3
+1.57152217E-08-2.57388393E-12-3.58241476E+04+2.23378086E+01+0.00000000E+00    4
IC3H6OHCHO              C   4H   8O   2    0G   300.000  5000.000 1393.000    41
+1.60254376E+01+1.85402212E-02-6.36973877E-06+9.91732739E-10-5.76472640E-14    2
-5.50198923E+04-5.83074874E+01+1.84080874E+00+5.29601347E-02-3.94261774E-05    3
+1.59063430E-08-2.69565279E-12-5.01437169E+04+1.75482756E+01+0.00000000E+00    4
CH2COHCH2OOH            C   3H   6O   3    0G   300.000  5000.000 1398.000    41
+1.87971268E+01+1.12783442E-02-3.90789058E-06+6.12064651E-10-3.57305453E-14    2
-3.61154867E+04-6.94914300E+01-3.89823383E-01+7.01531131E-02-7.42036788E-05    3
+3.84181056E-08-7.63555985E-12-3.07879938E+04+2.86873505E+01+0.00000000E+00    4
TQC4H7OHIO2             C   4H   9O   5    0G   300.000  5000.000 1402.000    71
+2.82564819E+01+1.66969871E-02-5.67314614E-06+8.78350442E-10-5.09090253E-14    2
-5.66017464E+04-1.15147927E+02+3.17336206E+00+7.94005900E-02-6.51165712E-05    3
+2.62035931E-08-4.13406290E-12-4.84943162E+04+1.77867184E+01+0.00000000E+00    4
TQC4H7OHTO2             C   4H   9O   5    0G   300.000  5000.000 1402.000    71
+2.82564819E+01+1.66969871E-02-5.67314614E-06+8.78350442E-10-5.09090253E-14    2
-5.66017464E+04-1.15147927E+02+3.17336206E+00+7.94005900E-02-6.51165712E-05    3
+2.62035931E-08-4.13406290E-12-4.84943162E+04+1.77867184E+01+0.00000000E+00    4
TQC4H7OHIQ-I            C   4H   9O   5    0G   300.000  5000.000 1384.000    71
+2.88466964E+01+1.66289773E-02-5.74301906E-06+8.98791324E-10-5.24794891E-14    2
-4.69249234E+04-1.19117836E+02+6.09881562E+00+6.93745451E-02-5.12049498E-05    3
+1.81276221E-08-2.46329781E-12-3.91393707E+04+2.93862639E+00+0.00000000E+00    4
TQC4H7OHIQ-P            C   4H   9O   5    0G   300.000  5000.000 1400.000    81
+2.81439191E+01+1.63524649E-02-5.54998081E-06+8.58603978E-10-4.97359401E-14    2
-4.84502814E+04-1.11572783E+02+3.36947511E+00+7.96855226E-02-6.74365765E-05    3
+2.82233283E-08-4.65270820E-12-4.05567534E+04+1.92726029E+01+0.00000000E+00    4
IQC4H7OHTO2             C   4H   9O   5    0G   300.000  5000.000 1389.000    71
+2.41720261E+01+2.09397176E-02-7.29061406E-06+1.14554056E-09-6.70217517E-14    2
-5.04772118E+04-8.95996685E+01+3.83287364E+00+6.90926177E-02-5.15031144E-05    3
+1.99235553E-08-3.17456897E-12-4.34442789E+04+1.94648622E+01+0.00000000E+00    4
IQC4H8OTQ-I             C   4H   9O   5    0G   300.000  5000.000 1386.000    71
+2.53249383E+01+2.00634820E-02-7.01249558E-06+1.10475030E-09-6.47561724E-14    2
-4.09610593E+04-9.73592779E+01+5.90219800E+00+6.26952142E-02-4.17351838E-05    3
+1.35422162E-08-1.71169663E-12-3.39620020E+04+7.89290087E+00+0.00000000E+00    4
IQC4H7OHTQ-P            C   4H   9O   5    0G   300.000  5000.000 1391.000    81
+2.45769593E+01+2.01889393E-02-7.03584537E-06+1.10623327E-09-6.47523225E-14    2
-4.25783112E+04-9.05052742E+01+3.45242802E+00+7.14541224E-02-5.54616790E-05    3
+2.22754676E-08-3.66067450E-12-3.54133076E+04+2.23024492E+01+0.00000000E+00    4
CH2CQCOHQ  7/ 1/14      C   3H   6O   5    0G   300.000  5000.000 1418.000    61
+3.86574091E+01+4.83815026E-04-2.10413843E-07+3.81490832E-11-2.46187754E-15    2
-6.56392184E+04-1.61083579E+02-1.61171759E+01+1.78866440E-01-2.16751308E-04    3
+1.15450289E-07-2.27163078E-11-5.21165145E+04+1.14441286E+02+0.00000000E+00    4
IC3H5COHQ               C   4H   8O   3    0G   300.000  5000.000 1504.000    51
+2.07387831E+01+1.58360934E-02-5.27614462E-06+8.05932218E-10-4.62682425E-14    2
-4.41821241E+04-7.94239893E+01+2.64360992E+00+5.72485066E-02-3.95907807E-05    3
+1.27775635E-08-1.47241476E-12-3.80099993E+04+1.77322273E+01+0.00000000E+00    4
IC3H5Q                  C   3H   6O   2    0G   300.000  5000.000 1397.000    31
+1.43424294E+01+1.28053632E-02-4.40584813E-06+6.86848148E-10-3.99675209E-14    2
-1.65261025E+04-4.89934539E+01+1.32903007E+00+4.49170722E-02-3.51235127E-05    3
+1.41982181E-08-2.33335008E-12-1.21898396E+04+2.02696565E+01+0.00000000E+00    4
COHQCYC(COC)            C   4H   8O   4    0G   300.000  5000.000 1319.000    51
+2.44599226E+01+1.64187782E-02-5.74024372E-06+9.05710407E-10-5.31829152E-14    2
-6.01811228E+04-1.02049722E+02+2.40687943E+00+5.95180442E-02-3.16913659E-05    3
+4.23694824E-09+8.42033474E-13-5.19694864E+04+1.88941416E+01+0.00000000E+00    4
QCYC(CCOC)OH            C   4H   8O   4    0G   300.000  5000.000 1411.000    41
+2.20860197E+01+1.83743733E-02-6.29478769E-06+9.78787994E-10-5.68621317E-14    2
-5.89652037E+04-8.64964494E+01-2.09099972E+00+8.02656739E-02-6.69756245E-05    3
+2.79282034E-08-4.60981823E-12-5.12529252E+04+4.11897260E+01+0.00000000E+00    4
HOCOCQ(CH3)2            C   4H   8O   4    0G   300.000  5000.000 1380.000    61
+2.28935401E+01+1.78627606E-02-6.34627520E-06+1.01068546E-09-5.96885712E-14    2
-8.05400680E+04-9.08953779E+01+1.56326363E+00+6.77165643E-02-5.14600149E-05    3
+1.99184629E-08-3.16007445E-12-7.30943302E+04+2.37255421E+01+0.00000000E+00    4
CHOC(CH3)OHCH2Q         C   4H   8O   4    0G   300.000  5000.000 1383.000    61
+2.24480753E+01+1.78753902E-02-6.26904597E-06+9.90084046E-10-5.81417382E-14    2
-6.55093075E+04-8.56747327E+01+2.40933530E+00+6.13326038E-02-4.03874986E-05    3
+1.22738404E-08-1.32997480E-12-5.83049516E+04+2.29870742E+01+0.00000000E+00    4
CO(CH2OOH)2             C   3H   6O   5    0G   300.000  5000.000 1393.000    61
+2.43376341E+01+1.14074110E-02-4.08931881E-06+6.55183244E-10-3.88570518E-14    2
-5.16862647E+04-9.01518175E+01-2.47626577E+00+8.93736793E-02-9.25891121E-05    3
+4.63168490E-08-8.93300309E-12-4.38924057E+04+4.84479477E+01+0.00000000E+00    4
C4H6                    H   6C   4          G   298.150  2000.000 1000.00      1 !CWZ ADDED FROM YL CALCULATION
+6.48731037E+00+2.20209540E-02-9.83379092E-06+1.91675967E-09-1.06427710E-13    2
+1.01596660E+04-1.06711837E+01-3.37272121E+00+5.76700106E-02-5.76207712E-05    3
+2.99836767E-08-6.17538953E-12+1.23212258E+04+3.78455365E+01+0.00000000E+00    4
C4H5-I                  H  5 C  4 O  0      G     298.0    3000.0    1000.0    1
 5.25595308E+00 2.19965949E-02-1.09137173E-05 2.63404317E-09-2.50557472E-13    2
 3.57055213E+04-1.56386290E+00-4.20623364E-01 4.38861302E-02-4.32708486E-05    3
 2.43849315E-08-5.85727339E-12 3.69066616E+04 2.60889512E+01                   4
C4H5-N                  H  5 C  4 O  0      G     298.0    3000.0    1000.0    1
 7.29521441E+00 1.91513156E-02-9.57154022E-06 2.33661465E-09-2.25148097E-13    2
 4.01314083E+04-1.35255263E+01-3.18360247E+00 5.81813715E-02-6.38641527E-05    3
 3.57450182E-08-7.89217819E-12 4.23740398E+04 3.77564497E+01                   4
C3H3CH2OOH   12/16      C   4H   6O   2    0G   300.000  5000.000 1384.000    31
 1.76337943E+01 1.27580284E-02-4.44136954E-06 6.98375539E-10-4.08987084E-14    2
 4.20746041E+03-6.27097953E+01 1.64825356E+00 5.28806082E-02-4.39833841E-05    3
 1.88140805E-08-3.26453253E-12 9.50410156E+03 2.21988630E+01                   4
C3H3CH2O  10/12/16      C   4H   5O   1    0G   300.000  5000.000 1676.000    11
 1.14427994E+01 1.50893347E-02-5.59321856E-06 9.19032913E-10-5.55290838E-14    2
 2.35239513E+04-3.19110047E+01 5.53696698E+00 2.18274562E-02-3.15173599E-06    3
-3.93256542E-09 1.28730350E-12 2.61457576E+04 2.17741565E+00                   4
C3H3CHO   10/12/16      C   4H   4O   1    0G   300.000  5000.000 1395.000    11
 1.27526772E+01 1.00631883E-02-3.49308972E-06 5.47746784E-10-3.20020827E-14    2
 1.41528612E+03-4.14481197E+01 1.14170208E+00 4.05129134E-02-3.49445730E-05    3
 1.55825190E-08-2.79824627E-12 5.13366022E+03 1.97621650E+01                   4
CYHEXDN13  8/31/16      C   6H   8    0    0G   300.000  5000.000 1392.000    01
 1.50997866E+01 2.12080269E-02-7.33544206E-06 1.14760359E-09-6.69433814E-14    2
 4.44900608E+03-6.16788333E+01-4.82039387E+00 6.70223856E-02-4.73487895E-05    3
 1.69645503E-08-2.45944445E-12 1.14209741E+04 4.55310016E+01                   4
CYHEXDN14  8/31/16      C   6H   8    0    0G   300.000  5000.000 1385.000    01
 1.57263000E+01 2.09982638E-02-7.33474543E-06 1.15498418E-09-6.76769598E-14    2
 4.37984609E+03-6.64317549E+01-3.02043825E+00 6.10388887E-02-3.86837660E-05    3
 1.17505763E-08-1.35178604E-12 1.12646687E+04 3.55809099E+01                   4
C6H8       8/31/16      C   6H   8    0    0G   300.000  5000.000 1397.000    21
 1.69511085E+01 1.86092892E-02-6.39483993E-06 9.95781471E-10-5.78882385E-14    2
 1.19358759E+04-6.63328076E+01-2.80216545E+00 7.45728595E-02-6.92665672E-05    3
 3.34618343E-08-6.42278211E-12 1.79188255E+04 3.64469277E+01                   4
CYHEXEN-4J 8/31/16      C   6H   9    0    0G   300.000  5000.000 1388.000    01
 1.45726981E+01 2.41687737E-02-8.34933859E-06 1.30512039E-09-7.60857953E-14    2
 1.40406544E+04-5.59995158E+01-3.84381292E+00 5.99346158E-02-3.11377445E-05    3
 5.82015177E-09 8.64222393E-14 2.11060274E+04 4.53885355E+01                   4
CYPENTN-4MJ             C   6H   9    0    0G10.000    3000.000  433.34        1 !W.GREEN'S
-2.41048175E+00 6.21591818E-02-3.89684972E-05 1.17648713E-08-1.36838719E-12    2 !W.GREEN'S
 2.57204512E+04 3.77632099E+01 3.94469866E+00 3.44171538E-03 1.64472094E-04    3 !W.GREEN'S
-3.01509598E-07 1.79533574E-10 2.51701784E+04 1.24235238E+01                   4 !W.GREEN'S
CYPENTN-4M4J            C   6H   9    0    0G10.000    3000.000  528.91        1 !W.GREEN'S
-3.37191907E+00 6.18953322E-02-3.77368199E-05 1.10138910E-08-1.23709218E-12    2 !W.GREEN'S
 2.17495406E+04 4.18567684E+01 4.00036055E+00-6.25727801E-04 1.58764283E-04    3 !W.GREEN'S
-2.60854825E-07 1.38700145E-10 2.10643320E+04 1.18801829E+01                   4 !W.GREEN'S
CYPENTN-4M3J            C   6H   9    0    0G10.000    3000.000  451.07        1 !W.GREEN'S
-3.01888829E+00 6.53666245E-02-4.25401593E-05 1.32583714E-08-1.58143371E-12    2 !W.GREEN'S
 1.74262118E+04 3.99119184E+01 3.94632666E+00 3.28517048E-03 1.64955619E-04    3 !W.GREEN'S
-2.94963183E-07 1.70105404E-10 1.68010595E+04 1.18895739E+01                   4 !W.GREEN'S
CYPENTN-4MTHNE          C   6H   8    0    0G10.000    3000.000  592.29        1 !W.GREEN'S
-2.10239098E+00 5.81365770E-02-3.60082225E-05 1.06656333E-08-1.21248223E-12    2 !W.GREEN'S
 1.53559396E+04 3.49539705E+01 4.03826412E+00-4.04316353E-03 1.73911296E-04    3 !W.GREEN'S
-2.84646912E-07 1.48353104E-10 1.49917771E+04 1.16115412E+01                   4 !W.GREEN'S
C4H5-2            H6W/94C   4H   5    0    0G   300.000  5000.000 1385.000    11
+1.03230828E+01+1.17625574E-02-4.00004665E-06+6.18727929E-10-3.58083530E-14    2
+3.25861413E+04-2.88794317E+01+2.31011292E+00+2.83747046E-02-1.63836755E-05    3
+4.46251967E-09-4.30510879E-13+3.55842945E+04+1.49105965E+01+0.00000000E+00    4
C4H4              H6W/94C   4H   4    0    0G   300.000  3000.00  1000.00      1
+6.65070920E+00+1.61294340E-02-7.19388750E-06+1.49817870E-09-1.18641100E-13    2
+3.11959920E+04-9.79521180E+00-1.91524790E+00+5.27508780E-02-7.16559440E-05    3
+5.50724230E-08-1.72862280E-11+3.29785040E+04+3.14199830E+01+0.00000000E+00    4
C4H3-I            AB1/93C   4H   3    0    0G   300.000  3000.00  1000.00      1
+9.09781650E+00+9.22071190E-03-3.38784410E-06+4.91604980E-10-1.45297800E-14    2
+5.66005740E+04-1.98025970E+01+2.08304120E+00+4.08342740E-02-6.21596850E-05    3
+5.16793580E-08-1.70291840E-11+5.80051290E+04+1.36174620E+01+0.00000000E+00    4
C4H3-N            H6W/94C   4H   3    0    0G   300.000  3000.00  1000.00      1
+5.43282790E+00+1.68609810E-02-9.43131090E-06+2.57038950E-09-2.74563090E-13    2
+6.16006800E+04-1.56739810E+00-3.16841130E-01+4.69121000E-02-6.80938100E-05    3
+5.31799210E-08-1.65230050E-11+6.24761990E+04+2.46225590E+01+0.00000000E+00    4
C4H2              D11/99C   4H   2    0    0G   300.000  3000.000 1000.        1
+9.15763280E+00+5.54305180E-03-1.35916040E-06+1.87800750E-11+2.31895360E-14    2
+5.25880390E+04-2.37114600E+01+1.05439780E+00+4.16269600E-02-6.58717840E-05    3
+5.32570750E-08-1.66831620E-11+5.41852110E+04+1.48665910E+01+0.00000000E+00    4
CHCC(CH2)CHCH2  16      C   6H   6    0    0G   300.000  5000.000 1386.000    21
+1.50259784E+01+1.56363629E-02-5.48046599E-06+8.64876878E-10-5.07521932E-14    2
+3.26003690E+04-5.46018534E+01-9.74937292E-02+5.25465475E-02-4.13131445E-05    3
+1.72824473E-08-3.00750335E-12+3.77892668E+04+2.62208973E+01+0.00000000E+00    4
CH2CHCHCHCCH 03/16      C   6H   6    0    0G   300.000  5000.000 1394.000    21
+1.71155812E+01+1.35873582E-02-4.71347534E-06+7.38927269E-10-4.31678854E-14    2
+3.34001333E+04-6.63949871E+01-1.63758241E+00+6.58049292E-02-6.19478129E-05    3
+2.95388753E-08-5.56039075E-12+3.91068149E+04+3.13986448E+01+0.00000000E+00    4
CH2CHCHCHO              C   4H   5O   1    0G   300.000  5000.000 1400.000    11
+1.32551859E+01+1.19066619E-02-4.06547591E-06+6.30312610E-10-3.65301442E-14    2
+4.28822305E+03-4.47690775E+01-4.93209912E-01+5.26550104E-02-5.15159642E-05    3
+2.57409661E-08-5.03442115E-12+8.26367547E+03+2.61133171E+01+0.00000000E+00    4
CH2CHCHCHO              C   4H   5O   1    0G   300.000  5000.000 1400.000    11
+1.32551859E+01+1.19066619E-02-4.06547591E-06+6.30312610E-10-3.65301442E-14    2
+4.28822305E+03-4.47690775E+01-4.93209912E-01+5.26550104E-02-5.15159642E-05    3
+2.57409661E-08-5.03442115E-12+8.26367547E+03+2.61133171E+01+0.00000000E+00    4
CH2CHCHCHO              C   4H   5O   1    0G   300.000  5000.000 1385.000    11
+1.39299886E+01+1.13228814E-02-3.87393567E-06+6.02378620E-10-3.50120301E-14    2
-2.39589898E+03-4.79026849E+01+4.51553480E-01+4.37530418E-02-3.37273602E-05    3
+1.31111496E-08-2.04732021E-12+2.14943141E+03+2.40835867E+01+0.00000000E+00    4
CH2CHCHCHO              C   4H   5O   1    0G   300.000  5000.000 1400.000    11
+1.32551859E+01+1.19066619E-02-4.06547591E-06+6.30312610E-10-3.65301442E-14    2
+4.28822305E+03-4.47690775E+01-4.93209912E-01+5.26550104E-02-5.15159642E-05    3
+2.57409661E-08-5.03442115E-12+8.26367547E+03+2.61133171E+01+0.00000000E+00    4
CH2CHCHCHO              C   4H   5O   1    0G   300.000  5000.000 1400.000    11
+1.32551859E+01+1.19066619E-02-4.06547591E-06+6.30312610E-10-3.65301442E-14    2
+4.28822305E+03-4.47690775E+01-4.93209912E-01+5.26550104E-02-5.15159642E-05    3
+2.57409661E-08-5.03442115E-12+8.26367547E+03+2.61133171E+01+0.00000000E+00    4
CH2CHCHCHO              C   4H   5O   1    0G   300.000  5000.000 1385.000    11
+1.39299886E+01+1.13228814E-02-3.87393567E-06+6.02378620E-10-3.50120301E-14    2
-2.39589898E+03-4.79026849E+01+4.51553480E-01+4.37530418E-02-3.37273602E-05    3
+1.31111496E-08-2.04732021E-12+2.14943141E+03+2.40835867E+01+0.00000000E+00    4
CH2CHCHCHO              C   4H   5O   1    0G   300.000  5000.000 1400.000    11
+1.32551859E+01+1.19066619E-02-4.06547591E-06+6.30312610E-10-3.65301442E-14    2
+4.28822305E+03-4.47690775E+01-4.93209912E-01+5.26550104E-02-5.15159642E-05    3
+2.57409661E-08-5.03442115E-12+8.26367547E+03+2.61133171E+01+0.00000000E+00    4
CH2CHCHCHO              C   4H   5O   1    0G   300.000  5000.000 1400.000    11
+1.32551859E+01+1.19066619E-02-4.06547591E-06+6.30312610E-10-3.65301442E-14    2
+4.28822305E+03-4.47690775E+01-4.93209912E-01+5.26550104E-02-5.15159642E-05    3
+2.57409661E-08-5.03442115E-12+8.26367547E+03+2.61133171E+01+0.00000000E+00    4
CH2CHCHCHO              C   4H   5O   1    0G   300.000  5000.000 1385.000    11
+1.39299886E+01+1.13228814E-02-3.87393567E-06+6.02378620E-10-3.50120301E-14    2
-2.39589898E+03-4.79026849E+01+4.51553480E-01+4.37530418E-02-3.37273602E-05    3
+1.31111496E-08-2.04732021E-12+2.14943141E+03+2.40835867E+01+0.00000000E+00    4
CH2CHCHCHO              C   4H   5O   1    0G   300.000  5000.000 1400.000    11
+1.32551859E+01+1.19066619E-02-4.06547591E-06+6.30312610E-10-3.65301442E-14    2
+4.28822305E+03-4.47690775E+01-4.93209912E-01+5.26550104E-02-5.15159642E-05    3
+2.57409661E-08-5.03442115E-12+8.26367547E+03+2.61133171E+01+0.00000000E+00    4
CH2CHCHCHO              C   4H   5O   1    0G   300.000  5000.000 1400.000    11
+1.32551859E+01+1.19066619E-02-4.06547591E-06+6.30312610E-10-3.65301442E-14    2
+4.28822305E+03-4.47690775E+01-4.93209912E-01+5.26550104E-02-5.15159642E-05    3
+2.57409661E-08-5.03442115E-12+8.26367547E+03+2.61133171E+01+0.00000000E+00    4
CH2CHCHCHO              C   4H   5O   1    0G   300.000  5000.000 1385.000    11
+1.39299886E+01+1.13228814E-02-3.87393567E-06+6.02378620E-10-3.50120301E-14    2
-2.39589898E+03-4.79026849E+01+4.51553480E-01+4.37530418E-02-3.37273602E-05    3
+1.31111496E-08-2.04732021E-12+2.14943141E+03+2.40835867E+01+0.00000000E+00    4
CH2CHCHCHO              C   4H   5O   1    0G   300.000  5000.000 1400.000    11
+1.32551859E+01+1.19066619E-02-4.06547591E-06+6.30312610E-10-3.65301442E-14    2
+4.28822305E+03-4.47690775E+01-4.93209912E-01+5.26550104E-02-5.15159642E-05    3
+2.57409661E-08-5.03442115E-12+8.26367547E+03+2.61133171E+01+0.00000000E+00    4
CH2CHCHCHO              C   4H   5O   1    0G   300.000  5000.000 1400.000    11
+1.32551859E+01+1.19066619E-02-4.06547591E-06+6.30312610E-10-3.65301442E-14    2
+4.28822305E+03-4.47690775E+01-4.93209912E-01+5.26550104E-02-5.15159642E-05    3
+2.57409661E-08-5.03442115E-12+8.26367547E+03+2.61133171E+01+0.00000000E+00    4
CH2CHCHCHO              C   4H   5O   1    0G   300.000  5000.000 1385.000    11
+1.39299886E+01+1.13228814E-02-3.87393567E-06+6.02378620E-10-3.50120301E-14    2
-2.39589898E+03-4.79026849E+01+4.51553480E-01+4.37530418E-02-3.37273602E-05    3
+1.31111496E-08-2.04732021E-12+2.14943141E+03+2.40835867E+01+0.00000000E+00    4
CH2CHCHCHO              C   4H   5O   1    0G   300.000  5000.000 1400.000    11
+1.32551859E+01+1.19066619E-02-4.06547591E-06+6.30312610E-10-3.65301442E-14    2
+4.28822305E+03-4.47690775E+01-4.93209912E-01+5.26550104E-02-5.15159642E-05    3
+2.57409661E-08-5.03442115E-12+8.26367547E+03+2.61133171E+01+0.00000000E+00    4
CH2CHCHCHO              C   4H   5O   1    0G   300.000  5000.000 1400.000    11
+1.32551859E+01+1.19066619E-02-4.06547591E-06+6.30312610E-10-3.65301442E-14    2
+4.28822305E+03-4.47690775E+01-4.93209912E-01+5.26550104E-02-5.15159642E-05    3
+2.57409661E-08-5.03442115E-12+8.26367547E+03+2.61133171E+01+0.00000000E+00    4
CH2CHCHCHO              C   4H   5O   1    0G   300.000  5000.000 1385.000    11
+1.39299886E+01+1.13228814E-02-3.87393567E-06+6.02378620E-10-3.50120301E-14    2
-2.39589898E+03-4.79026849E+01+4.51553480E-01+4.37530418E-02-3.37273602E-05    3
+1.31111496E-08-2.04732021E-12+2.14943141E+03+2.40835867E+01+0.00000000E+00    4
CH2CHCHCHO              C   4H   5O   1    0G   300.000  5000.000 1400.000    11
+1.32551859E+01+1.19066619E-02-4.06547591E-06+6.30312610E-10-3.65301442E-14    2
+4.28822305E+03-4.47690775E+01-4.93209912E-01+5.26550104E-02-5.15159642E-05    3
+2.57409661E-08-5.03442115E-12+8.26367547E+03+2.61133171E+01+0.00000000E+00    4
CH2CHCHCHO              C   4H   5O   1    0G   300.000  5000.000 1400.000    11
+1.32551859E+01+1.19066619E-02-4.06547591E-06+6.30312610E-10-3.65301442E-14    2
+4.28822305E+03-4.47690775E+01-4.93209912E-01+5.26550104E-02-5.15159642E-05    3
+2.57409661E-08-5.03442115E-12+8.26367547E+03+2.61133171E+01+0.00000000E+00    4
CH2CHCHCHO              C   4H   5O   1    0G   300.000  5000.000 1385.000    11
+1.39299886E+01+1.13228814E-02-3.87393567E-06+6.02378620E-10-3.50120301E-14    2
-2.39589898E+03-4.79026849E+01+4.51553480E-01+4.37530418E-02-3.37273602E-05    3
+1.31111496E-08-2.04732021E-12+2.14943141E+03+2.40835867E+01+0.00000000E+00    4
CH2CHCHCHO              C   4H   5O   1    0G   300.000  5000.000 1400.000    11
+1.32551859E+01+1.19066619E-02-4.06547591E-06+6.30312610E-10-3.65301442E-14    2
+4.28822305E+03-4.47690775E+01-4.93209912E-01+5.26550104E-02-5.15159642E-05    3
+2.57409661E-08-5.03442115E-12+8.26367547E+03+2.61133171E+01+0.00000000E+00    4
CH2CHCHCHO              C   4H   5O   1    0G   300.000  5000.000 1400.000    11
+1.32551859E+01+1.19066619E-02-4.06547591E-06+6.30312610E-10-3.65301442E-14    2
+4.28822305E+03-4.47690775E+01-4.93209912E-01+5.26550104E-02-5.15159642E-05    3
+2.57409661E-08-5.03442115E-12+8.26367547E+03+2.61133171E+01+0.00000000E+00    4
CH2CHCHCHO              C   4H   5O   1    0G   300.000  5000.000 1385.000    11
+1.39299886E+01+1.13228814E-02-3.87393567E-06+6.02378620E-10-3.50120301E-14    2
-2.39589898E+03-4.79026849E+01+4.51553480E-01+4.37530418E-02-3.37273602E-05    3
+1.31111496E-08-2.04732021E-12+2.14943141E+03+2.40835867E+01+0.00000000E+00    4
CH2CHCHCHO              C   4H   5O   1    0G   300.000  5000.000 1400.000    11
+1.32551859E+01+1.19066619E-02-4.06547591E-06+6.30312610E-10-3.65301442E-14    2
+4.28822305E+03-4.47690775E+01-4.93209912E-01+5.26550104E-02-5.15159642E-05    3
+2.57409661E-08-5.03442115E-12+8.26367547E+03+2.61133171E+01+0.00000000E+00    4
CH2CHCHCHO              C   4H   5O   1    0G   300.000  5000.000 1400.000    11
+1.32551859E+01+1.19066619E-02-4.06547591E-06+6.30312610E-10-3.65301442E-14    2
+4.28822305E+03-4.47690775E+01-4.93209912E-01+5.26550104E-02-5.15159642E-05    3
+2.57409661E-08-5.03442115E-12+8.26367547E+03+2.61133171E+01+0.00000000E+00    4
CH2CHCHCHO              C   4H   5O   1    0G   300.000  5000.000 1385.000    11
+1.39299886E+01+1.13228814E-02-3.87393567E-06+6.02378620E-10-3.50120301E-14    2
-2.39589898E+03-4.79026849E+01+4.51553480E-01+4.37530418E-02-3.37273602E-05    3
+1.31111496E-08-2.04732021E-12+2.14943141E+03+2.40835867E+01+0.00000000E+00    4
CH2CHCHCHO              C   4H   5O   1    0G   300.000  5000.000 1400.000    11
+1.32551859E+01+1.19066619E-02-4.06547591E-06+6.30312610E-10-3.65301442E-14    2
+4.28822305E+03-4.47690775E+01-4.93209912E-01+5.26550104E-02-5.15159642E-05    3
+2.57409661E-08-5.03442115E-12+8.26367547E+03+2.61133171E+01+0.00000000E+00    4
CH2CHCHCHO              C   4H   5O   1    0G   300.000  5000.000 1400.000    11
+1.32551859E+01+1.19066619E-02-4.06547591E-06+6.30312610E-10-3.65301442E-14    2
+4.28822305E+03-4.47690775E+01-4.93209912E-01+5.26550104E-02-5.15159642E-05    3
+2.57409661E-08-5.03442115E-12+8.26367547E+03+2.61133171E+01+0.00000000E+00    4
CH2CHCHCHO              C   4H   5O   1    0G   300.000  5000.000 1385.000    11
+1.39299886E+01+1.13228814E-02-3.87393567E-06+6.02378620E-10-3.50120301E-14    2
-2.39589898E+03-4.79026849E+01+4.51553480E-01+4.37530418E-02-3.37273602E-05    3
+1.31111496E-08-2.04732021E-12+2.14943141E+03+2.40835867E+01+0.00000000E+00    4
CH2CHCHCHO              C   4H   5O   1    0G   300.000  5000.000 1400.000    11
+1.32551859E+01+1.19066619E-02-4.06547591E-06+6.30312610E-10-3.65301442E-14    2
+4.28822305E+03-4.47690775E+01-4.93209912E-01+5.26550104E-02-5.15159642E-05    3
+2.57409661E-08-5.03442115E-12+8.26367547E+03+2.61133171E+01+0.00000000E+00    4
CH2CHCHCHO              C   4H   5O   1    0G   300.000  5000.000 1400.000    11
+1.32551859E+01+1.19066619E-02-4.06547591E-06+6.30312610E-10-3.65301442E-14    2
+4.28822305E+03-4.47690775E+01-4.93209912E-01+5.26550104E-02-5.15159642E-05    3
+2.57409661E-08-5.03442115E-12+8.26367547E+03+2.61133171E+01+0.00000000E+00    4
CH2CHCHCHO              C   4H   5O   1    0G   300.000  5000.000 1385.000    11
+1.39299886E+01+1.13228814E-02-3.87393567E-06+6.02378620E-10-3.50120301E-14    2
-2.39589898E+03-4.79026849E+01+4.51553480E-01+4.37530418E-02-3.37273602E-05    3
+1.31111496E-08-2.04732021E-12+2.14943141E+03+2.40835867E+01+0.00000000E+00    4
CH2CHCHCHO              C   4H   5O   1    0G   300.000  5000.000 1400.000    11
+1.32551859E+01+1.19066619E-02-4.06547591E-06+6.30312610E-10-3.65301442E-14    2
+4.28822305E+03-4.47690775E+01-4.93209912E-01+5.26550104E-02-5.15159642E-05    3
+2.57409661E-08-5.03442115E-12+8.26367547E+03+2.61133171E+01+0.00000000E+00    4
CH2CHCHCHO              C   4H   5O   1    0G   300.000  5000.000 1400.000    11
+1.32551859E+01+1.19066619E-02-4.06547591E-06+6.30312610E-10-3.65301442E-14    2
+4.28822305E+03-4.47690775E+01-4.93209912E-01+5.26550104E-02-5.15159642E-05    3
+2.57409661E-08-5.03442115E-12+8.26367547E+03+2.61133171E+01+0.00000000E+00    4
CH2CHCHCHO              C   4H   5O   1    0G   300.000  5000.000 1385.000    11
+1.39299886E+01+1.13228814E-02-3.87393567E-06+6.02378620E-10-3.50120301E-14    2
-2.39589898E+03-4.79026849E+01+4.51553480E-01+4.37530418E-02-3.37273602E-05    3
+1.31111496E-08-2.04732021E-12+2.14943141E+03+2.40835867E+01+0.00000000E+00    4
CH2CHCHCHO              C   4H   5O   1    0G   300.000  5000.000 1400.000    11
+1.32551859E+01+1.19066619E-02-4.06547591E-06+6.30312610E-10-3.65301442E-14    2
+4.28822305E+03-4.47690775E+01-4.93209912E-01+5.26550104E-02-5.15159642E-05    3
+2.57409661E-08-5.03442115E-12+8.26367547E+03+2.61133171E+01+0.00000000E+00    4
CH2CHCHCHO              C   4H   5O   1    0G   300.000  5000.000 1400.000    11
+1.32551859E+01+1.19066619E-02-4.06547591E-06+6.30312610E-10-3.65301442E-14    2
+4.28822305E+03-4.47690775E+01-4.93209912E-01+5.26550104E-02-5.15159642E-05    3
+2.57409661E-08-5.03442115E-12+8.26367547E+03+2.61133171E+01+0.00000000E+00    4
CH2CHCHCHO              C   4H   5O   1    0G   300.000  5000.000 1385.000    11
+1.39299886E+01+1.13228814E-02-3.87393567E-06+6.02378620E-10-3.50120301E-14    2
-2.39589898E+03-4.79026849E+01+4.51553480E-01+4.37530418E-02-3.37273602E-05    3
+1.31111496E-08-2.04732021E-12+2.14943141E+03+2.40835867E+01+0.00000000E+00    4
CH2CHCHCHO              C   4H   5O   1    0G   300.000  5000.000 1400.000    11
+1.32551859E+01+1.19066619E-02-4.06547591E-06+6.30312610E-10-3.65301442E-14    2
+4.28822305E+03-4.47690775E+01-4.93209912E-01+5.26550104E-02-5.15159642E-05    3
+2.57409661E-08-5.03442115E-12+8.26367547E+03+2.61133171E+01+0.00000000E+00    4
CH2CHCHCHO              C   4H   5O   1    0G   300.000  5000.000 1400.000    11
+1.32551859E+01+1.19066619E-02-4.06547591E-06+6.30312610E-10-3.65301442E-14    2
+4.28822305E+03-4.47690775E+01-4.93209912E-01+5.26550104E-02-5.15159642E-05    3
+2.57409661E-08-5.03442115E-12+8.26367547E+03+2.61133171E+01+0.00000000E+00    4
CH2CHCHCHO              C   4H   5O   1    0G   300.000  5000.000 1385.000    11
+1.39299886E+01+1.13228814E-02-3.87393567E-06+6.02378620E-10-3.50120301E-14    2
-2.39589898E+03-4.79026849E+01+4.51553480E-01+4.37530418E-02-3.37273602E-05    3
+1.31111496E-08-2.04732021E-12+2.14943141E+03+2.40835867E+01+0.00000000E+00    4
CH2CHCHCHO              C   4H   5O   1    0G   300.000  5000.000 1400.000    11
+1.32551859E+01+1.19066619E-02-4.06547591E-06+6.30312610E-10-3.65301442E-14    2
+4.28822305E+03-4.47690775E+01-4.93209912E-01+5.26550104E-02-5.15159642E-05    3
+2.57409661E-08-5.03442115E-12+8.26367547E+03+2.61133171E+01+0.00000000E+00    4
CH2CHCHCHO              C   4H   5O   1    0G   300.000  5000.000 1400.000    11
+1.32551859E+01+1.19066619E-02-4.06547591E-06+6.30312610E-10-3.65301442E-14    2
+4.28822305E+03-4.47690775E+01-4.93209912E-01+5.26550104E-02-5.15159642E-05    3
+2.57409661E-08-5.03442115E-12+8.26367547E+03+2.61133171E+01+0.00000000E+00    4
CH2CHCHCHO              C   4H   5O   1    0G   300.000  5000.000 1385.000    11
+1.39299886E+01+1.13228814E-02-3.87393567E-06+6.02378620E-10-3.50120301E-14    2
-2.39589898E+03-4.79026849E+01+4.51553480E-01+4.37530418E-02-3.37273602E-05    3
+1.31111496E-08-2.04732021E-12+2.14943141E+03+2.40835867E+01+0.00000000E+00    4
CH2CHCHCHO              C   4H   5O   1    0G   300.000  5000.000 1400.000    11
+1.32551859E+01+1.19066619E-02-4.06547591E-06+6.30312610E-10-3.65301442E-14    2
+4.28822305E+03-4.47690775E+01-4.93209912E-01+5.26550104E-02-5.15159642E-05    3
+2.57409661E-08-5.03442115E-12+8.26367547E+03+2.61133171E+01+0.00000000E+00    4
CH2CHCHCHO              C   4H   5O   1    0G   300.000  5000.000 1400.000    11
+1.32551859E+01+1.19066619E-02-4.06547591E-06+6.30312610E-10-3.65301442E-14    2
+4.28822305E+03-4.47690775E+01-4.93209912E-01+5.26550104E-02-5.15159642E-05    3
+2.57409661E-08-5.03442115E-12+8.26367547E+03+2.61133171E+01+0.00000000E+00    4
CH2CHCHCHO              C   4H   5O   1    0G   300.000  5000.000 1385.000    11
+1.39299886E+01+1.13228814E-02-3.87393567E-06+6.02378620E-10-3.50120301E-14    2
-2.39589898E+03-4.79026849E+01+4.51553480E-01+4.37530418E-02-3.37273602E-05    3
+1.31111496E-08-2.04732021E-12+2.14943141E+03+2.40835867E+01+0.00000000E+00    4
CH2CHCHCHO              C   4H   5O   1    0G   300.000  5000.000 1400.000    11
+1.32551859E+01+1.19066619E-02-4.06547591E-06+6.30312610E-10-3.65301442E-14    2
+4.28822305E+03-4.47690775E+01-4.93209912E-01+5.26550104E-02-5.15159642E-05    3
+2.57409661E-08-5.03442115E-12+8.26367547E+03+2.61133171E+01+0.00000000E+00    4
CH2CHCHCHO              C   4H   5O   1    0G   300.000  5000.000 1400.000    11
+1.32551859E+01+1.19066619E-02-4.06547591E-06+6.30312610E-10-3.65301442E-14    2
+4.28822305E+03-4.47690775E+01-4.93209912E-01+5.26550104E-02-5.15159642E-05    3
+2.57409661E-08-5.03442115E-12+8.26367547E+03+2.61133171E+01+0.00000000E+00    4
CH2CHCHCHO              C   4H   5O   1    0G   300.000  5000.000 1385.000    11
+1.39299886E+01+1.13228814E-02-3.87393567E-06+6.02378620E-10-3.50120301E-14    2
-2.39589898E+03-4.79026849E+01+4.51553480E-01+4.37530418E-02-3.37273602E-05    3
+1.31111496E-08-2.04732021E-12+2.14943141E+03+2.40835867E+01+0.00000000E+00    4
CH2CHCHCHO              C   4H   5O   1    0G   300.000  5000.000 1400.000    11
+1.32551859E+01+1.19066619E-02-4.06547591E-06+6.30312610E-10-3.65301442E-14    2
+4.28822305E+03-4.47690775E+01-4.93209912E-01+5.26550104E-02-5.15159642E-05    3
+2.57409661E-08-5.03442115E-12+8.26367547E+03+2.61133171E+01+0.00000000E+00    4
CH2CHCHCHO              C   4H   5O   1    0G   300.000  5000.000 1400.000    11
+1.32551859E+01+1.19066619E-02-4.06547591E-06+6.30312610E-10-3.65301442E-14    2
+4.28822305E+03-4.47690775E+01-4.93209912E-01+5.26550104E-02-5.15159642E-05    3
+2.57409661E-08-5.03442115E-12+8.26367547E+03+2.61133171E+01+0.00000000E+00    4
CH2CHCHCHO              C   4H   5O   1    0G   300.000  5000.000 1385.000    11
+1.39299886E+01+1.13228814E-02-3.87393567E-06+6.02378620E-10-3.50120301E-14    2
-2.39589898E+03-4.79026849E+01+4.51553480E-01+4.37530418E-02-3.37273602E-05    3
+1.31111496E-08-2.04732021E-12+2.14943141E+03+2.40835867E+01+0.00000000E+00    4
CH2CHCHCHO              C   4H   5O   1    0G   300.000  5000.000 1400.000    11
+1.32551859E+01+1.19066619E-02-4.06547591E-06+6.30312610E-10-3.65301442E-14    2
+4.28822305E+03-4.47690775E+01-4.93209912E-01+5.26550104E-02-5.15159642E-05    3
+2.57409661E-08-5.03442115E-12+8.26367547E+03+2.61133171E+01+0.00000000E+00    4
CH2CHCHCHO              C   4H   5O   1    0G   300.000  5000.000 1400.000    11
+1.32551859E+01+1.19066619E-02-4.06547591E-06+6.30312610E-10-3.65301442E-14    2
+4.28822305E+03-4.47690775E+01-4.93209912E-01+5.26550104E-02-5.15159642E-05    3
+2.57409661E-08-5.03442115E-12+8.26367547E+03+2.61133171E+01+0.00000000E+00    4
CH2CHCHCHO              C   4H   5O   1    0G   300.000  5000.000 1385.000    11
+1.39299886E+01+1.13228814E-02-3.87393567E-06+6.02378620E-10-3.50120301E-14    2
-2.39589898E+03-4.79026849E+01+4.51553480E-01+4.37530418E-02-3.37273602E-05    3
+1.31111496E-08-2.04732021E-12+2.14943141E+03+2.40835867E+01+0.00000000E+00    4
CH2CHCHCHO              C   4H   5O   1    0G   300.000  5000.000 1400.000    11
+1.32551859E+01+1.19066619E-02-4.06547591E-06+6.30312610E-10-3.65301442E-14    2
+4.28822305E+03-4.47690775E+01-4.93209912E-01+5.26550104E-02-5.15159642E-05    3
+2.57409661E-08-5.03442115E-12+8.26367547E+03+2.61133171E+01+0.00000000E+00    4
CH2CHCHCHO              C   4H   5O   1    0G   300.000  5000.000 1400.000    11
+1.32551859E+01+1.19066619E-02-4.06547591E-06+6.30312610E-10-3.65301442E-14    2
+4.28822305E+03-4.47690775E+01-4.93209912E-01+5.26550104E-02-5.15159642E-05    3
+2.57409661E-08-5.03442115E-12+8.26367547E+03+2.61133171E+01+0.00000000E+00    4
CH2CHCHCHO              C   4H   5O   1    0G   300.000  5000.000 1385.000    11
+1.39299886E+01+1.13228814E-02-3.87393567E-06+6.02378620E-10-3.50120301E-14    2
-2.39589898E+03-4.79026849E+01+4.51553480E-01+4.37530418E-02-3.37273602E-05    3
+1.31111496E-08-2.04732021E-12+2.14943141E+03+2.40835867E+01+0.00000000E+00    4
CH2CHCHCHO              C   4H   5O   1    0G   300.000  5000.000 1400.000    11
+1.32551859E+01+1.19066619E-02-4.06547591E-06+6.30312610E-10-3.65301442E-14    2
+4.28822305E+03-4.47690775E+01-4.93209912E-01+5.26550104E-02-5.15159642E-05    3
+2.57409661E-08-5.03442115E-12+8.26367547E+03+2.61133171E+01+0.00000000E+00    4
CH2CHCHCHO              C   4H   5O   1    0G   300.000  5000.000 1400.000    11
+1.32551859E+01+1.19066619E-02-4.06547591E-06+6.30312610E-10-3.65301442E-14    2
+4.28822305E+03-4.47690775E+01-4.93209912E-01+5.26550104E-02-5.15159642E-05    3
+2.57409661E-08-5.03442115E-12+8.26367547E+03+2.61133171E+01+0.00000000E+00    4
CH2CHCHCHO              C   4H   5O   1    0G   300.000  5000.000 1385.000    11
+1.39299886E+01+1.13228814E-02-3.87393567E-06+6.02378620E-10-3.50120301E-14    2
-2.39589898E+03-4.79026849E+01+4.51553480E-01+4.37530418E-02-3.37273602E-05    3
+1.31111496E-08-2.04732021E-12+2.14943141E+03+2.40835867E+01+0.00000000E+00    4
CH2CHCHCHO              C   4H   5O   1    0G   300.000  5000.000 1400.000    11
+1.32551859E+01+1.19066619E-02-4.06547591E-06+6.30312610E-10-3.65301442E-14    2
+4.28822305E+03-4.47690775E+01-4.93209912E-01+5.26550104E-02-5.15159642E-05    3
+2.57409661E-08-5.03442115E-12+8.26367547E+03+2.61133171E+01+0.00000000E+00    4
CH2CHCHCHO              C   4H   5O   1    0G   300.000  5000.000 1400.000    11
+1.32551859E+01+1.19066619E-02-4.06547591E-06+6.30312610E-10-3.65301442E-14    2
+4.28822305E+03-4.47690775E+01-4.93209912E-01+5.26550104E-02-5.15159642E-05    3
+2.57409661E-08-5.03442115E-12+8.26367547E+03+2.61133171E+01+0.00000000E+00    4
CH2CHCHCHO              C   4H   5O   1    0G   300.000  5000.000 1385.000    11
+1.39299886E+01+1.13228814E-02-3.87393567E-06+6.02378620E-10-3.50120301E-14    2
-2.39589898E+03-4.79026849E+01+4.51553480E-01+4.37530418E-02-3.37273602E-05    3
+1.31111496E-08-2.04732021E-12+2.14943141E+03+2.40835867E+01+0.00000000E+00    4
CH2CHCHCHO              C   4H   5O   1    0G   300.000  5000.000 1400.000    11
+1.32551859E+01+1.19066619E-02-4.06547591E-06+6.30312610E-10-3.65301442E-14    2
+4.28822305E+03-4.47690775E+01-4.93209912E-01+5.26550104E-02-5.15159642E-05    3
+2.57409661E-08-5.03442115E-12+8.26367547E+03+2.61133171E+01+0.00000000E+00    4
CH2CHCHCHO              C   4H   5O   1    0G   300.000  5000.000 1400.000    11
+1.32551859E+01+1.19066619E-02-4.06547591E-06+6.30312610E-10-3.65301442E-14    2
+4.28822305E+03-4.47690775E+01-4.93209912E-01+5.26550104E-02-5.15159642E-05    3
+2.57409661E-08-5.03442115E-12+8.26367547E+03+2.61133171E+01+0.00000000E+00    4
CH2CHCHCHO              C   4H   5O   1    0G   300.000  5000.000 1385.000    11
+1.39299886E+01+1.13228814E-02-3.87393567E-06+6.02378620E-10-3.50120301E-14    2
-2.39589898E+03-4.79026849E+01+4.51553480E-01+4.37530418E-02-3.37273602E-05    3
+1.31111496E-08-2.04732021E-12+2.14943141E+03+2.40835867E+01+0.00000000E+00    4
CH2CHCHCHO              C   4H   5O   1    0G   300.000  5000.000 1400.000    11
+1.32551859E+01+1.19066619E-02-4.06547591E-06+6.30312610E-10-3.65301442E-14    2
+4.28822305E+03-4.47690775E+01-4.93209912E-01+5.26550104E-02-5.15159642E-05    3
+2.57409661E-08-5.03442115E-12+8.26367547E+03+2.61133171E+01+0.00000000E+00    4
CH2CHCHCHO              C   4H   5O   1    0G   300.000  5000.000 1400.000    11
+1.32551859E+01+1.19066619E-02-4.06547591E-06+6.30312610E-10-3.65301442E-14    2
+4.28822305E+03-4.47690775E+01-4.93209912E-01+5.26550104E-02-5.15159642E-05    3
+2.57409661E-08-5.03442115E-12+8.26367547E+03+2.61133171E+01+0.00000000E+00    4
CH2CHCHCHO              C   4H   5O   1    0G   300.000  5000.000 1385.000    11
+1.39299886E+01+1.13228814E-02-3.87393567E-06+6.02378620E-10-3.50120301E-14    2
-2.39589898E+03-4.79026849E+01+4.51553480E-01+4.37530418E-02-3.37273602E-05    3
+1.31111496E-08-2.04732021E-12+2.14943141E+03+2.40835867E+01+0.00000000E+00    4
CH2CHCHCHO              C   4H   5O   1    0G   300.000  5000.000 1400.000    11
+1.32551859E+01+1.19066619E-02-4.06547591E-06+6.30312610E-10-3.65301442E-14    2
+4.28822305E+03-4.47690775E+01-4.93209912E-01+5.26550104E-02-5.15159642E-05    3
+2.57409661E-08-5.03442115E-12+8.26367547E+03+2.61133171E+01+0.00000000E+00    4
CH2CHCHCHO              C   4H   5O   1    0G   300.000  5000.000 1400.000    11
+1.32551859E+01+1.19066619E-02-4.06547591E-06+6.30312610E-10-3.65301442E-14    2
+4.28822305E+03-4.47690775E+01-4.93209912E-01+5.26550104E-02-5.15159642E-05    3
+2.57409661E-08-5.03442115E-12+8.26367547E+03+2.61133171E+01+0.00000000E+00    4
CH2CHCHCHO              C   4H   5O   1    0G   300.000  5000.000 1385.000    11
+1.39299886E+01+1.13228814E-02-3.87393567E-06+6.02378620E-10-3.50120301E-14    2
-2.39589898E+03-4.79026849E+01+4.51553480E-01+4.37530418E-02-3.37273602E-05    3
+1.31111496E-08-2.04732021E-12+2.14943141E+03+2.40835867E+01+0.00000000E+00    4
CH2CHCHCHO              C   4H   5O   1    0G   300.000  5000.000 1400.000    11
+1.32551859E+01+1.19066619E-02-4.06547591E-06+6.30312610E-10-3.65301442E-14    2
+4.28822305E+03-4.47690775E+01-4.93209912E-01+5.26550104E-02-5.15159642E-05    3
+2.57409661E-08-5.03442115E-12+8.26367547E+03+2.61133171E+01+0.00000000E+00    4
CH2CHCHCHO              C   4H   5O   1    0G   300.000  5000.000 1400.000    11
+1.32551859E+01+1.19066619E-02-4.06547591E-06+6.30312610E-10-3.65301442E-14    2
+4.28822305E+03-4.47690775E+01-4.93209912E-01+5.26550104E-02-5.15159642E-05    3
+2.57409661E-08-5.03442115E-12+8.26367547E+03+2.61133171E+01+0.00000000E+00    4
CH2CHCHCHO              C   4H   5O   1    0G   300.000  5000.000 1385.000    11
+1.39299886E+01+1.13228814E-02-3.87393567E-06+6.02378620E-10-3.50120301E-14    2
-2.39589898E+03-4.79026849E+01+4.51553480E-01+4.37530418E-02-3.37273602E-05    3
+1.31111496E-08-2.04732021E-12+2.14943141E+03+2.40835867E+01+0.00000000E+00    4
CH2CHCHCHO              C   4H   5O   1    0G   300.000  5000.000 1400.000    11
+1.32551859E+01+1.19066619E-02-4.06547591E-06+6.30312610E-10-3.65301442E-14    2
+4.28822305E+03-4.47690775E+01-4.93209912E-01+5.26550104E-02-5.15159642E-05    3
+2.57409661E-08-5.03442115E-12+8.26367547E+03+2.61133171E+01+0.00000000E+00    4
CH2CHCHCHO              C   4H   5O   1    0G   300.000  5000.000 1400.000    11
+1.32551859E+01+1.19066619E-02-4.06547591E-06+6.30312610E-10-3.65301442E-14    2
+4.28822305E+03-4.47690775E+01-4.93209912E-01+5.26550104E-02-5.15159642E-05    3
+2.57409661E-08-5.03442115E-12+8.26367547E+03+2.61133171E+01+0.00000000E+00    4
CH2CHCHCHO              C   4H   5O   1    0G   300.000  5000.000 1385.000    11
+1.39299886E+01+1.13228814E-02-3.87393567E-06+6.02378620E-10-3.50120301E-14    2
-2.39589898E+03-4.79026849E+01+4.51553480E-01+4.37530418E-02-3.37273602E-05    3
+1.31111496E-08-2.04732021E-12+2.14943141E+03+2.40835867E+01+0.00000000E+00    4
NC4H5O2                 C   4H   5O   2    0G   300.000  5000.000 1396.000    21
+1.64522106E+01+1.16956821E-02-4.08000295E-06+6.41912007E-10-3.75906771E-14    2
+1.25380689E+04-5.87190920E+01+6.12413489E-01+5.52512502E-02-5.12447815E-05    3
+2.41307414E-08-4.50077091E-12+1.74115237E+04+2.40736828E+01+0.00000000E+00    4
C2H3CHOHCH2             C   4H   7O   1    0G   300.000  5000.000 1382.000    31
+1.44787895E+01+1.56397705E-02-5.47239981E-06+8.62563884E-10-5.05719495E-14    2
-1.47613624E+03-4.69553537E+01+2.30466478E+00+4.41216304E-02-3.23935804E-05    3
+1.31499701E-08-2.29928167E-12+2.89743860E+03+1.86657957E+01+0.00000000E+00    4
C2H3CHOHCH2OO           C   4H   7O   3    0G   300.000  5000.000 1389.000    41
+1.83530129E+01+1.69514703E-02-5.91054392E-06+9.29544125E-10-5.44175546E-14    2
-2.07620807E+04-6.33248942E+01+1.85132718E+00+5.68751205E-02-4.37973133E-05    3
+1.77010151E-08-2.95624741E-12-1.51170708E+04+2.48996326E+01+0.00000000E+00    4
C4H6OH1-4OOH 10/16      C   4H   8O   3    0G   300.000  5000.000 1391.000    51
 1.93445152E+01 1.82185729E-02-6.34491630E-06 9.97097673E-10-5.83420009E-14    2
-3.79952136E+04-6.88144861E+01 9.44277749E-01 6.34330602E-02-4.99455695E-05    3
 2.05720571E-08-3.48143957E-12-3.17827282E+04 2.92923796E+01                   4
C4H5OH1-4OOH 10/16      C   4H   7O   3    0G   300.000  5000.000 1388.000    51
 1.91838037E+01 1.59285036E-02-5.58251870E-06 8.81016733E-10-5.17029398E-14    2
-1.00934916E+04-6.62734801E+01 2.30965628E+00 5.66530089E-02-4.39894466E-05    3
 1.77261106E-08-2.93544265E-12-4.32625775E+03 2.39530949E+01                   4
C4H6OH1-2,4OOH 10/16    C   4H   8O   5    0G   300.000  5000.000 1394.000    71
 2.57425089E+01 1.72396246E-02-6.05608891E-06 9.57322306E-10-5.62477620E-14    2
-5.28215509E+04-9.80930757E+01 1.50567086E+00 8.08823060E-02-7.14931886E-05    3
 3.19609885E-08-5.69861501E-12-4.51133784E+04 2.95736160E+01                   4
C4H5OH1-4OOH-2OO        C   4H   7O   5    0G   300.000  5000.000 1393.000    61
 2.47662773E+01 1.59483622E-02-5.61098009E-06 8.87848597E-10-5.22018160E-14    2
-3.55928552E+04-9.19981196E+01 2.31183130E+00 7.47918419E-02-6.60490378E-05    3
 2.95219734E-08-5.26743325E-12-2.84330075E+04 2.63334617E+01                   4
C4H5OH1-2,4OOH 10/16    C   4H   7O   5    0G   300.000  5000.000 1389.000    71
 2.37938036E+01 1.63846860E-02-5.76911110E-06 9.13313993E-10-5.37158479E-14    2
-2.98477456E+04-8.42153079E+01 3.64255921E+00 6.68210812E-02-5.52639509E-05    3
 2.34596615E-08-4.03883583E-12-2.31592732E+04 2.28638284E+01                   4
C4H5OJ1-2,4OOH 10/16    C   4H   7O   5    0G   300.000  5000.000 1392.000    61
 2.59610037E+01 1.50317787E-02-5.31796267E-06 8.44637677E-10-4.97916701E-14    2
-2.60964572E+04-9.93170329E+01 4.33801022E+00 6.85025374E-02-5.62798005E-05    3
 2.30600805E-08-3.77375439E-12-1.89425384E+04 1.56651703E+01                   4
C3H3OHCHO1-2OOH         C   4H   6O   4    0G   300.000  5000.000 1671.000    51
 2.01194396E+01 1.68368880E-02-6.36172689E-06 1.05867042E-09-6.45335884E-14    2
-4.78792303E+04-7.27686560E+01 1.79127621E+00 5.72787740E-02-3.75143238E-05    3
 1.08389158E-08-1.07752428E-12-4.16873725E+04 2.59257566E+01                   4
C3H4CH2OH-3O            C   4H   7O   2    0G   300.000  5000.000 1384.000    31
+1.67237902E+01+1.62893097E-02-5.69978133E-06+8.98524197E-10-5.26886310E-14    2
-1.90975797E+04-5.73256364E+01+2.45139062E+00+4.76173501E-02-3.17417435E-05    3
+1.07287265E-08-1.48712660E-12-1.38958927E+04+2.01150648E+01+0.00000000E+00    4
C2H3CHOHCH2OOH          C   4H   8O   3    0G   300.000  5000.000 1391.000    51
 1.93445152E+01 1.82185729E-02-6.34491630E-06 9.97097673E-10-5.83420009E-14    2
-3.79952136E+04-6.88144861E+01 9.44277749E-01 6.34330602E-02-4.99455695E-05    3
 2.05720571E-08-3.48143957E-12-3.17827282E+04 2.92923796E+01                   4
C4H51,3OH2  ENOL  T12/15C  4.H  6.O  1.   0.G   200.000  6000.000 1000.        1
 1.17568770E+01 1.62957646E-02-5.86745770E-06 9.47794368E-10-5.68012244E-14    2
-1.33808588E+04-3.61322949E+01 5.32202847E-01 3.47944440E-02 9.07363332E-06    3
-4.26890292E-08 2.13649260E-11-9.76102764E+03 2.46259582E+01-8.04995700E+03    4
C2H3CHOHCHO   9/16      C   4H   6O   2    0G   300.000  5000.000 1519.000    31
 1.62609725E+01 1.46912093E-02-5.27966798E-06 8.47240068E-10-5.03008110E-14    2
-3.45597776E+04-5.86214663E+01 1.98300140E+00 3.57502763E-02-8.68562950E-06    3
-5.68946121E-09 2.40246806E-12-2.84547220E+04 2.22890748E+01                   4
C3H3OH    11/ 9/16      C   3H   4O   1    0G   300.000  5000.000 1409.000    11
 1.07170529E+01 8.56985387E-03-2.82907434E-06 4.28605740E-10-2.44382142E-14    2
-1.98468165E+03-3.12883184E+01 6.64863235E-01 3.90790884E-02-3.85723070E-05    3
 1.92354298E-08-3.72429095E-12 8.00157434E+02 2.01988440E+01                   4
CDY(COCC)OH   9/16      C   4H   6O   2    0G   300.000  5000.000 1404.000    11
 1.59912606E+01 1.48926281E-02-5.14765273E-06 8.05057203E-10-4.69530524E-14    2
-2.64939381E+04-5.94930361E+01-4.28737799E+00 6.85313676E-02-6.01513042E-05    3
 2.65620353E-08-4.65128316E-12-2.01441601E+04 4.70823318E+01                   4
C3H2OHCH2Q    9/16      C   4H   6O   3    0G   300.000  5000.000 1386.000    41
 1.81132272E+01 1.45656351E-02-5.07825128E-06 7.98650178E-10-4.67560629E-14    2
-1.76332305E+04-6.30842082E+01 4.69903114E+00 4.54113058E-02-3.24594006E-05    3
 1.20345879E-08-1.84997432E-12-1.28888049E+04 9.19557638E+00                   4
C2H3CHOHCH2OH 9/16      C   4H   8O   2    0G   300.000  5000.000 1392.000    41
 1.63773228E+01 1.84895764E-02-6.40907987E-06 1.00394106E-09-5.86083740E-14    2
-4.57454068E+04-5.53052098E+01-2.78850131E-01 5.91275862E-02-4.54587885E-05    3
 1.85462925E-08-3.13811396E-12-4.00697341E+04 3.36435671E+01                   4
C2H3CHOHCH2O  9/16      C   4H   7O   2    0G   300.000  5000.000 1384.000    31
 1.67237902E+01 1.62893097E-02-5.69978133E-06 8.98524197E-10-5.26886310E-14    2
-1.90975797E+04-5.73256364E+01 2.45139062E+00 4.76173501E-02-3.17417435E-05    3
 1.07287265E-08-1.48712660E-12-1.38958927E+04 2.01150648E+01                   4
C2H3COCH2Q    7/16      C   4H   6O   3    0G   300.000  5000.000 1390.000    41
 2.03130199E+01 1.30620215E-02-4.64429563E-06 7.40055113E-10-4.37242482E-14    2
-3.20078211E+04-7.53059526E+01-1.68971987E+00 7.27107744E-02-6.82564997E-05    3
 3.19924185E-08-5.91996843E-12-2.51697616E+04 3.99766836E+01                   4
C3H4OCH2OH              C   4H   7O   2    0G   300.000  5000.000 1678.000    31
+1.35768442E+01+1.93824171E-02-6.93534320E-06+1.11509393E-09-6.64283563E-14    2
-2.37032565E+04-4.05883301E+01+3.68556748E+00+3.71954683E-02-1.57927917E-05    3
+1.29414603E-09+4.50053262E-13-1.99630755E+04+1.41318611E+01+0.00000000E+00    4
C2H3OCHCH2OH            C   4H   7O   2    0G   300.000  5000.000 1406.000    41
+1.61335254E+01+1.57030233E-02-5.34935592E-06+8.28273404E-10-4.79651847E-14    2
-1.69967975E+04-5.26511117E+01-2.35771595E+00+6.64956454E-02-5.97594106E-05    3
+2.74521100E-08-5.00266740E-12-1.13587733E+04+4.39223977E+01+0.00000000E+00    4
CH2CH2COCH2OH           C   4H   7O   2    0G   300.000  5000.000 1498.000    41
+1.45572634E+01+1.67757761E-02-5.67488345E-06+8.75536866E-10-5.06066052E-14    2
-2.83118087E+04-4.36209150E+01+5.86369173E+00+2.65549901E-02-1.46596470E-06    3
-7.41455041E-09+2.42515138E-12-2.42760164E+04+6.74620320E+00+0.00000000E+00    4
C2H3COCH2OH             C   4H   6O   2    0G   300.000  5000.000 1374.000    31
+1.45010066E+01+1.57293771E-02-5.52878496E-06+8.74135857E-10-5.13615582E-14    2
-3.95492218E+04-4.65251707E+01+3.52503727E+00+3.70498105E-02-2.04866837E-05    3
+5.38095100E-09-5.47927324E-13-3.51894190E+04+1.41521904E+01+0.00000000E+00    4
C3H4CH2OH-1OOH          C   4H   8O   3    0G   300.000  5000.000 1373.000    51
+2.05562405E+01+1.73434658E-02-6.08615888E-06+9.61896332E-10-5.65238760E-14    2
-3.61100647E+04-7.48563094E+01+2.62447134E+00+5.66513196E-02-3.85852510E-05    3
+1.31139830E-08-1.80853978E-12-2.95875423E+04+2.24313053E+01+0.00000000E+00    4
C3H4CH2OH-1O            C   4H   7O   2    0G   300.000  5000.000 1502.000    31
+1.71974002E+01+1.64461405E-02-5.88477087E-06+9.41603116E-10-5.57896598E-14    2
-1.83089012E+04-6.07872595E+01+6.65239296E+00+2.39519793E-02+8.12599943E-06    3
-1.51386006E-08+4.29644312E-12-1.29560218E+04+1.89176185E+00+0.00000000E+00    4
CH2OC3H4OH              C   4H   7O   2    0G   300.000  5000.000 1380.000    31
+1.55246652E+01+1.72695515E-02-6.02881277E-06+9.48883834E-10-5.55788127E-14    2
-1.61651202E+04-4.92916169E+01+2.88677533E+00+4.28670375E-02-2.48859484E-05    3
+6.91428514E-09-7.31772975E-13-1.13113370E+04+2.00967837E+01+0.00000000E+00    4
CHOC3H4OH               C   4H   6O   2    0G   300.000  5000.000 1380.000    31
+1.56483679E+01+1.46897907E-02-5.15632446E-06+8.14600326E-10-4.78399746E-14    2
-3.88944658E+04-5.34469355E+01+2.11996229E+00+4.43238416E-02-2.97127304E-05    3
+1.00484103E-08-1.39027193E-12-3.39592163E+04+1.99769992E+01+0.00000000E+00    4
C4H71-OO3               C   4H   7O   2    0G   300.000  5000.000 1391.000    31
+1.82801163E+01+1.42612723E-02-4.85633823E-06+7.52827804E-10-4.36658356E-14    2
-1.26079889E+03-6.93661163E+01-6.97499481E-01+6.24502522E-02-5.21064763E-05    3
+2.19339967E-08-3.68635153E-12+4.87666022E+03+3.10773529E+01+0.00000000E+00    4
C4H61-OOH34     16      C   4H   8O   4    0G   300.000  5000.000 1394.000    61
 2.43681963E+01 1.56262504E-02-5.36622026E-06 8.36672539E-10-4.87261234E-14    2
-2.97395130E+04-9.53858126E+01-5.50389828E-01 8.08980233E-02-7.14917402E-05    3
 3.14214570E-08-5.45705442E-12-2.18931780E+04 3.57719063E+01                   4
C4H61-OOH3-OO4  16      C   4H   7O   4    0G   300.000  5000.000 1393.000    51
 2.33277335E+01 1.44238222E-02-4.95806165E-06 7.73525973E-10-4.50682556E-14    2
-1.24821576E+04-8.89214747E+01 2.83626299E-01 7.47135230E-02-6.59702203E-05    3
 2.89687939E-08-5.02779526E-12-5.21758836E+03 3.23977640E+01                   4
C4H61-2OOH34    16      C   4H   7O   4    0G   300.000  5000.000 1392.000    61
 2.40461895E+01 1.35992427E-02-4.71882979E-06 7.40795046E-10-4.33461797E-14    2
-1.77729681E+03-9.19448524E+01 8.07371622E-01 7.42390637E-02-6.59005046E-05    3
 2.89287584E-08-5.01113774E-12 5.56275422E+03 3.04532122E+01                   4
C4H6-OOH234     16      C   4H   8O   6    0G   300.000  5000.000 1398.000    81
 3.06605815E+01 1.48149843E-02-5.14984670E-06 8.09528022E-10-4.74147104E-14    2
-4.45213885E+04-1.24066059E+02-9.72395895E-02 9.89577364E-02-9.41326054E-05    3
 4.35896844E-08-7.86256542E-12-3.52104814E+04 3.65299347E+01                   4
C4H61-OOH34-OO2 16      C   4H   7O   6    0G   300.000  5000.000 1397.000    71
 2.96189216E+01 1.36224652E-02-4.74693365E-06 7.47380161E-10-4.38219621E-14    2
-2.72652141E+04-1.17599351E+02 7.32401155E-01 9.27972124E-02-8.86481619E-05    3
 4.11651984E-08-7.44082707E-12-1.85343774E+04 3.31749869E+01                   4
C4H412-OOH34    16      C   4H   6O   4    0G   300.000  5000.000 1390.000    51
 2.37714316E+01 1.22691980E-02-4.37585634E-06 6.98707223E-10-4.13399756E-14    2
-1.05419085E+04-9.05795816E+01 2.25296705E+00 7.03405671E-02-6.59546939E-05    3
 3.07772261E-08-5.66772762E-12-3.83724444E+03 2.22442095E+01                   4
C3H3CHO-OOH23   16      C   4H   6O   5    0G   300.000  5000.000 1387.000    61
 2.70408781E+01 1.19361788E-02-4.33840618E-06 7.01448748E-10-4.18636928E-14    2
-4.19006207E+04-1.07701779E+02 1.21286535E+00 7.32715332E-02-5.85847446E-05    3
 2.18420551E-08-3.09398790E-12-3.32531372E+04 3.02888053E+01                   4
C4H4O-OOH24     16      C   4H   6O   5    0G   300.000  5000.000 1388.000    61
 2.52105579E+01 1.33311572E-02-4.78042241E-06 7.66051638E-10-4.54376448E-14    2
-3.85672545E+04-9.41153859E+01 9.59575596E-01 7.65313711E-02-6.90784876E-05    3
 3.08837168E-08-5.46998241E-12-3.08308409E+04 3.37582000E+01                   4
C4H61-4OOH3             C   4H   7O   2    0G   300.000  5000.000 1393.000    41
+1.88083591E+01+1.34574643E-02-4.59376133E-06+7.13321256E-10-4.14238605E-14    2
+6.59898017E+03-7.01085955E+01-5.85215644E-01+6.35552472E-02-5.46196793E-05    3
+2.35377539E-08-4.02918330E-12+1.27800498E+04+3.22244808E+01+0.00000000E+00    4
C4H512-OO4   03/16 THERMC   4H   5O   2    0G   300.000  5000.000 1400.000    21
+1.42836297E+01+1.30646729E-02-4.44620310E-06+6.87917196E-10-3.98144345E-14    2
+2.10779108E+04-4.44989804E+01+1.52191421E+00+4.71698948E-02-4.03200254E-05    3
+1.80912888E-08-3.27484097E-12+2.50993362E+04+2.25474610E+01+0.00000000E+00    4
CH2CCO                  H   2C   3O   1     G   298.150  2000.000 1000.00      1
 4.40003435E+00 1.25785246E-02-5.91887918E-06 1.27758857E-09-9.45874595E-14    2
 1.33314103E+04 4.29517065E+00 3.60551892E+00 1.45152309E-02-6.96190546E-06    3
 7.31583992E-10 3.52252542E-13 1.35523812E+04 8.43858717E+00                   4
C4H62-OOH14     16      C   4H   8O   4    0G   300.000  5000.000 1383.000    61
 2.40027956E+01 1.69211626E-02-6.02147599E-06 9.59977296E-10-5.67352934E-14    2
-2.74866767E+04-9.09248026E+01 5.33887384E-01 7.75331204E-02-6.82132680E-05    3
 3.07798871E-08-5.60160434E-12-1.98197385E+04 3.32306388E+01                   4
C4H513-OO2   03/16 THERMC   4H   5O   2    0G   300.000  5000.000 1405.000    21
+1.56904837E+01+1.19260796E-02-4.06874172E-06+6.30816230E-10-3.65702642E-14    2
+1.32535118E+04-5.61395385E+01-7.53229326E-01+5.71867156E-02-5.24258034E-05    3
+2.41573152E-08-4.38383698E-12+1.82311643E+04+2.96637047E+01+0.00000000E+00    4
CYCCCOO-3J   03/16 THERMC   4H   5O   2    0G   300.000  5000.000 1403.000    01
+1.47511170E+01+1.36105988E-02-4.65772901E-06+7.23551244E-10-4.20014564E-14    2
+9.03032818E+03-5.37988385E+01-2.47556740E+00+6.02141116E-02-5.37658895E-05    3
+2.43859766E-08-4.38845640E-12+1.43437053E+04+3.64073667E+01+0.00000000E+00    4
CH2CYCOO-CH2 03/16 THERMC   4H   5O   2    0G   300.000  5000.000 1398.000    21
+1.58989765E+01+1.20316212E-02-4.16546349E-06+6.52021319E-10-3.80466500E-14    2
+1.80307061E+04-5.73648764E+01+2.58755552E-01+5.57836767E-02-5.23131171E-05    3
+2.49455274E-08-4.69840113E-12+2.27704741E+04+2.41236108E+01+0.00000000E+00    4
C2H3COOCH2   03/16 THERMC   4H   5O   2    0G   300.000  5000.000 1378.000    31
+1.65803208E+01+1.15439736E-02-4.11631882E-06+6.57144442E-10-3.88749935E-14    2
-2.11309534E+04-6.07009305E+01+2.00791111E+00+4.51755954E-02-3.38733412E-05    3
+1.27342296E-08-1.94378047E-12-1.60205295E+04+1.77255740E+01+0.00000000E+00    4
CYCOOC-CH2   03/16 THERMC   4H   5O   2    0G   300.000  5000.000 1403.000    11
+1.49632112E+01+1.28724587E-02-4.37191522E-06+6.75553099E-10-3.90654123E-14    2
+2.28933543E+04-5.25926129E+01-2.66210588E-01+5.57788088E-02-5.16416215E-05    3
+2.44394027E-08-4.56852993E-12+2.74516568E+04+2.66023034E+01+0.00000000E+00    4
C4H6O25           T 3/97C   4H   6O   1    0G   200.000  5000.000  1000.0      1
+8.60658242E+00+2.08310051E-02-8.42229481E-06+1.56717640E-09-1.09391202E-13    2
-1.76177415E+04-2.32464750E+01+2.67053463E+00+4.92586420E-03+8.86967406E-05    3
-1.26219194E-07+5.23991321E-11-1.46572472E+04+1.45722395E+01-1.30831522E+04    4
C2H3CHOCH2              C   4H   6O   1    0G   300.000  5000.000 1431.000    11
+1.26762790E+01+1.40819509E-02-4.63473868E-06+7.01090838E-10-3.99438277E-14    2
-4.08065264E+03-4.22515995E+01-3.59388437E+00+5.79063450E-02-4.97163294E-05    3
+2.15818682E-08-3.69199072E-12+8.58852628E+02+4.28475443E+01+0.00000000E+00    4
C4H4O             T03/97C   4H   4O   1    0G   200.000  6000.0    1000.0      1
+9.38935003E+00+1.40291241E-02-5.07755110E-06+8.24137332E-10-4.95319963E-14    2
-8.68241814E+03-2.79162920E+01+8.47469463E-01+1.31773796E-02+5.99735901E-05    3
-9.71562904E-08+4.22733796E-11-5.36785445E+03+2.14945172E+01-4.17166616E+03    4
C4H6O23           T 3/97C   4H   6O   1    0G   200.000  5000.000  1000.0      1
+8.60658242E+00+2.08310051E-02-8.42229481E-06+1.56717640E-09-1.09391202E-13    2
-1.32392815E+04-2.32464750E+01+2.67053463E+00+4.92586420E-03+8.86967406E-05    3
-1.26219194E-07+5.23991321E-11-1.02787872E+04+1.45722395E+01-1.30831522E+04    4
C4H612                  H   6C   4          G   298.150  2000.000 1000.00      1 !CWZ ADDED FROM YL CALCULATION
+4.03554835E+00+2.50965369E-02-1.14318520E-05+2.30461618E-09-1.42764873E-13    2
+1.69864966E+04+4.60107412E+00+1.26299208E+00+3.21839229E-02-1.60586721E-05    3
+1.38632371E-09+1.08751804E-12+1.77411498E+04+1.89777653E+01+0.00000000E+00    4
C4H612            A 8/83C   4H   6    0    0G   300.000  5000.000 1374.000    11
+1.14059885E+01+1.31489843E-02-4.43542071E-06+6.83028825E-10-3.94289265E-14    2
+1.42427294E+04-3.69674067E+01+9.45515689E-01+3.46162239E-02-1.98590697E-05    3
+5.02139421E-09-3.67977164E-13+1.81439079E+04+2.02191143E+01+0.00000000E+00    4
C4H6-2                  H   6C   4          G   298.150  2000.000 1000.00      1 !CWZ ADDED FROM YL CALCULATION
+3.28493310E+00+2.56208578E-02-1.13437876E-05+2.13794807E-09-1.05016221E-13    2
+1.53435097E+04+7.73047992E+00+2.65653419E+00+2.30439838E-02+1.57227991E-07    3
-1.06198653E-08+4.35705454E-12+1.57237129E+04+1.20347588E+01+0.00000000E+00    4
C4H6-2            A 8/83C   4H   6    0    0G   300.000  5000.000 1377.000    21
+9.60305554E+00+1.48972169E-02-5.16751230E-06+8.09757170E-10-4.72817668E-14    2
+1.24831314E+04-2.87129792E+01+1.97152408E+00+2.76790997E-02-1.13396645E-05    3
+1.02970745E-09+2.75290944E-13+1.57283766E+04+1.42147356E+01+0.00000000E+00    4
H2C4O             120189H   2C   4O   1     G  0300.00   4000.00  1000.00      1
+1.02688800E+01+4.89616400E-03-4.88508100E-07-2.70856600E-10+5.10701300E-14    2
+2.34690300E+04-2.81598500E+01+4.81097100E+00+1.31399900E-02+9.86507300E-07    3
-6.12072000E-09+1.64000300E-12+2.54580300E+04+2.11342400E+00+0.00000000E+00    4
NC3H7CHO   8/12/15      C   4H   8O   1    0G   300.000  5000.000 1679.000    31
+1.19789345E+01+2.04894148E-02-7.24831619E-06+1.15561709E-09-6.84119824E-14    2
-3.09272130E+04-3.63929716E+01+1.24208539E+00+4.21277518E-02-2.13832135E-05    3
+4.22614614E-09-1.03710908E-13-2.71049353E+04+2.21567167E+01+0.00000000E+00    4
NC3H7CO                 C   4H   7O   1    0G   300.000  5000.000 1496.000    31
+1.34870098E+01+1.58626861E-02-5.41698905E-06+8.40508889E-10-4.87570090E-14    2
-1.30725285E+04-4.38634081E+01+2.63537828E+00+3.40368642E-02-1.24118988E-05    3
-1.17886666E-09+1.16488136E-12-8.65919992E+03+1.68407569E+01+0.00000000E+00    4
C3H6CHO-1               C   4H   7O   1    0G   300.000  5000.000 1538.000    31
+1.33449137E+01+1.59347421E-02-5.43143577E-06+8.41706117E-10-4.87847084E-14    2
-6.91281947E+03-4.19662475E+01+2.21483383E+00+3.54113290E-02-1.44082892E-05    3
+5.27605922E-11+8.95003230E-13-2.46482792E+03+2.00076022E+01+0.00000000E+00    4
C3H6CHO-2               C   4H   7O   1    0G   300.000  5000.000 1439.000    31
+1.27128605E+01+1.68632757E-02-5.83779932E-06+9.14059755E-10-5.33575736E-14    2
-8.50165835E+03-3.84620358E+01+4.01372834E+00+2.33173718E-02+5.72463585E-06    3
-1.27182841E-08+3.69912722E-12-4.16766399E+03+1.30545921E+01+0.00000000E+00    4
C3H6CHO-3               C   4H   7O   1    0G   300.000  5000.000 1678.000    31
+1.21729663E+01+1.80056550E-02-6.43783092E-06+1.03362049E-09-6.14850407E-14    2
-1.08642352E+04-3.80322250E+01+5.29001237E-01+4.30707499E-02-2.49474118E-05    3
+6.40934608E-09-5.27769846E-13-6.87667117E+03+2.48856420E+01+0.00000000E+00    4
C2H5COCH3  8/12/15      C   4H   8O   1    0G   300.000  5000.000 1454.000    31
+1.28183044E+01+1.79874386E-02-5.94194784E-06+9.01636365E-10-5.14993729E-14    2
-3.51711964E+04-4.11609193E+01+2.57048052E+00+3.51446793E-02-1.23849584E-05    3
-1.21280927E-09+1.16163555E-12-3.10194049E+04+1.61395232E+01+0.00000000E+00    4
C2H5COCH2               C   4H   7O   1    0G   300.000  5000.000 1396.000    31
+1.35979480E+01+1.57187785E-02-5.35200820E-06+8.28428039E-10-4.79645862E-14    2
-1.30111973E+04-4.46215708E+01+1.96643032E+00+4.10271409E-02-2.56193885E-05    3
+7.86244495E-09-9.26825962E-13-8.80149212E+03+1.84803948E+01+0.00000000E+00    4
CH2CH2COCH3             C   4H   7O   1    0G   300.000  5000.000 1392.000    31
+1.17915603E+01+1.70296457E-02-5.75444256E-06+8.86035114E-10-5.11070778E-14    2
-9.70683178E+03-3.25532787E+01+2.36191763E+00+3.50400641E-02-1.70487065E-05    3
+3.09070210E-09+2.80364847E-14-6.02754073E+03+1.95184512E+01+0.00000000E+00    4
CH3CHCOCH3              C   4H   7O   1    0G   300.000  5000.000 1438.000    31
+1.19651378E+01+1.63142163E-02-5.39879520E-06+8.20454677E-10-4.69197541E-14    2
-1.51990676E+04-3.30142593E+01+3.31082456E+00+2.83712402E-02-5.64603859E-06    3
-4.62626296E-09+1.82954207E-12-1.14602301E+04+1.62217415E+01+0.00000000E+00    4
C2H3COCH3               C   4H   6O   1    0G   300.000  5000.000 1390.000    21
+1.19989844E+01+1.52616304E-02-5.26018882E-06+8.20774274E-10-4.77834528E-14    2
-2.12170620E+04-3.71383523E+01+6.55910700E-01+4.19405303E-02-3.00269693E-05    3
+1.16578089E-08-1.92100897E-12-1.72216627E+04+2.38412293E+01+0.00000000E+00    4
CH3CHOOCOCH3            C   4H   7O   3    0G   300.000  5000.000 1411.000    41
+1.68056216E+01+1.70791389E-02-5.69439450E-06+8.68878944E-10-4.98008338E-14    2
-3.06718613E+04-5.51178960E+01+4.30171569E+00+4.62273591E-02-3.12564494E-05    3
+1.08627824E-08-1.51478379E-12-2.63732146E+04+1.19724375E+01+0.00000000E+00    4
CH2CHOOHCOCH3           C   4H   7O   3    0G   300.000  5000.000 1413.000    51
+1.78031394E+01+1.60286227E-02-5.38152372E-06+8.25242310E-10-4.74718968E-14    2
-2.30767899E+04-5.87370258E+01+4.45962223E+00+4.67200276E-02-3.15878907E-05    3
+1.06245787E-08-1.38857032E-12-1.84720686E+04+1.29655977E+01+0.00000000E+00    4
C2H5CHCO                C   4H   6O   1    0G   300.000  5000.000 1550.000    21
-2.04040652E+02+2.93466880E-01-1.15884523E-04+1.95253673E-08-1.19030791E-12    2
+8.27380036E+04+1.21233386E+03-2.28307043E+01+1.70978191E-01-3.53394379E-04    3
+2.78221616E-07-6.77325074E-11-1.04125457E+04+1.31232921E+02+0.00000000E+00    4
NC5H12     9/ 8/14      C   5H  12    0    0G   300.000  5000.000 1393.000    41
+1.58289132E+01+2.59344752E-02-8.83016276E-06+1.36654986E-09-7.91029283E-14    2
-2.59397429E+04-6.05558457E+01-2.99551806E-01+5.94963054E-02-3.41764359E-05    3
+9.47896058E-09-9.73675086E-13-1.98959978E+04+2.75742132E+01+0.00000000E+00    4
C5H11-1    9/ 8/14      C   5H  11    0    0G   300.000  5000.000 1394.000    41
+1.51918481E+01+2.40339049E-02-8.19717624E-06+1.27002751E-09-7.35727956E-14    2
-8.02148517E+02-5.36479311E+01+9.83190194E-02+5.58653605E-02-3.28855625E-05    3
+9.58366873E-09-1.08641370E-12+4.82065818E+03+2.86921367E+01+0.00000000E+00    4
C5H11-2    9/ 8/14      C   5H  11    0    0G   300.000  5000.000 1395.000    41
+1.47177050E+01+2.41667557E-02-8.18647646E-06+1.26271867E-09-7.29267957E-14    2
-2.26027771E+03-5.06071115E+01+8.17689455E-01+4.92653514E-02-2.13785619E-05    3
+1.85532454E-09+7.06259101E-13+3.26221492E+03+2.65876082E+01+0.00000000E+00    4
C5H11-3    9/ 8/14      C   5H  11    0    0G   300.000  5000.000 1395.000    41
+1.47177050E+01+2.41667557E-02-8.18647646E-06+1.26271867E-09-7.29267957E-14    2
-2.26027771E+03-5.12965931E+01+8.17689455E-01+4.92653514E-02-2.13785619E-05    3
+1.85532454E-09+7.06259101E-13+3.26221492E+03+2.58981266E+01+0.00000000E+00    4
C5H11O2H-1 9/ 8/14      C   5H  12O   2    0G   300.000  5000.000 1393.000    61
+2.08826791E+01+2.61587380E-02-8.96860003E-06+1.39463023E-09-8.10033260E-14    2
-3.71864314E+04-8.01917306E+01+7.56966700E-01+7.13994143E-02-4.75006334E-05    3
+1.62337006E-08-2.26834390E-12-3.00009521E+04+2.85558826E+01+0.00000000E+00    4
C5H11O2H-2 9/ 8/14      C   5H  12O   2    0G   300.000  5000.000 1400.000    61
+2.11347974E+01+2.56494323E-02-8.72650240E-06+1.34983451E-09-7.81086942E-14    2
-3.90416300E+04-8.21964012E+01+1.06841342E+00+7.36472213E-02-5.31234084E-05    3
+2.02380955E-08-3.18671855E-12-3.21746715E+04+2.51901593E+01+0.00000000E+00    4
C5H11O2H-3 9/ 8/14      C   5H  12O   2    0G   300.000  5000.000 1400.000    61
+2.11347974E+01+2.56494323E-02-8.72650240E-06+1.34983451E-09-7.81086942E-14    2
-3.90416300E+04-8.35753644E+01+1.06841342E+00+7.36472213E-02-5.31234084E-05    3
+2.02380955E-08-3.18671855E-12-3.21746715E+04+2.38111961E+01+0.00000000E+00    4
C5H11O2-1  9/ 8/14      C   5H  11O   2    0G   300.000  5000.000 1392.000    51
+1.99508904E+01+2.48182054E-02-8.50415197E-06+1.32191009E-09-7.67596518E-14    2
-1.99782879E+04-7.43587406E+01+1.47849612E+00+6.56222617E-02-4.24002295E-05    3
+1.39455731E-08-1.86035665E-12-1.33065245E+04+2.57184992E+01+0.00000000E+00    4
C5H11O2-2  9/ 8/14      C   5H  11O   2    0G   300.000  5000.000 1401.000    51
+2.01379084E+01+2.43048677E-02-8.24744582E-06+1.27344965E-09-7.35953601E-14    2
-2.17777897E+04-7.59194124E+01+1.95945265E+00+6.73012650E-02-4.74261817E-05    3
+1.76453313E-08-2.71599328E-12-1.55102022E+04+2.15326067E+01+0.00000000E+00    4
C5H11O2-3  9/ 8/14      C   5H  11O   2    0G   300.000  5000.000 1401.000    51
+2.01379084E+01+2.43048677E-02-8.24744582E-06+1.27344965E-09-7.35953601E-14    2
-2.17777897E+04-7.72983757E+01+1.95945265E+00+6.73012650E-02-4.74261817E-05    3
+1.76453313E-08-2.71599328E-12-1.55102022E+04+2.01536434E+01+0.00000000E+00    4
C5H11O-1   9/ 8/14      C   5H  11O   1    0G   300.000  5000.000 1396.000    41
+1.87118024E+01+2.36054696E-02-8.05610528E-06+1.24900841E-09-7.23989034E-14    2
-1.84133036E+04-7.11769229E+01+1.61443159E+00+5.84449099E-02-3.26027513E-05    3
+7.76525028E-09-4.48739932E-13-1.20210227E+04+2.23620687E+01+0.00000000E+00    4
C5H11O-2   9/ 8/14      C   5H  11O   1    0G   300.000  5000.000 1407.000    41
+1.85178187E+01+2.33560329E-02-7.87896503E-06+1.21190761E-09-6.98572825E-14    2
-2.01488741E+04-7.05224357E+01+1.80797841E+00+5.95687062E-02-3.62936785E-05    3
+1.05785660E-08-1.11086649E-12-1.41294991E+04+2.01085450E+01+0.00000000E+00    4
C5H11O-3   9/ 8/14      C   5H  11O   1    0G   300.000  5000.000 1407.000    41
+1.85178187E+01+2.33560329E-02-7.87896503E-06+1.21190761E-09-6.98572825E-14    2
-2.01488741E+04-7.19013990E+01+1.80797841E+00+5.95687062E-02-3.62936785E-05    3
+1.05785660E-08-1.11086649E-12-1.41294991E+04+1.87295817E+01+0.00000000E+00    4
C5H10OOH1-2 9/8/14      C   5H  11O   2    0G   300.000  5000.000 1396.000    61
+2.00795991E+01+2.43589475E-02-8.36202795E-06+1.30140406E-09-7.56329790E-14    2
-1.33166011E+04-7.30604965E+01+2.65531081E+00+6.13777489E-02-3.72526890E-05    3
+1.10683497E-08-1.26575773E-12-6.87569412E+03+2.18610512E+01+0.00000000E+00    4
C5H10OOH1-3 9/8/14      C   5H  11O   2    0G   300.000  5000.000 1396.000    61
+1.94584083E+01+2.46031733E-02-8.38534822E-06+1.29883762E-09-7.52367289E-14    2
-1.33548974E+04-6.90616123E+01+2.21641946E+00+5.96426514E-02-3.30151174E-05    3
+7.82801873E-09-4.53626906E-13-6.89038067E+03+2.53165655E+01+0.00000000E+00    4
C5H10OOH1-4 9/8/14      C   5H  11O   2    0G   300.000  5000.000 1396.000    61
+1.94584083E+01+2.46031733E-02-8.38534822E-06+1.29883762E-09-7.52367289E-14    2
-1.33548974E+04-6.90616123E+01+2.21641946E+00+5.96426514E-02-3.30151174E-05    3
+7.82801873E-09-4.53626906E-13-6.89038067E+03+2.53165655E+01+0.00000000E+00    4
C5H10OOH1-5 9/8/14      C   5H  11O   2    0G   300.000  5000.000 1393.000    61
+2.02627427E+01+2.43041392E-02-8.36491479E-06+1.30408546E-09-7.58781596E-14    2
-1.20792388E+04-7.41332935E+01+9.60306204E-01+6.85338215E-02-4.72580697E-05    3
+1.69913164E-08-2.53055987E-12-5.25227210E+03+2.99005842E+01+0.00000000E+00    4
C5H10OOH2-1 9/8/14      C   5H  11O   2    0G   300.000  5000.000 1401.000    61
+2.11683533E+01+2.30995637E-02-7.85421525E-06+1.21454488E-09-7.02697376E-14    2
-1.41652579E+04-7.96524097E+01+1.97482622E+00+6.85026751E-02-4.88793184E-05    3
+1.80505063E-08-2.71515676E-12-7.58936343E+03+2.31709703E+01+0.00000000E+00    4
C5H10OOH2-3 9/8/14      C   5H  11O   2    0G   300.000  5000.000 1410.000    61
+2.03599510E+01+2.36444020E-02-8.00996599E-06+1.23543694E-09-7.13457143E-14    2
-1.51264004E+04-7.50912668E+01+3.03844851E+00+6.35523371E-02-4.29455468E-05    3
+1.50665567E-08-2.16139351E-12-9.06691319E+03+1.81118164E+01+0.00000000E+00    4
C5H10OOH2-4 9/8/14      C   5H  11O   2    0G   300.000  5000.000 1410.000    61
+1.98843630E+01+2.37470675E-02-7.98273943E-06+1.22497373E-09-7.04946509E-14    2
-1.52413050E+04-7.19593692E+01+2.69411113E+00+6.13272504E-02-3.77802938E-05    3
+1.11809673E-08-1.20043769E-12-9.09500363E+03+2.11388648E+01+0.00000000E+00    4
C5H10OOH2-5 9/8/14      C   5H  11O   2    0G   300.000  5000.000 1401.000    61
+2.05595155E+01+2.35923560E-02-8.01736916E-06+1.23918525E-09-7.16674070E-14    2
-1.39059417E+04-7.62751847E+01+1.46239008E+00+7.00773603E-02-5.18935110E-05    3
+2.03023923E-08-3.27212476E-12-7.45896384E+03+2.56255897E+01+0.00000000E+00    4
C5H10OOH3-1 9/8/14      C   5H  11O   2    0G   300.000  5000.000 1401.000    61
+2.05595155E+01+2.35923560E-02-8.01736916E-06+1.23918525E-09-7.16674070E-14    2
-1.39059417E+04-7.69646663E+01+1.46239008E+00+7.00773603E-02-5.18935110E-05    3
+2.03023923E-08-3.27212476E-12-7.45896384E+03+2.49361080E+01+0.00000000E+00    4
C5H10OOH3-2 9/8/14      C   5H  11O   2    0G   300.000  5000.000 1410.000    61
+2.03599510E+01+2.36444020E-02-8.00996599E-06+1.23543694E-09-7.13457143E-14    2
-1.51264004E+04-7.57807484E+01+3.03844851E+00+6.35523371E-02-4.29455468E-05    3
+1.50665567E-08-2.16139351E-12-9.06691319E+03+1.74223348E+01+0.00000000E+00    4
C5H10O1-2  9/ 8/14      C   5H  10O   1    0G   300.000  5000.000 1424.000    31
+1.76453140E+01+2.17647043E-02-7.28831391E-06+1.11571673E-09-6.41056178E-14    2
-2.49627812E+04-6.94780751E+01-5.22384549E+00+7.95280569E-02-6.27918049E-05    3
+2.51187341E-08-3.99106436E-12-1.76152192E+04+5.15328120E+01+0.00000000E+00    4
C5H10O1-3  9/ 8/14      C   5H  10O   1    0G   300.000  5000.000 1445.000    21
+1.61536944E+01+2.22699220E-02-7.20967982E-06+1.07781327E-09-6.08828236E-14    2
-2.51216994E+04-6.18744318E+01-7.38770073E+00+8.62948016E-02-7.34565945E-05    3
+3.18221366E-08-5.43057938E-12-1.80648633E+04+6.09884425E+01+0.00000000E+00    4
C5H10O1-4  9/ 8/14      C   5H  10O   1    0G   300.000  5000.000 1470.000    11
+1.56838302E+01+2.28597182E-02-7.36869093E-06+1.09855828E-09-6.19425653E-14    2
-3.52365120E+04-6.06986511E+01-7.99511075E+00+8.48027993E-02-6.84820969E-05    3
+2.79646707E-08-4.48601572E-12-2.79347448E+04+6.36835324E+01+0.00000000E+00    4
C5H10O1-5  9/ 8/14      C   5H  10O   1    0G   300.000  5000.000 1447.000    01
+1.58722584E+01+2.41484940E-02-8.02830905E-06+1.22306406E-09-7.00384536E-14    2
-3.58667196E+04-6.73548909E+01-8.45066821E+00+8.36041573E-02-6.24375031E-05    3
+2.32498119E-08-3.38258239E-12-2.79060038E+04+6.19634163E+01+0.00000000E+00    4
C5H10O2-3  9/ 8/14      C   5H  10O   1    0G   300.000  5000.000 1415.000    31
+1.76695497E+01+2.16741351E-02-7.23760886E-06+1.10546424E-09-6.34044008E-14    2
-2.67999740E+04-7.01762004E+01-6.83688134E+00+9.00167224E-02-8.09486382E-05    3
+3.71523167E-08-6.73312332E-12-1.94907358E+04+5.73459463E+01+0.00000000E+00    4
C5H10O2-4  9/ 8/14      C   5H  10O   1    0G   300.000  5000.000 1396.000    21
+1.58873476E+01+2.48573824E-02-1.03962573E-05+1.95192708E-09-1.29464891E-13    2
-2.72224431E+04-6.26943208E+01-6.91381150E+00+8.65695113E-02-7.51445092E-05    3
+3.29307332E-08-5.77631101E-12-2.02336617E+04+5.66267224E+01+0.00000000E+00    4
C5H10OOH1-2O2 9/14      C   5H  11O   4    0G   300.000  5000.000 1394.000    71
+2.71105703E+01+2.34082367E-02-8.11719657E-06+1.27230537E-09-7.43221831E-14    2
-3.41406290E+04-1.08093476E+02+2.92123878E+00+7.67601721E-02-5.10111840E-05    3
+1.59643052E-08-1.82979631E-12-2.55486792E+04+2.27306226E+01+0.00000000E+00    4
C5H10OOH1-3O2 9/14      C   5H  11O   4    0G   300.000  5000.000 1394.000    71
+2.71105703E+01+2.34082367E-02-8.11719657E-06+1.27230537E-09-7.43221831E-14    2
-3.41406290E+04-1.08093476E+02+2.92123878E+00+7.67601721E-02-5.10111840E-05    3
+1.59643052E-08-1.82979631E-12-2.55486792E+04+2.27306226E+01+0.00000000E+00    4
C5H10OOH1-4O2 9/14      C   5H  11O   4    0G   300.000  5000.000 1394.000    71
+2.71105703E+01+2.34082367E-02-8.11719657E-06+1.27230537E-09-7.43221831E-14    2
-3.41406290E+04-1.08093476E+02+2.92123878E+00+7.67601721E-02-5.10111840E-05    3
+1.59643052E-08-1.82979631E-12-2.55486792E+04+2.27306226E+01+0.00000000E+00    4
C5H10OOH1-5O2 9/14      C   5H  11O   4    0G   300.000  5000.000 1390.000    71
+2.58212210E+01+2.46140917E-02-8.55565938E-06+1.34293065E-09-7.85178268E-14    2
-3.17158002E+04-9.97698267E+01+2.61115242E+00+7.58124541E-02-5.03939636E-05    3
+1.63241251E-08-2.04839461E-12-2.33970141E+04+2.58821117E+01+0.00000000E+00    4
C5H10OOH2-1O2 9/14      C   5H  11O   4    0G   300.000  5000.000 1394.000    71
+2.71105703E+01+2.34082367E-02-8.11719657E-06+1.27230537E-09-7.43221831E-14    2
-3.41406290E+04-1.08093476E+02+2.92123878E+00+7.67601721E-02-5.10111840E-05    3
+1.59643052E-08-1.82979631E-12-2.55486792E+04+2.27306226E+01+0.00000000E+00    4
C5H10OOH2-3O2 9/14      C   5H  11O   4    0G   300.000  5000.000 1405.000    71
+2.51554088E+01+2.42476887E-02-8.22109032E-06+1.26886123E-09-7.33157779E-14    2
-3.49522107E+04-9.69775586E+01+2.94958658E+00+7.94696642E-02-6.12300085E-05    3
+2.45360891E-08-3.99243941E-12-2.76263457E+04+2.10066180E+01+0.00000000E+00    4
C5H10OOH2-4O2 9/14      C   5H  11O   4    0G   300.000  5000.000 1405.000    71
+2.51554088E+01+2.42476887E-02-8.22109032E-06+1.26886123E-09-7.33157779E-14    2
-3.49522107E+04-9.69775586E+01+2.94958658E+00+7.94696642E-02-6.12300085E-05    3
+2.45360891E-08-3.99243941E-12-2.76263457E+04+2.10066180E+01+0.00000000E+00    4
C5H10OOH2-5O2 9/14      C   5H  11O   4    0G   300.000  5000.000 1394.000    71
+2.71105703E+01+2.34082367E-02-8.11719657E-06+1.27230537E-09-7.43221831E-14    2
-3.41406290E+04-1.08093476E+02+2.92123878E+00+7.67601721E-02-5.10111840E-05    3
+1.59643052E-08-1.82979631E-12-2.55486792E+04+2.27306226E+01+0.00000000E+00    4
C5H10OOH3-1O2 9/14      C   5H  11O   4    0G   300.000  5000.000 1394.000    71
+2.71105703E+01+2.34082367E-02-8.11719657E-06+1.27230537E-09-7.43221831E-14    2
-3.41406290E+04-1.08093476E+02+2.92123878E+00+7.67601721E-02-5.10111840E-05    3
+1.59643052E-08-1.82979631E-12-2.55486792E+04+2.27306226E+01+0.00000000E+00    4
C5H10OOH3-2O2 9/14      C   5H  11O   4    0G   300.000  5000.000 1405.000    71
+2.51554088E+01+2.42476887E-02-8.22109032E-06+1.26886123E-09-7.33157779E-14    2
-3.49522107E+04-9.69775586E+01+2.94958658E+00+7.94696642E-02-6.12300085E-05    3
+2.45360891E-08-3.99243941E-12-2.76263457E+04+2.10066180E+01+0.00000000E+00    4
C5H91-2,3OOH  9/14      C   5H  11O   4    0G   300.000  5000.000 1405.000    81
+2.55056147E+01+2.36990320E-02-8.07032909E-06+1.24934920E-09-7.23427367E-14    2
-2.71353489E+04-9.69348818E+01+2.91226160E+00+7.95651114E-02-6.13230261E-05    3
+2.44460527E-08-3.95034020E-12-1.96516956E+04+2.32188202E+01+0.00000000E+00    4
C5H91-2,4OOH  9/14      C   5H  11O   4    0G   300.000  5000.000 1405.000    81
+2.55056147E+01+2.36990320E-02-8.07032909E-06+1.24934920E-09-7.23427367E-14    2
-2.71353489E+04-9.69348818E+01+2.91226160E+00+7.95651114E-02-6.13230261E-05    3
+2.44460527E-08-3.95034020E-12-1.96516956E+04+2.32188202E+01+0.00000000E+00    4
C5H91-2,5OOH  9/14      C   5H  11O   4    0G   300.000  5000.000 1397.000    81
+2.50741397E+01+2.44380043E-02-8.40704928E-06+1.31038422E-09-7.62381905E-14    2
-2.51871158E+04-9.38667514E+01+2.56086129E+00+7.80408775E-02-5.74863330E-05    3
+2.18761227E-08-3.39924240E-12-1.74851061E+04+2.66588551E+01+0.00000000E+00    4
C5H91-3,4OOH  9/14      C   5H  11O   4    0G   300.000  5000.000 1405.000    81
+2.54680852E+01+2.36307420E-02-8.02474436E-06+1.23994908E-09-7.17032304E-14    2
-2.70635665E+04-9.67605580E+01+2.48775154E+00+8.15271831E-02-6.44013124E-05    3
+2.63443736E-08-4.35804025E-12-1.95635349E+04+2.50626503E+01+0.00000000E+00    4
C5H91-3,5OOH  9/14      C   5H  11O   4    0G   300.000  5000.000 1397.000    81
+2.75716451E+01+2.26282394E-02-7.85651555E-06+1.23251566E-09-7.20426920E-14    2
-2.62702922E+04-1.08648340E+02+2.50132978E+00+7.93141150E-02-5.51608762E-05    3
+1.83963651E-08-2.32880956E-12-1.75129588E+04+2.64329747E+01+0.00000000E+00    4
C5H91-4,5OOH  9/14      C   5H  11O   4    0G   300.000  5000.000 1397.000    81
+2.75716451E+01+2.26282394E-02-7.85651555E-06+1.23251566E-09-7.20426920E-14    2
-2.62702922E+04-1.08648340E+02+2.50132978E+00+7.93141150E-02-5.51608762E-05    3
+1.83963651E-08-2.32880956E-12-1.75129588E+04+2.64329747E+01+0.00000000E+00    4
C5H92-1,3OOH  9/14      C   5H  11O   4    0G   300.000  5000.000 1413.000    81
+2.46778451E+01+2.47896676E-02-8.53168232E-06+1.33018418E-09-7.74050315E-14    2
-2.64008851E+04-9.18794025E+01+3.42922915E+00+7.33174178E-02-5.05533009E-05    3
+1.77709491E-08-2.53421378E-12-1.89212844E+04+2.26144479E+01+0.00000000E+00    4
C5H92-1,4OOH  9/14      C   5H  11O   4    0G   300.000  5000.000 1413.000    81
+2.46778451E+01+2.47896676E-02-8.53168232E-06+1.33018418E-09-7.74050315E-14    2
-2.64008851E+04-9.18794025E+01+3.42922915E+00+7.33174178E-02-5.05533009E-05    3
+1.77709491E-08-2.53421378E-12-1.89212844E+04+2.26144479E+01+0.00000000E+00    4
C5H92-1,5OOH  9/14      C   5H  11O   4    0G   300.000  5000.000 1399.000    81
+2.63836136E+01+2.38373273E-02-8.31679219E-06+1.30877666E-09-7.66591074E-14    2
-2.52930801E+04-1.01118754E+02+3.43107332E+00+7.25133538E-02-4.53395240E-05    3
+1.29499313E-08-1.26534785E-12-1.69000809E+04+2.37843821E+01+0.00000000E+00    4
C5H92-3,4OOH  9/14      C   5H  11O   4    0G   300.000  5000.000 1418.000    81
+2.51070211E+01+2.40686276E-02-8.20467040E-06+1.27103065E-09-7.36339262E-14    2
-2.83591157E+04-9.49637963E+01+3.76788328E+00+7.47668469E-02-5.41780015E-05    3
+2.01841133E-08-3.04867679E-12-2.10823293E+04+1.92561961E+01+0.00000000E+00    4
C5H92-3,5OOH  9/14      C   5H  11O   4    0G   300.000  5000.000 1413.000    81
+2.46778451E+01+2.47896676E-02-8.53168232E-06+1.33018418E-09-7.74050315E-14    2
-2.64008851E+04-9.18794025E+01+3.42922915E+00+7.33174178E-02-5.05533009E-05    3
+1.77709491E-08-2.53421378E-12-1.89212844E+04+2.26144479E+01+0.00000000E+00    4
C5H92-4,5OOH  9/14      C   5H  11O   4    0G   300.000  5000.000 1413.000    81
+2.47514622E+01+2.41459993E-02-8.18238994E-06+1.26250806E-09-7.29352454E-14    2
-2.63782993E+04-9.11444444E+01+4.06621416E+00+7.20273834E-02-4.95956461E-05    3
+1.70908613E-08-2.31584179E-12-1.92523266E+04+1.99316930E+01+0.00000000E+00    4
C5H93-1,2OOH  9/14      C   5H  11O   4    0G   300.000  5000.000 1413.000    81
+2.46778451E+01+2.47896676E-02-8.53168232E-06+1.33018418E-09-7.74050315E-14    2
-2.64008851E+04-9.18794025E+01+3.42922915E+00+7.33174178E-02-5.05533009E-05    3
+1.77709491E-08-2.53421378E-12-1.89212844E+04+2.26144479E+01+0.00000000E+00    4
C5H93-1,4OOH  9/14      C   5H  11O   4    0G   300.000  5000.000 1413.000    81
+2.46778451E+01+2.47896676E-02-8.53168232E-06+1.33018418E-09-7.74050315E-14    2
-2.64008851E+04-9.18794025E+01+3.42922915E+00+7.33174178E-02-5.05533009E-05    3
+1.77709491E-08-2.53421378E-12-1.89212844E+04+2.26144479E+01+0.00000000E+00    4
C5H93-1,5OOH  9/14      C   5H  11O   4    0G   300.000  5000.000 1399.000    81
+2.44184921E+01+2.49501505E-02-8.57440942E-06+1.33558596E-09-7.76697869E-14    2
-2.45529807E+04-8.95288488E+01+3.67511835E+00+6.98557277E-02-4.39193701E-05    3
+1.31290152E-08-1.43358803E-12-1.70587842E+04+2.30262907E+01+0.00000000E+00    4
C5H93-2,4OOH  9/14      C   5H  11O   4    0G   300.000  5000.000 1418.000    81
+2.51070211E+01+2.40686276E-02-8.20467040E-06+1.27103065E-09-7.36339262E-14    2
-2.83591157E+04-9.56532779E+01+3.76788328E+00+7.47668469E-02-5.41780015E-05    3
+2.01841133E-08-3.04867679E-12-2.10823293E+04+1.85667144E+01+0.00000000E+00    4
C5H91-3OOH  9/8/14      C   5H  10O   2    0G   300.000  5000.000 1394.000    51
+2.24660467E+01+2.00408413E-02-6.84550040E-06+1.06266050E-09-6.16741604E-14    2
-2.26148518E+04-9.04469895E+01-1.89589507E+00+8.18483531E-02-6.75161021E-05    3
+2.83331852E-08-4.76826956E-12-1.47140793E+04+3.85399143E+01+0.00000000E+00    4
C5H91-4OOH  9/8/14      C   5H  10O   2    0G   300.000  5000.000 1402.000    51
+1.96307052E+01+2.22000091E-02-7.52489271E-06+1.16109117E-09-6.70722374E-14    2
-2.30400033E+04-7.32135194E+01+1.38243484E+00+6.67661361E-02-4.96344237E-05    3
+1.94278468E-08-3.12175781E-12-1.69086691E+04+2.40815942E+01+0.00000000E+00    4
C5H91-5OOH  9/8/14      C   5H  10O   2    0G   300.000  5000.000 1392.000    51
+1.93103284E+01+2.29913370E-02-7.91269843E-06+1.23358507E-09-7.17773402E-14    2
-2.12246688E+04-7.09825558E+01+9.93373748E-01+6.46025217E-02-4.40191862E-05    3
+1.55375290E-08-2.26236370E-12-1.47156820E+04+2.78588419E+01+0.00000000E+00    4
C5H92-1OOH  9/8/14      C   5H  10O   2    0G   300.000  5000.000 1382.000    51
+2.10623695E+01+2.15772208E-02-7.44876502E-06+1.16423903E-09-6.78819533E-14    2
-2.15816942E+04-8.04705541E+01+5.77880009E-01+6.91528527E-02-5.00924279E-05    3
+1.88100079E-08-2.91765412E-12-1.44043272E+04+2.97056559E+01+0.00000000E+00    4
C5H92-4OOH  9/8/14      C   5H  10O   2    0G   300.000  5000.000 1389.000    51
+2.22714879E+01+1.99891269E-02-6.78760139E-06+1.05004677E-09-6.08129638E-14    2
-2.39098291E+04-9.00213678E+01-1.10664142E+00+7.70652343E-02-6.01781689E-05    3
+2.37846489E-08-3.77298555E-12-1.61217479E+04+3.45219377E+01+0.00000000E+00    4
C5H92-5OOH  9/8/14      C   5H  10O   2    0G   300.000  5000.000 1389.000    51
+1.88657282E+01+2.33222202E-02-8.01683595E-06+1.24882522E-09-7.26244846E-14    2
-2.24129903E+04-6.91316665E+01+1.76944896E+00+6.00153444E-02-3.72031347E-05    3
+1.14551487E-08-1.39226390E-12-1.61243818E+04+2.38818885E+01+0.00000000E+00    4
C5H9O1-2OOH-3 9/14      C   5H  10O   3    0G   300.000  5000.000 1422.000    51
+2.40742385E+01+2.10049879E-02-7.12965508E-06+1.10196053E-09-6.37577378E-14    2
-3.86905727E+04-9.86614868E+01-1.63458528E+00+8.37428576E-02-6.46448858E-05    3
+2.45435115E-08-3.63637746E-12-3.02443795E+04+3.81009801E+01+0.00000000E+00    4
C5H9O1-2OOH-4 9/14      C   5H  10O   3    0G   300.000  5000.000 1422.000    51
+2.40742385E+01+2.10049879E-02-7.12965508E-06+1.10196053E-09-6.37577378E-14    2
-3.86905727E+04-9.86614868E+01-1.63458528E+00+8.37428576E-02-6.46448858E-05    3
+2.45435115E-08-3.63637746E-12-3.02443795E+04+3.81009801E+01+0.00000000E+00    4
C5H9O1-2OOH-5 9/14      C   5H  10O   3    0G   300.000  5000.000 1425.000    51
+2.31521586E+01+2.15716913E-02-7.27787584E-06+1.12021946E-09-6.46248595E-14    2
-3.63754336E+04-9.23672941E+01-2.91502569E+00+8.63720024E-02-6.80858869E-05    3
+2.66150873E-08-4.08265327E-12-2.79298051E+04+4.58804153E+01+0.00000000E+00    4
C5H9O1-3OOH-2 9/14      C   5H  10O   3    0G   300.000  5000.000 1421.000    41
+2.29238871E+01+2.22244781E-02-7.50929996E-06+1.15689292E-09-6.67794310E-14    2
-3.93149495E+04-9.38426660E+01-4.67708778E+00+9.25191737E-02-7.56245586E-05    3
+3.08655754E-08-4.96974700E-12-3.05178886E+04+5.19807893E+01+0.00000000E+00    4
C5H9O1-3OOH-4 9/14      C   5H  10O   3    0G   300.000  5000.000 1421.000    41
+2.29238871E+01+2.22244781E-02-7.50929996E-06+1.15689292E-09-6.67794310E-14    2
-3.93149495E+04-9.38426660E+01-4.67708778E+00+9.25191737E-02-7.56245586E-05    3
+3.08655754E-08-4.96974700E-12-3.05178886E+04+5.19807893E+01+0.00000000E+00    4
C5H9O1-3OOH-5 9/14      C   5H  10O   3    0G   300.000  5000.000 1421.000    41
+2.21702811E+01+2.28760461E-02-7.73630997E-06+1.19254044E-09-6.88630410E-14    2
-3.71502930E+04-8.87113724E+01-5.55071358E+00+9.29081113E-02-7.49705054E-05    3
+3.02210571E-08-4.80852681E-12-2.82561346E+04+5.79510604E+01+0.00000000E+00    4
C5H9O1-4OOH-2 9/14      C   5H  10O   3    0G   300.000  5000.000 1417.000    31
+2.17260410E+01+2.34146274E-02-7.86187868E-06+1.20571561E-09-6.93653621E-14    2
-4.90509096E+04-8.83590566E+01-9.18084516E+00+1.08786371E-01-9.86756121E-05    3
+4.49207522E-08-8.03087742E-12-3.98013189E+04+7.26760969E+01+0.00000000E+00    4
C5H9O1-4OOH-3 9/14      C   5H  10O   3    0G   300.000  5000.000 1417.000    31
+2.17260410E+01+2.34146274E-02-7.86187868E-06+1.20571561E-09-6.93653621E-14    2
-4.90509096E+04-8.83590566E+01-9.18084516E+00+1.08786371E-01-9.86756121E-05    3
+4.49207522E-08-8.03087742E-12-3.98013189E+04+7.26760969E+01+0.00000000E+00    4
C5H9O1-4OOH-5 9/14      C   5H  10O   3    0G   300.000  5000.000 1411.000    31
+2.13868464E+01+2.42467386E-02-8.26745278E-06+1.28123479E-09-7.42527951E-14    2
-4.72411464E+04-8.60552096E+01-9.29661331E+00+1.04958911E-01-9.00892767E-05    3
+3.89843596E-08-6.68819849E-12-3.76382956E+04+7.52773731E+01+0.00000000E+00    4
C5H9O1-5OOH-2 9/14      C   5H  10O   3    0G   300.000  5000.000 1407.000    21
+2.24618796E+01+2.42252273E-02-8.36381388E-06+1.30712783E-09-7.62010208E-14    2
-5.00102121E+04-9.76835754E+01-9.63082131E+00+1.06539535E-01-8.95953916E-05    3
+3.77712411E-08-6.32248900E-12-3.97499469E+04+7.18166046E+01+0.00000000E+00    4
C5H9O1-5OOH-3 9/14      C   5H  10O   3    0G   300.000  5000.000 1407.000    21
+2.24618796E+01+2.42252273E-02-8.36381388E-06+1.30712783E-09-7.62010208E-14    2
-5.00102121E+04-9.83780898E+01-9.63082131E+00+1.06539535E-01-8.95953916E-05    3
+3.77712411E-08-6.32248900E-12-3.97499469E+04+7.11220903E+01+0.00000000E+00    4
C5H9O2-3OOH-1 9/14      C   5H  10O   3    0G   300.000  5000.000 1436.000    51
+2.37309690E+01+2.06751517E-02-6.88444402E-06+1.05044759E-09-6.02362275E-14    2
-3.84362991E+04-9.61945548E+01-2.95211763E+00+8.90845071E-02-7.32339295E-05    3
+2.98425405E-08-4.76173344E-12-3.00280666E+04+4.45334764E+01+0.00000000E+00    4
C5H9O2-3OOH-4 9/14      C   5H  10O   3    0G   300.000  5000.000 1430.000    51
+2.36691815E+01+1.92560232E-02-6.07856844E-06+8.92371727E-10-4.97448691E-14    2
-3.96296162E+04-9.51544015E+01-4.57026018E+00+1.05196229E-01-1.05063534E-04    3
+5.15547206E-08-9.70822253E-12-3.20442434E+04+4.90445735E+01+0.00000000E+00    4
C5H9O2-3OOH-5 9/14      C   5H  10O   3    0G   300.000  5000.000 1436.000    51
+2.37309690E+01+2.06751517E-02-6.88444402E-06+1.05044759E-09-6.02362275E-14    2
-3.84362991E+04-9.61945548E+01-2.95211763E+00+8.90845071E-02-7.32339295E-05    3
+2.98425405E-08-4.76173344E-12-3.00280666E+04+4.45334764E+01+0.00000000E+00    4
C5H9O2-4OOH-1 9/14      C   5H  10O   3    0G   300.000  5000.000 1429.000    41
+2.26534501E+01+2.20609304E-02-7.36975144E-06+1.12674313E-09-6.46941132E-14    2
-3.91616134E+04-9.19653554E+01-5.54951868E+00+9.55182117E-02-8.01619637E-05    3
+3.35588175E-08-5.52327105E-12-3.03610773E+04+5.64175360E+01+0.00000000E+00    4
C5H9O2-4OOH-3 9/14      C   5H  10O   3    0G   300.000  5000.000 1427.000    41
+2.36121225E+01+2.13802117E-02-7.16433060E-06+1.09773009E-09-6.31280098E-14    2
-4.14634634E+04-9.91050535E+01-4.69459258E+00+9.49457030E-02-7.98763001E-05    3
+3.34048886E-08-5.48568419E-12-3.26159152E+04+4.98789194E+01+0.00000000E+00    4
C5H9O1-2O-5 9/8/14      C   5H   9O   2    0G   300.000  5000.000 1421.000    31
+2.01220485E+01+2.03728898E-02-6.96642194E-06+1.08201705E-09-6.28152071E-14    2
-1.74886279E+04-7.89086914E+01-6.46243908E-01+6.53341554E-02-4.13295267E-05    3
+1.15534981E-08-9.90013428E-13-1.01037208E+04+3.35841975E+01+0.00000000E+00    4
CH2CH2OCH2CH2CHO 4      C   5H   9O   2    0G   300.000  5000.000 1447.000    51
+1.75698412E+01+2.05459822E-02-6.77593971E-06+1.02644892E-09-5.85405221E-14    2
-2.62366696E+04-5.93672925E+01-6.18508829E-01+6.43128028E-02-4.60370456E-05    3
+1.65228932E-08-2.31382679E-12-2.02103439E+04+3.75876155E+01+0.00000000E+00    4
NC5KET12   9/ 8/14      C   5H  10O   3    0G   300.000  5000.000 1386.000    61
+2.56958620E+01+1.97581564E-02-6.83008913E-06+1.06937987E-09-6.24522080E-14    2
-4.91027960E+04-1.03505108E+02-1.29174799E+00+8.64138926E-02-7.02456071E-05    3
+2.86657248E-08-4.68321816E-12-4.01718501E+04+4.00248297E+01+0.00000000E+00    4
NC5KET13   9/ 8/14      C   5H  10O   3    0G   300.000  5000.000 1405.000    61
+2.25901874E+01+2.17812117E-02-7.38063794E-06+1.13910638E-09-6.58295642E-14    2
-4.92679139E+04-8.65971472E+01+3.00527399E+00+6.57859047E-02-4.36348536E-05    3
+1.39803001E-08-1.68002311E-12-4.24094861E+04+1.90078452E+01+0.00000000E+00    4
NC5KET14   9/ 8/14      C   5H  10O   3    0G   300.000  5000.000 1405.000    61
+2.25901874E+01+2.17812117E-02-7.38063794E-06+1.13910638E-09-6.58295642E-14    2
-4.92679139E+04-8.65971472E+01+3.00527399E+00+6.57859047E-02-4.36348536E-05    3
+1.39803001E-08-1.68002311E-12-4.24094861E+04+1.90078452E+01+0.00000000E+00    4
NC5KET15   9/ 8/14      C   5H  10O   3    0G   300.000  5000.000 1389.000    61
+2.22256536E+01+2.26347088E-02-7.79347724E-06+1.21574025E-09-7.07808477E-14    2
-4.74266046E+04-8.41025053E+01+2.63079123E+00+6.36042087E-02-3.80050385E-05    3
+1.00772174E-08-8.15255520E-13-4.02201480E+04+2.27068767E+01+0.00000000E+00    4
NC5KET21   9/ 8/14      C   5H  10O   3    0G   300.000  5000.000 1388.000    61
+2.45822715E+01+2.02064434E-02-6.87782149E-06+1.06593008E-09-6.18171916E-14    2
-5.02288346E+04-9.64925259E+01-1.97528990E-01+7.92952922E-02-6.01376298E-05    3
+2.26192730E-08-3.36572580E-12-4.18751690E+04+3.59471835E+01+0.00000000E+00    4
NC5KET23   9/ 8/14      C   5H  10O   3    0G   300.000  5000.000 1390.000    61
+2.42608382E+01+2.03281864E-02-6.88576173E-06+1.06357099E-09-6.15324796E-14    2
-5.21063936E+04-9.49416999E+01-4.59062579E-01+8.23364070E-02-6.69200221E-05    3
+2.76548457E-08-4.58692734E-12-4.40257491E+04+3.61810105E+01+0.00000000E+00    4
NC5KET24   9/ 8/14      C   5H  10O   3    0G   300.000  5000.000 1417.000    61
+2.13557506E+01+2.20059280E-02-7.28286282E-06+1.10610540E-09-6.32057101E-14    2
-5.23446138E+04-7.91468873E+01+3.70377687E+00+6.22140345E-02-4.08903819E-05    3
+1.31907442E-08-1.60742182E-12-4.62411438E+04+1.58017148E+01+0.00000000E+00    4
NC5KET25   9/ 8/14      C   5H  10O   3    0G   300.000  5000.000 1395.000    61
+2.09051806E+01+2.29956432E-02-7.75343394E-06+1.19262969E-09-6.87612656E-14    2
-5.04678003E+04-7.61623703E+01+3.30376112E+00+6.01763378E-02-3.55337358E-05    3
+9.49960340E-09-7.96339342E-13-4.40485734E+04+1.96186974E+01+0.00000000E+00    4
NC5KET31   9/ 8/14      C   5H  10O   3    0G   300.000  5000.000 1431.000    61
+2.14962676E+01+2.20658980E-02-7.35490387E-06+1.12358588E-09-6.45028163E-14    2
-5.08471346E+04-8.02429953E+01+4.06393861E+00+5.46274576E-02-2.50666165E-05    3
+2.02312915E-09+1.00150274E-12-4.41625000E+04+1.59654525E+01+0.00000000E+00    4
NC5KET32   9/ 8/14      C   5H  10O   3    0G   300.000  5000.000 1388.000    61
+2.43326367E+01+2.02926765E-02-6.88030752E-06+1.06352004E-09-6.15648338E-14    2
-5.22889844E+04-9.61325613E+01+3.80342038E-01+7.67072849E-02-5.67635185E-05    3
+2.07068449E-08-2.96497951E-12-4.41579478E+04+3.21097700E+01+0.00000000E+00    4
NC5KET12O  9/ 8/14      C   5H   9O   2    0G   300.000  5000.000 1377.000    41
+2.09367959E+01+2.00874425E-02-7.04829670E-06+1.11330293E-09-6.53771464E-14    2
-3.04314417E+04-8.04081881E+01+2.82328315E+00+5.56013887E-02-3.02956498E-05    3
+6.22735484E-09-8.25379616E-14-2.35055878E+04+1.92120018E+01+0.00000000E+00    4
NC5KET13O  9/ 8/14      C   5H   9O   2    0G   300.000  5000.000 1323.000    41
+2.11225120E+01+1.90830240E-02-6.52403075E-06+1.01368310E-09-5.88793478E-14    2
-3.11151636E+04-8.21812017E+01+3.92095399E+00+4.94038774E-02-1.99599619E-05    3
-1.05666833E-09+1.70331197E-12-2.43649054E+04+1.33502699E+01+0.00000000E+00    4
NC5KET14O  9/ 8/14      C   5H   9O   2    0G   300.000  5000.000 1323.000    41
+2.11225120E+01+1.90830240E-02-6.52403075E-06+1.01368310E-09-5.88793478E-14    2
-3.11151636E+04-8.21812017E+01+3.92095399E+00+4.94038774E-02-1.99599619E-05    3
-1.05666833E-09+1.70331197E-12-2.43649054E+04+1.33502699E+01+0.00000000E+00    4
NC5KET15O  9/ 8/14      C   5H   9O   2    0G   300.000  5000.000 1489.000    41
+1.92273388E+01+2.11348590E-02-7.32088660E-06+1.14667396E-09-6.69507752E-14    2
-2.85866827E+04-7.08964819E+01+3.41522476E+00+4.72023685E-02-1.66453220E-05    3
-2.39548810E-09+1.83814508E-12-2.21147912E+04+1.77035103E+01+0.00000000E+00    4
NC5KET21O  9/ 8/14      C   5H   9O   2    0G   300.000  5000.000 1669.000    41
+1.55374345E+01+2.65967153E-02-9.82520086E-06+1.61087197E-09-9.71864472E-14    2
-2.96220202E+04-4.97983106E+01+7.57725086E+00+3.09672386E-02+2.94905694E-06    3
-1.10969895E-08+3.01674992E-12-2.56340563E+04-2.16720088E+00+0.00000000E+00    4
NC5KET23O  9/ 8/14      C   5H   9O   2    0G   300.000  5000.000 1383.000    41
+1.95245872E+01+2.08858647E-02-7.23257140E-06+1.13238277E-09-6.60902126E-14    2
-3.34926354E+04-7.21145428E+01+3.56460361E+00+5.18213432E-02-2.70330790E-05    3
+5.19426451E-09+1.69499746E-14-2.73448675E+04+1.58030522E+01+0.00000000E+00    4
NC5KET24O  9/ 8/14      C   5H   9O   2    0G   300.000  5000.000 1382.000    41
+1.87900628E+01+2.10010240E-02-7.16188369E-06+1.11001257E-09-6.43339326E-14    2
-3.32898658E+04-6.78862933E+01+4.40946289E+00+4.75586902E-02-2.19238261E-05    3
+2.43250490E-09+5.88504938E-13-2.76535939E+04+1.17394140E+01+0.00000000E+00    4
NC5KET25O  9/ 8/14      C   5H   9O   2    0G   300.000  5000.000 1433.000    41
+1.81303967E+01+2.13611121E-02-7.24506108E-06+1.11897303E-09-6.47006005E-14    2
-3.16682816E+04-6.41505194E+01+4.40785464E+00+4.34772079E-02-1.40284695E-05    3
-3.02310104E-09+1.86768676E-12-2.60265017E+04+1.28766258E+01+0.00000000E+00    4
NC5KET31O  9/ 8/14      C   5H   9O   2    0G   300.000  5000.000 1426.000    41
+1.92416140E+01+2.07624762E-02-7.12773261E-06+1.11092657E-09-6.46775655E-14    2
-3.25710561E+04-7.19638232E+01+5.37524822E+00+3.49659305E-02+3.67920037E-06    3
-1.56750631E-08+4.84743343E-12-2.61248405E+04+8.64755527E+00+0.00000000E+00    4
NC5KET32O  9/ 8/14      C   5H   9O   2    0G   300.000  5000.000 1539.000    41
+1.90206162E+01+2.10022758E-02-7.20628551E-06+1.12155484E-09-6.51936687E-14    2
-3.33553472E+04-6.97524186E+01+4.55782533E+00+4.55546283E-02-1.73485031E-05    3
-9.24152417E-10+1.38889438E-12-2.74919397E+04+1.10596626E+01+0.00000000E+00    4
NC5DIONE13  10/15  THERMC   5H   8O   2    0G   300.000  5000.000 1380.000    41
+1.81672199E+01+1.95477748E-02-6.78556722E-06+1.06428037E-09-6.21973311E-14    2
-5.11134997E+04-6.80388452E+01+1.16337913E+00+5.32067868E-02-2.90297512E-05    3
+5.99807535E-09-7.60467747E-14-4.46714058E+04+2.53180917E+01+0.00000000E+00    4
NC5DIONE24  10/15  THERMC   5H   8O   2    0G   300.000  5000.000 1393.000    41
+1.63259547E+01+2.07678096E-02-7.12494176E-06+1.10833798E-09-6.43882952E-14    2
-5.38361320E+04-5.71667682E+01+1.23573850E+00+5.44884679E-02-3.57895292E-05    3
+1.21944125E-08-1.71810392E-12-4.84057706E+04+2.44807388E+01+0.00000000E+00    4
C5H10OH23  9/ 8/14      C   5H  11O   1    0G   300.000  5000.000 1447.000    51
+1.70150141E+01+2.35005444E-02-7.77847758E-06+1.18102788E-09-6.74584591E-14    2
-2.30013982E+04-5.87178603E+01+9.23102001E-01+5.84732430E-02-3.47946675E-05    3
+9.61256846E-09-8.64039220E-13-1.72758426E+04+2.84227761E+01+0.00000000E+00    4
O2C5H10OH23 9/8/14      C   5H  11O   3    0G   300.000  5000.000 1413.000    61
+2.25663309E+01+2.36960784E-02-7.89320309E-06+1.20343029E-09-6.89316529E-14    2
-4.25964462E+04-8.48729630E+01+1.48292990E+00+7.92100619E-02-6.45238925E-05    3
+2.75597603E-08-4.74651399E-12-3.59663215E+04+2.60236189E+01+0.00000000E+00    4
OCH2CHO    9/ 8/14      C   2H   3O   2    0G   300.000  5000.000 1468.000    11
+9.83472746E+00+7.77895515E-03-2.78174926E-06+4.44911597E-10-2.63530280E-14    2
-1.50740413E+04-2.41644767E+01+6.12784775E+00+6.67998271E-03+1.00125301E-05    3
-1.06887671E-08+2.76652784E-12-1.28216539E+04-8.09763223E-01+0.00000000E+00    4
CH2OCH2CHO 9/ 8/14      C   3H   5O   2    0G   300.000  5000.000 1386.000    31
+1.11192754E+01+1.27912900E-02-4.35464414E-06+6.73922275E-10-3.90118722E-14    2
-1.79694096E+04-2.74688068E+01+4.09796526E+00+2.50971166E-02-1.04380487E-05    3
+6.95156168E-10+3.93228907E-13-1.51203149E+04+1.16942054E+01+0.00000000E+00    4
C2H4OCHO   9/ 8/14      C   3H   5O   2    0G   300.000  5000.000 1684.000    21
+1.22682078E+01+1.37336751E-02-5.06732537E-06+8.30265992E-10-5.00728023E-14    2
-2.09125606E+04-3.56985038E+01+3.11985293E+00+3.19514120E-02-1.67508873E-05    3
+3.25914973E-09-4.96818754E-14-1.76239471E+04+1.42845094E+01+0.00000000E+00    4
C5H10OOH1-3OH  10/14/15 C   5H  12O   3    0G   300.000  5000.000 1403.000    71
+2.31192753E+01+2.59986683E-02-8.82860426E-06+1.36395720E-09-7.88606733E-14    2
-5.79892376E+04-8.81999105E+01+3.54670341E-01+8.27825400E-02-6.38327513E-05    3
+2.58589986E-08-4.28053334E-12-5.04620388E+04+3.27492018E+01+0.00000000E+00    4
C5H10OOH2-4OH  10/14/15 C   5H  12O   3    0G   300.000  5000.000 1411.000    71
+2.35162773E+01+2.51435990E-02-8.42079438E-06+1.28867610E-09-7.40107760E-14    2
-5.98557610E+04-9.09142876E+01+7.69420941E-01+8.47002755E-02-6.89331076E-05    3
+2.93938563E-08-5.06044347E-12-5.26556407E+04+2.88739602E+01+0.00000000E+00    4
C5H10OOH3-1OH  10/14/15 C   5H  12O   3    0G   300.000  5000.000 1406.000    71
+2.38716811E+01+2.53396515E-02-8.59895412E-06+1.32803347E-09-7.67709894E-14    2
-5.82703781E+04-9.26845624E+01+7.53538721E-01+8.16716738E-02-6.11918401E-05    3
+2.36490302E-08-3.69940856E-12-5.05457936E+04+3.05276339E+01+0.00000000E+00    4
NC5CYCPER13  11/15 THERMC   5H  10O   3    0G   300.000  5000.000 1407.000    31
+2.41561308E+01+2.24095731E-02-7.74873939E-06+1.21233645E-09-7.07323367E-14    2
-5.55344567E+04-1.03522127E+02-4.99453890E+00+9.45988114E-02-7.58465481E-05    3
+3.02152876E-08-4.76416624E-12-4.59881161E+04+5.13024248E+01+0.00000000E+00    4
NC5CYCPER24  11/15 THERMC   5H  10O   3    0G   300.000  5000.000 1408.000    31
+2.22820691E+01+2.33310062E-02-7.91636135E-06+1.22269476E-09-7.06906786E-14    2
-5.60698326E+04-9.35418515E+01-4.25869873E+00+9.26924392E-02-7.79864322E-05    3
+3.34971276E-08-5.74390775E-12-4.76901635E+04+4.62163973E+01+0.00000000E+00    4
NC5CYCPER31  11/15 THERMC   5H  10O   3    0G   300.000  5000.000 1400.000    31
+2.20861156E+01+2.39837041E-02-8.24798762E-06+1.28546679E-09-7.47886437E-14    2
-5.42162418E+04-9.20233359E+01-4.01647605E+00+8.90855731E-02-7.09557408E-05    3
+2.89246712E-08-4.75384108E-12-4.56274320E+04+4.65938612E+01+0.00000000E+00    4
IC5H12     17/8/15      C   5H  12    0    0G   300.000  5000.000 1397.000    41
+1.58024165E+01+2.58962455E-02-8.80211277E-06+1.36051024E-09-7.86804753E-14    2
-2.64876700E+04-6.08691324E+01-1.61700908E+00+6.68962508E-02-4.65394790E-05    3
+1.75637406E-08-2.80513304E-12-2.03922408E+04+3.27016966E+01+0.00000000E+00    4
AC5H11     17/8/15      C   5H  11    0    0G   300.000  5000.000 1397.000    41
+1.52292407E+01+2.38482717E-02-8.09849455E-06+1.25096662E-09-7.23133933E-14    2
-1.35828406E+03-5.42832371E+01-1.22777654E+00+6.32926027E-02-4.52076107E-05    3
+1.75515079E-08-2.87257258E-12+4.32562497E+03+3.38598206E+01+0.00000000E+00    4
BC5H11     17/8/15      C   5H  11    0    0G   300.000  5000.000 1385.000    41
+1.41464948E+01+2.48340049E-02-8.45503425E-06+1.30848803E-09-7.57429130E-14    2
-3.88001657E+03-4.87192778E+01+1.65843160E+00+4.60868150E-02-1.82956944E-05    3
+8.82319315E-10+7.56537666E-13+1.29054584E+03+2.12275239E+01+0.00000000E+00    4
CC5H11     17/8/15      C   5H  11    0    0G   300.000  5000.000 1402.000    41
+1.43628831E+01+2.43459715E-02-8.21904266E-06+1.26457869E-09-7.28991288E-14    2
-2.64593539E+03-4.96386458E+01+1.97886349E-01+5.35219440E-02-2.95961594E-05    3
+7.61177489E-09-6.45328560E-13+2.66542853E+03+2.78232188E+01+0.00000000E+00    4
DC5H11     17/8/15      C   5H  11    0    0G   300.000  5000.000 1397.000    41
+1.52292407E+01+2.38482717E-02-8.09849455E-06+1.25096662E-09-7.23133933E-14    2
-1.35828406E+03-5.49727188E+01-1.22777654E+00+6.32926027E-02-4.52076107E-05    3
+1.75515079E-08-2.87257258E-12+4.32562497E+03+3.31703389E+01+0.00000000E+00    4
AC5H9O-A2  9/ 8/14      C   5H   9O   1    0G   300.000  5000.000 1364.000    31
+1.67516787E+01+2.16463662E-02-7.61269705E-06+1.20404408E-09-7.07632803E-14    2
-3.95848360E+03-6.08201916E+01+4.66263417E+00+3.89775126E-02-1.12815501E-05    3
-2.66550677E-09+1.40115432E-12+1.47086581E+03+8.21346271E+00+0.00000000E+00    4
AC5H11O2H  17/8/15      C   5H  12O   2    0G   300.000  5000.000 1397.000    61
+2.08513274E+01+2.60811030E-02-8.91735578E-06+1.38397232E-09-8.02716539E-14    2
-3.77194279E+04-8.04522304E+01-4.76374815E-01+7.83789321E-02-5.91712555E-05    3
+2.38263919E-08-3.97732270E-12-3.05087904E+04+3.32977557E+01+0.00000000E+00    4
BC5H11O2H  17/8/15      C   5H  12O   2    0G   300.000  5000.000 1389.000    61
+2.07291068E+01+2.60358698E-02-8.86783077E-06+1.37263265E-09-7.94629195E-14    2
-4.16991829E+04-8.29348605E+01+7.48347855E-01+7.54437451E-02-5.69961198E-05    3
+2.32342064E-08-3.94363492E-12-3.49638594E+04+2.35201019E+01+0.00000000E+00    4
CC5H11O2H  17/8/15      C   5H  12O   2    0G   300.000  5000.000 1406.000    61
+2.11504126E+01+2.53098885E-02-8.53703900E-06+1.31271216E-09-7.56412244E-14    2
-3.95275084E+04-8.32515675E+01-6.30156824E-03+8.01495977E-02-6.42108793E-05    3
+2.73711292E-08-4.76268611E-12-3.27129034E+04+2.84639321E+01+0.00000000E+00    4
DC5H11O2H  17/8/15      C   5H  12O   2    0G   300.000  5000.000 1397.000    61
+2.08513274E+01+2.60811030E-02-8.91735578E-06+1.38397232E-09-8.02716539E-14    2
-3.77194279E+04-8.11417120E+01-4.76374815E-01+7.83789321E-02-5.91712555E-05    3
+2.38263919E-08-3.97732270E-12-3.05087904E+04+3.26082741E+01+0.00000000E+00    4
AC5H11O2   17/8/15      C   5H  11O   2    0G   300.000  5000.000 1396.000    51
+1.98700905E+01+2.47772405E-02-8.46413614E-06+1.31283774E-09-7.61129402E-14    2
-2.04831687E+04-7.43156588E+01+3.54375282E-01+7.21758552E-02-5.35556462E-05    3
+2.12668171E-08-3.51577739E-12-1.38320365E+04+2.99444593E+01+0.00000000E+00    4
BC5H11O2   17/8/15      C   5H  11O   2    0G   300.000  5000.000 1386.000    51
+1.97546009E+01+2.47324523E-02-8.41611775E-06+1.30187335E-09-7.53316999E-14    2
-2.44671820E+04-7.68414190E+01+1.53424363E+00+6.94504944E-02-5.16917529E-05    3
+2.08690207E-08-3.52552510E-12-1.82806722E+04+2.03720098E+01+0.00000000E+00    4
CC5H11O2   17/8/15      C   5H  11O   2    0G   300.000  5000.000 1405.000    51
+2.02075561E+01+2.39554458E-02-8.06286681E-06+1.23797865E-09-7.12608001E-14    2
-2.23074093E+04-7.73358025E+01+7.15981794E-01+7.44249188E-02-5.92758872E-05    3
+2.52115515E-08-4.38572885E-12-1.60198108E+04+2.56128856E+01+0.00000000E+00    4
DC5H11O2   17/8/15      C   5H  11O   2    0G   300.000  5000.000 1396.000    51
+1.98700905E+01+2.47772405E-02-8.46413614E-06+1.31283774E-09-7.61129402E-14    2
-2.04831687E+04-7.50051405E+01+3.54375282E-01+7.21758552E-02-5.35556462E-05    3
+2.12668171E-08-3.51577739E-12-1.38320365E+04+2.92549776E+01+0.00000000E+00    4
AC5H11O    17/8/15      C   5H  11O   1    0G   300.000  5000.000 1400.000    41
+1.82339413E+01+2.37923987E-02-8.07056384E-06+1.24592855E-09-7.19996103E-14    2
-1.87450473E+04-6.87958505E+01+8.43924842E-01+6.29723769E-02-4.12079336E-05    3
+1.37396229E-08-1.84097585E-12-1.25819035E+04+2.50753974E+01+0.00000000E+00    4
BC5H11O    17/8/15      C   5H  11O   1    0G   300.000  5000.000 1378.000    41
+1.85549393E+01+2.44786662E-02-8.51926880E-06+1.33803108E-09-7.82547188E-14    2
-2.23664355E+04-7.33946136E+01+3.67366095E+00+5.17139422E-02-2.49457898E-05    3
+4.54084943E-09-3.31184982E-14-1.63228000E+04+9.40461313E+00+0.00000000E+00    4
CC5H11O    17/8/15      C   5H  11O   1    0G   300.000  5000.000 1409.000    41
+1.83213656E+01+2.35429297E-02-7.94470460E-06+1.22205357E-09-7.04356618E-14    2
-2.06340316E+04-7.05656058E+01+6.91613929E-01+6.60697133E-02-4.75285795E-05    3
+1.81072449E-08-2.84499699E-12-1.46546569E+04+2.36233979E+01+0.00000000E+00    4
DC5H11O    17/8/15      C   5H  11O   1    0G   300.000  5000.000 1400.000    41
+1.82339413E+01+2.37923987E-02-8.07056384E-06+1.24592855E-09-7.19996103E-14    2
-1.87450473E+04-6.94853322E+01+8.43924842E-01+6.29723769E-02-4.12079336E-05    3
+1.37396229E-08-1.84097585E-12-1.25819035E+04+2.43859158E+01+0.00000000E+00    4
AC5H10OOH-A 17/8/15     C   5H  11O   2    0G   300.000  5000.000 1398.000    61
+2.02759160E+01+2.40402125E-02-8.21726177E-06+1.27508622E-09-7.39470430E-14    2
-1.25890306E+04-7.45432540E+01-8.93967860E-02+7.48083410E-02-5.79088207E-05    3
+2.38676428E-08-4.05836117E-12-5.79120759E+03+3.37720278E+01+0.00000000E+00    4
AC5H10OOH-B 17/8/15     C   5H  11O   2    0G   300.000  5000.000 1390.000    61
+1.90362050E+01+2.51437855E-02-8.60836129E-06+1.33715660E-09-7.76005723E-14    2
-1.49721354E+04-6.67702235E+01+3.65133886E+00+5.70948447E-02-3.30634881E-05    3
+9.52430167E-09-1.08604128E-12-9.15524576E+03+1.73958096E+01+0.00000000E+00    4
AC5H10OOH-C 17/8/15     C   5H  11O   2    0G   300.000  5000.000 1402.000    61
+1.94269993E+01+2.45167400E-02-8.32902433E-06+1.28716724E-09-7.44370182E-14    2
-1.38808710E+04-6.93043169E+01+1.24166589E+00+6.55076365E-02-4.30153204E-05    3
+1.43717235E-08-1.92812556E-12-7.43857517E+03+2.88519661E+01+0.00000000E+00    4
AC5H10OOH-D 17/8/15     C   5H  11O   2    0G   300.000  5000.000 1398.000    61
+2.02759160E+01+2.40402125E-02-8.21726177E-06+1.27508622E-09-7.39470430E-14    2
-1.25890306E+04-7.45432540E+01-8.93967860E-02+7.48083410E-02-5.79088207E-05    3
+2.38676428E-08-4.05836117E-12-5.79120759E+03+3.37720278E+01+0.00000000E+00    4
BC5H10OOH-A 17/8/15     C   5H  11O   2    0G   300.000  5000.000 1389.000    61
+2.03178088E+01+2.39005589E-02-8.14494395E-06+1.26119353E-09-7.30298864E-14    2
-1.66270976E+04-7.71008850E+01+1.67959171E+00+7.03876561E-02-5.38977495E-05    3
+2.22634984E-08-3.82052820E-12-1.03820042E+04+2.20634050E+01+0.00000000E+00    4
BC5H10OOH-C 17/8/15     C   5H  11O   2    0G   300.000  5000.000 1390.000    61
+1.99231299E+01+2.42352995E-02-8.26025374E-06+1.27917150E-09-7.40756855E-14    2
-1.78272692E+04-7.57847609E+01+2.66396895E+00+6.53351355E-02-4.66109297E-05    3
+1.79783399E-08-2.91993271E-12-1.18409318E+04+1.67474134E+01+0.00000000E+00    4
BC5H10OOH-D 17/8/15     C   5H  11O   2    0G   300.000  5000.000 1389.000    61
+2.01548441E+01+2.39990126E-02-8.17021719E-06+1.26424565E-09-7.31718505E-14    2
-1.65704721E+04-7.70357450E+01+1.11609641E+00+7.19622376E-02-5.58678130E-05    3
+2.33617578E-08-4.04450304E-12-1.02434790E+04+2.40826139E+01+0.00000000E+00    4
CC5H10OOH-A 17/8/15     C   5H  11O   2    0G   300.000  5000.000 1407.000    61
+2.05911398E+01+2.32493648E-02-7.82909968E-06+1.20250807E-09-6.92366559E-14    2
-1.44047280E+04-7.67476901E+01+3.28493553E-01+7.68086128E-02-6.32799786E-05    3
+2.76118292E-08-4.88689574E-12-7.98741223E+03+2.98696048E+01+0.00000000E+00    4
CC5H10OOH-B 17/8/15     C   5H  11O   2    0G   300.000  5000.000 1403.000    61
+1.93820434E+01+2.43097282E-02-8.20157483E-06+1.26129144E-09-7.26836700E-14    2
-1.67969380E+04-6.98331441E+01+3.95783406E+00+5.96255587E-02-3.92210129E-05    3
+1.37408612E-08-2.01545549E-12-1.13357528E+04+1.33114157E+01+0.00000000E+00    4
CC5H10OOH-D 17/8/15     C   5H  11O   2    0G   300.000  5000.000 1407.000    61
+2.07406543E+01+2.31706906E-02-7.81225857E-06+1.20092134E-09-6.91854899E-14    2
-1.44555167E+04-7.81145448E+01+9.13421824E-01+7.51513908E-02-6.12062984E-05    3
+2.64606190E-08-4.65308639E-12-8.12947001E+03+2.63697984E+01+0.00000000E+00    4
DC5H10OOH-A 17/8/15     C   5H  11O   2    0G   300.000  5000.000 1398.000    61
+2.02759160E+01+2.40402125E-02-8.21726177E-06+1.27508622E-09-7.39470430E-14    2
-1.25890306E+04-7.45432540E+01-8.93967860E-02+7.48083410E-02-5.79088207E-05    3
+2.38676428E-08-4.05836117E-12-5.79120759E+03+3.37720278E+01+0.00000000E+00    4
DC5H10OOH-B 17/8/15     C   5H  11O   2    0G   300.000  5000.000 1390.000    61
+1.92228072E+01+2.50236156E-02-8.57782354E-06+1.33372065E-09-7.74604723E-14    2
-1.51282565E+04-6.84715050E+01+2.74458070E+00+5.78236417E-02-3.12391216E-05    3
+7.31571468E-09-4.50890257E-13-8.81862238E+03+2.20756898E+01+0.00000000E+00    4
DC5H10OOH-C 17/8/15     C   5H  11O   2    0G   300.000  5000.000 1402.000    61
+2.00395081E+01+2.42832982E-02-8.31027809E-06+1.29054421E-09-7.48846024E-14    2
-1.38460294E+04-7.39591237E+01+1.46801586E+00+6.81101661E-02-4.85321406E-05    3
+1.84083386E-08-2.91720161E-12-7.38926206E+03+2.57094934E+01+0.00000000E+00    4
A-AC5H10O  17/8/15      C   5H  10O   1    0G   300.000  5000.000 1452.000    21
+1.58864128E+01+2.27072724E-02-7.40383518E-06+1.11238546E-09-6.30611661E-14    2
-2.37201682E+04-6.09113819E+01-7.03245567E+00+8.38427156E-02-6.94901080E-05    3
+2.94315450E-08-4.93197232E-12-1.67184162E+04+5.91467747E+01+0.00000000E+00    4
A-BC5H10O  17/8/15      C   5H  10O   1    0G   300.000  5000.000 1424.000    31
+1.66888391E+01+2.23672932E-02-7.44828561E-06+1.13557959E-09-6.50516730E-14    2
-2.63127117E+04-6.48349416E+01-2.81578161E+00+7.04149950E-02-5.23593700E-05    3
+1.99929340E-08-3.05569594E-12-1.99079507E+04+3.88311343E+01+0.00000000E+00    4
A-CC5H10O  17/8/15      C   5H  10O   1    0G   300.000  5000.000 1429.000    21
+1.62176252E+01+2.18775843E-02-7.00340935E-06+1.03851279E-09-5.83155214E-14    2
-2.60452902E+04-6.25262539E+01-7.16060704E+00+8.70140494E-02-7.59660975E-05    3
+3.37198215E-08-5.87392870E-12-1.92027788E+04+5.89164749E+01+0.00000000E+00    4
A-DC5H10O  17/8/15      C   5H  10O   1    0G   300.000  5000.000 1453.000    11
+1.53604709E+01+2.35100197E-02-7.66793178E-06+1.15245719E-09-6.53534048E-14    2
-3.42487879E+04-5.88396065E+01-8.99708918E+00+8.81388493E-02-7.28825964E-05    3
+3.06897382E-08-5.10685687E-12-2.67791824E+04+6.88674277E+01+0.00000000E+00    4
B-CC5H10O  9/ 8/14      C   5H  10O   1    0G   300.000  5000.000 1413.000    31
+1.72822083E+01+2.21811831E-02-7.45086135E-06+1.14266526E-09-6.57264262E-14    2
-2.89756909E+04-6.99425869E+01-4.02733813E+00+7.75766076E-02-6.31068363E-05    3
+2.66344724E-08-4.52085229E-12-2.22133168E+04+4.23801047E+01+0.00000000E+00    4
B-DC5H10O  9/ 8/14      C   5H  10O   1    0G   300.000  5000.000 1426.000    21
+1.59398262E+01+2.34035968E-02-7.80111462E-06+1.19023227E-09-6.82188270E-14    2
-2.75659851E+04-6.31518634E+01-4.57207704E+00+7.33362569E-02-5.36913946E-05    3
+2.00360735E-08-2.97590047E-12-2.07808158E+04+4.60627306E+01+0.00000000E+00    4
C-DC5H10O  17/8/15      C   5H  10O   1    0G   300.000  5000.000 1415.000    31
+1.75721707E+01+2.16805796E-02-7.22379193E-06+1.10170103E-09-6.31222440E-14    2
-2.54336652E+04-7.01131722E+01-7.94334743E+00+9.36350437E-02-8.55713608E-05    3
+3.97013264E-08-7.24456558E-12-1.79116899E+04+6.23627456E+01+0.00000000E+00    4
AC5H10OOH-AO2 8/15      C   5H  11O   4    0G   300.000  5000.000 1397.000    71
+2.49284926E+01+2.49502228E-02-8.57455029E-06+1.33547829E-09-7.76537998E-14    2
-3.17167911E+04-9.46333090E+01+1.47959220E+00+8.37668710E-02-6.63705552E-05    3
+2.76480297E-08-4.71460623E-12-2.39474084E+04+2.99187562E+01+0.00000000E+00    4
AC5H10OOH-BO2 8/15      C   5H  11O   4    0G   300.000  5000.000 1389.000    71
+2.48032671E+01+2.49329192E-02-8.54000436E-06+1.32701219E-09-7.70333881E-14    2
-3.56964132E+04-9.64200661E+01+2.66224628E+00+8.10932443E-02-6.46324438E-05    3
+2.73538724E-08-4.75157092E-12-2.83982547E+04+2.10041880E+01+0.00000000E+00    4
AC5H10OOH-CO2 8/15      C   5H  11O   4    0G   300.000  5000.000 1405.000    71
+2.52420639E+01+2.41694359E-02-8.19141254E-06+1.26381882E-09-7.30015120E-14    2
-3.35305240E+04-9.68327377E+01+1.83495697E+00+8.60948213E-02-7.22651143E-05    3
+3.17312304E-08-5.62009843E-12-2.61355447E+04+2.62902691E+01+0.00000000E+00    4
AC5H10OOH-DO2 8/15      C   5H  11O   4    0G   300.000  5000.000 1397.000    71
+2.49284926E+01+2.49502228E-02-8.57455029E-06+1.33547829E-09-7.76537998E-14    2
-3.17167911E+04-9.46333090E+01+1.47959220E+00+8.37668710E-02-6.63705552E-05    3
+2.76480297E-08-4.71460623E-12-2.39474084E+04+2.99187562E+01+0.00000000E+00    4
BC5H10OOH-AO2 8/15      C   5H  11O   4    0G   300.000  5000.000 1389.000    71
+2.48032671E+01+2.49329192E-02-8.54000436E-06+1.32701219E-09-7.70333881E-14    2
-3.56964132E+04-9.64200661E+01+2.66224628E+00+8.10932443E-02-6.46324438E-05    3
+2.73538724E-08-4.75157092E-12-2.83982547E+04+2.10041880E+01+0.00000000E+00    4
BC5H10OOH-CO2 8/15      C   5H  11O   4    0G   300.000  5000.000 1396.000    71
+2.51614268E+01+2.40667268E-02-8.11773937E-06+1.24830451E-09-7.19346846E-14    2
-3.75274060E+04-9.95533661E+01+2.92757922E+00+8.37497935E-02-7.09476834E-05    3
+3.16521003E-08-5.69638239E-12-3.05708429E+04+1.71231211E+01+0.00000000E+00    4
BC5H10OOH-DO2 8/15      C   5H  11O   4    0G   300.000  5000.000 1389.000    71
+2.48032671E+01+2.49329192E-02-8.54000436E-06+1.32701219E-09-7.70333881E-14    2
-3.56964132E+04-9.71095477E+01+2.66224628E+00+8.10932443E-02-6.46324438E-05    3
+2.73538724E-08-4.75157092E-12-2.83982547E+04+2.03147064E+01+0.00000000E+00    4
CC5H10OOH-AO2 8/15      C   5H  11O   4    0G   300.000  5000.000 1405.000    71
+2.52420639E+01+2.41694359E-02-8.19141254E-06+1.26381882E-09-7.30015120E-14    2
-3.35305240E+04-9.68327377E+01+1.83495697E+00+8.60948213E-02-7.22651143E-05    3
+3.17312304E-08-5.62009843E-12-2.61355447E+04+2.62902691E+01+0.00000000E+00    4
CC5H10OOH-BO2 8/15      C   5H  11O   4    0G   300.000  5000.000 1396.000    71
+2.51614268E+01+2.40667268E-02-8.11773937E-06+1.24830451E-09-7.19346846E-14    2
-3.75274060E+04-9.95533661E+01+2.92757922E+00+8.37497935E-02-7.09476834E-05    3
+3.16521003E-08-5.69638239E-12-3.05708429E+04+1.71231211E+01+0.00000000E+00    4
CC5H10OOH-DO2 8/15      C   5H  11O   4    0G   300.000  5000.000 1405.000    71
+2.52420639E+01+2.41694359E-02-8.19141254E-06+1.26381882E-09-7.30015120E-14    2
-3.35305240E+04-9.75222193E+01+1.83495697E+00+8.60948213E-02-7.22651143E-05    3
+3.17312304E-08-5.62009843E-12-2.61355447E+04+2.56007875E+01+0.00000000E+00    4
DC5H10OOH-AO2 8/15      C   5H  11O   4    0G   300.000  5000.000 1397.000    71
+2.49284926E+01+2.49502228E-02-8.57455029E-06+1.33547829E-09-7.76537998E-14    2
-3.17167911E+04-9.46333090E+01+1.47959220E+00+8.37668710E-02-6.63705552E-05    3
+2.76480297E-08-4.71460623E-12-2.39474084E+04+2.99187562E+01+0.00000000E+00    4
DC5H10OOH-BO2 8/15      C   5H  11O   4    0G   300.000  5000.000 1389.000    71
+2.48032671E+01+2.49329192E-02-8.54000436E-06+1.32701219E-09-7.70333881E-14    2
-3.56964132E+04-9.71095477E+01+2.66224628E+00+8.10932443E-02-6.46324438E-05    3
+2.73538724E-08-4.75157092E-12-2.83982547E+04+2.03147064E+01+0.00000000E+00    4
DC5H10OOH-CO2 8/15      C   5H  11O   4    0G   300.000  5000.000 1405.000    71
+2.52420639E+01+2.41694359E-02-8.19141254E-06+1.26381882E-09-7.30015120E-14    2
-3.35305240E+04-9.75222193E+01+1.83495697E+00+8.60948213E-02-7.22651143E-05    3
+3.17312304E-08-5.62009843E-12-2.61355447E+04+2.56007875E+01+0.00000000E+00    4
C5H9A-A,BOOH  8/15      C   5H  11O   4    0G   300.000  5000.000 1391.000    81
+2.53148126E+01+2.41050499E-02-8.26152052E-06+1.28429464E-09-7.45769254E-14    2
-2.78251062E+04-9.70436295E+01+2.87832948E+00+8.17084683E-02-6.64693824E-05    3
+2.85545390E-08-5.00710723E-12-2.05092635E+04+2.16842979E+01+0.00000000E+00    4
C5H9A-A,COOH  8/15      C   5H  11O   4    0G   300.000  5000.000 1406.000    81
+2.55933245E+01+2.34677500E-02-7.95418684E-06+1.22729993E-09-7.08960495E-14    2
-2.56096120E+04-9.67335324E+01+1.46543304E+00+8.83867154E-02-7.62009797E-05    3
+3.41128921E-08-6.11972135E-12-1.81049887E+04+2.97796524E+01+0.00000000E+00    4
C5H9A-A,DOOH  8/15      C   5H  11O   4    0G   300.000  5000.000 1399.000    81
+2.53362233E+01+2.42043007E-02-8.32306052E-06+1.29685010E-09-7.54306895E-14    2
-2.38227509E+04-9.48747338E+01+1.03378269E+00+8.63930746E-02-7.07031565E-05    3
+3.02282342E-08-5.25110249E-12-1.59058366E+04+3.37540294E+01+0.00000000E+00    4
C5H9A-B,COOH  8/15      C   5H  11O   4    0G   300.000  5000.000 1398.000    81
+2.56997668E+01+2.32725079E-02-7.86284471E-06+1.21047841E-09-6.98107824E-14    2
-2.96771591E+04-9.96712347E+01+3.12194965E+00+8.44868328E-02-7.28869575E-05    3
+3.29012852E-08-5.96274974E-12-2.26799790E+04+1.85842452E+01+0.00000000E+00    4
C5H9A-B,DOOH  8/15      C   5H  11O   4    0G   300.000  5000.000 1391.000    81
+2.53148126E+01+2.41050499E-02-8.26152052E-06+1.28429464E-09-7.45769254E-14    2
-2.78251062E+04-9.70436295E+01+2.87832948E+00+8.17084683E-02-6.64693824E-05    3
+2.85545390E-08-5.00710723E-12-2.05092635E+04+2.16842979E+01+0.00000000E+00    4
C5H9A-C,DOOH  8/15      C   5H  11O   4    0G   300.000  5000.000 1406.000    81
+2.55933245E+01+2.34677500E-02-7.95418684E-06+1.22729993E-09-7.08960495E-14    2
-2.56096120E+04-9.67335324E+01+1.46543304E+00+8.83867154E-02-7.62009797E-05    3
+3.41128921E-08-6.11972135E-12-1.81049887E+04+2.97796524E+01+0.00000000E+00    4
C5H9B-A,AOOH  8/15      C   5H  11O   4    0G   300.000  5000.000 1392.000    81
+2.37032599E+01+2.57553915E-02-8.89408554E-06+1.38970172E-09-8.09866916E-14    2
-2.62015201E+04-8.58515282E+01+4.28350134E+00+6.83511301E-02-4.42293137E-05    3
+1.46614813E-08-1.99882623E-12-1.91209818E+04+1.95267791E+01+0.00000000E+00    4
C5H9B-A,COOH  8/15      C   5H  11O   4    0G   300.000  5000.000 1675.000    81
+2.44195505E+01+2.45182960E-02-8.32768546E-06+1.28669810E-09-7.43971425E-14    2
-2.80210816E+04-8.93466817E+01+5.06775026E+00+7.13339940E-02-5.22649130E-05    3
+2.02919064E-08-3.25625167E-12-2.14500744E+04+1.40310906E+01+0.00000000E+00    4
C5H9B-A,DOOH  8/15      C   5H  11O   4    0G   300.000  5000.000 1392.000    81
+2.37032599E+01+2.57553915E-02-8.89408554E-06+1.38970172E-09-8.09866916E-14    2
-2.62015201E+04-8.51620466E+01+4.28350134E+00+6.83511301E-02-4.42293137E-05    3
+1.46614813E-08-1.99882623E-12-1.91209818E+04+2.02162608E+01+0.00000000E+00    4
C5H9B-C,DOOH  8/15      C   5H  11O   4    0G   300.000  5000.000 1675.000    81
+2.44195505E+01+2.45182960E-02-8.32768546E-06+1.28669810E-09-7.43971425E-14    2
-2.80210816E+04-9.07256450E+01+5.06775026E+00+7.13339940E-02-5.22649130E-05    3
+2.02919064E-08-3.25625167E-12-2.14500744E+04+1.26521274E+01+0.00000000E+00    4
C5H9C-A,AOOH  8/15      C   5H  11O   4    0G   300.000  5000.000 1681.000    81
+2.63011187E+01+2.38231644E-02-8.29527214E-06+1.30384489E-09-7.63133641E-14    2
-2.62801782E+04-1.01764259E+02+2.40737385E+00+7.31844750E-02-4.34551328E-05    3
+1.06843813E-08-6.06073375E-13-1.74826725E+04+2.86070302E+01+0.00000000E+00    4
C5H9C-A,BOOH  8/15      C   5H  11O   4    0G   300.000  5000.000 1393.000    81
+2.49289305E+01+2.44398284E-02-8.37848298E-06+1.30269965E-09-7.56543783E-14    2
-2.90312299E+04-9.50950095E+01+3.83902707E+00+7.67534526E-02-5.93019661E-05    3
+2.43350243E-08-4.12011052E-12-2.19645331E+04+1.71683879E+01+0.00000000E+00    4
C5H9C-A,DOOH  8/15      C   5H  11O   4    0G   300.000  5000.000 1681.000    81
+2.63011187E+01+2.38231644E-02-8.29527214E-06+1.30384489E-09-7.63133641E-14    2
-2.62801782E+04-1.01074777E+02+2.40737385E+00+7.31844750E-02-4.34551328E-05    3
+1.06843813E-08-6.06073375E-13-1.74826725E+04+2.92965119E+01+0.00000000E+00    4
C5H9C-B,DOOH  8/15      C   5H  11O   4    0G   300.000  5000.000 1393.000    81
+2.49289305E+01+2.44398284E-02-8.37848298E-06+1.30269965E-09-7.56543783E-14    2
-2.90312299E+04-9.57844912E+01+3.83902707E+00+7.67534526E-02-5.93019661E-05    3
+2.43350243E-08-4.12011052E-12-2.19645331E+04+1.64789063E+01+0.00000000E+00    4
C5H9D-A,AOOH  8/15      C   5H  11O   4    0G   300.000  5000.000 1399.000    81
+2.53362233E+01+2.42043007E-02-8.32306052E-06+1.29685010E-09-7.54306895E-14    2
-2.38227509E+04-9.55642154E+01+1.03378269E+00+8.63930746E-02-7.07031565E-05    3
+3.02282342E-08-5.25110249E-12-1.59058366E+04+3.30645478E+01+0.00000000E+00    4
C5H9D-A,BOOH  8/15      C   5H  11O   4    0G   300.000  5000.000 1391.000    81
+2.51743725E+01+2.42094413E-02-8.29427020E-06+1.28906994E-09-7.48414448E-14    2
-2.77836927E+04-9.64353283E+01+2.27985031E+00+8.34372048E-02-6.86098141E-05    3
+2.97415611E-08-5.24930633E-12-2.03658212E+04+2.45531752E+01+0.00000000E+00    4
C5H9D-A,COOH  8/15      C   5H  11O   4    0G   300.000  5000.000 1406.000    81
+2.56538280E+01+2.34057032E-02-7.93032646E-06+1.22331141E-09-7.06528620E-14    2
-2.56105413E+04-9.68592428E+01+2.13973267E+00+8.63107772E-02-7.36971527E-05    3
+3.27651712E-08-5.85073945E-12-1.82585105E+04+2.65675140E+01+0.00000000E+00    4
C5H9D-B,COOH  8/15      C   5H  11O   4    0G   300.000  5000.000 1398.000    81
+2.56997668E+01+2.32725079E-02-7.86284471E-06+1.21047841E-09-6.98107824E-14    2
-2.96771591E+04-1.00360716E+02+3.12194965E+00+8.44868328E-02-7.28869575E-05    3
+3.29012852E-08-5.96274974E-12-2.26799790E+04+1.78947636E+01+0.00000000E+00    4
C5H9A-AOOH 9/ 8/14      C   5H  10O   2    0G   300.000  5000.000 1388.000    51
+2.12338541E+01+2.14695668E-02-7.41711017E-06+1.15964346E-09-6.76214281E-14    2
-2.22824726E+04-8.15535062E+01-5.66437031E-01+7.51592771E-02-5.92588303E-05    3
+2.44464873E-08-4.14011509E-12-1.49441419E+04+3.46236211E+01+0.00000000E+00    4
C5H9A-COOH 9/ 8/14      C   5H  10O   2    0G   300.000  5000.000 1396.000    51
+2.21762503E+01+2.02997794E-02-6.93527858E-06+1.07653985E-09-6.24712973E-14    2
-2.45061123E+04-8.96059444E+01-2.23218718E+00+8.31068782E-02-6.96695008E-05    3
+2.98090622E-08-5.11291423E-12-1.66665651E+04+3.93336979E+01+0.00000000E+00    4
C5H9A-DOOH 9/ 8/14      C   5H  10O   2    0G   300.000  5000.000 1393.000    51
+1.91192483E+01+2.31083713E-02-7.94263265E-06+1.23713692E-09-7.19377465E-14    2
-2.31563003E+04-7.06976781E+01+5.84051402E-01+6.61435369E-02-4.64794214E-05    3
+1.71320929E-08-2.62129070E-12-1.66564666E+04+2.90021482E+01+0.00000000E+00    4
C5H9B-AOOH 9/ 8/14      C   5H  10O   2    0G   300.000  5000.000 1385.000    51
+2.11330268E+01+2.15086873E-02-7.42113144E-06+1.15934717E-09-6.75687044E-14    2
-2.35608139E+04-8.15040563E+01+5.49656384E-01+7.04990310E-02-5.27825801E-05    3
+2.06470792E-08-3.33664189E-12-1.64635942E+04+2.87891957E+01+0.00000000E+00    4
C5H9B-DOOH 9/ 8/14      C   5H  10O   2    0G   300.000  5000.000 1385.000    51
+2.11330268E+01+2.15086873E-02-7.42113144E-06+1.15934717E-09-6.75687044E-14    2
-2.35608139E+04-8.15040563E+01+5.49656384E-01+7.04990310E-02-5.27825801E-05    3
+2.06470792E-08-3.33664189E-12-1.64635942E+04+2.87891957E+01+0.00000000E+00    4
C5H9C-AOOH 9/ 8/14      C   5H  10O   2    0G   300.000  5000.000 1396.000    51
+1.95116301E+01+2.27723060E-02-7.82629606E-06+1.21895173E-09-7.08783753E-14    2
-2.27377278E+04-7.28224624E+01-1.33187657E-02+6.92568397E-02-5.06647207E-05    3
+1.94153559E-08-3.06921462E-12-1.60254301E+04+3.17599798E+01+0.00000000E+00    4
C5H9C-BOOH 9/ 8/14      C   5H  10O   2    0G   300.000  5000.000 1393.000    51
+2.30088665E+01+1.91355851E-02-6.44358123E-06+9.91225120E-10-5.71817398E-14    2
-2.66103173E+04-9.24108219E+01-1.04862343E+00+8.26699722E-02-7.17941940E-05    3
+3.18245309E-08-5.62912876E-12-1.90383401E+04+3.41116802E+01+0.00000000E+00    4
C5H9OA-AOOH-B 8/15      C   5H  10O   3    0G   300.000  5000.000 1421.000    41
+2.17927261E+01+2.30720633E-02-7.77386468E-06+1.19507605E-09-6.88699665E-14    2
-3.96712246E+04-8.94813847E+01-5.49708925E+00+9.47288852E-02-8.00296268E-05    3
+3.42124943E-08-5.80022917E-12-3.11441575E+04+5.40078635E+01+0.00000000E+00    4
C5H9OA-AOOH-C 8/15      C   5H  10O   3    0G   300.000  5000.000 1426.000    41
+2.27244179E+01+2.20779072E-02-7.39099655E-06+1.13153303E-09-6.50287263E-14    2
-3.78217375E+04-9.29947975E+01-6.41150803E+00+9.94317564E-02-8.58615548E-05    3
+3.70273302E-08-6.27783473E-12-2.88551995E+04+5.98124271E+01+0.00000000E+00    4
C5H9OA-AOOH-D 8/15      C   5H  10O   3    0G   300.000  5000.000 1411.000    41
+2.16522955E+01+2.34455715E-02-7.95666190E-06+1.22905457E-09-7.10634551E-14    2
-3.55963177E+04-8.69264178E+01-8.39507263E+00+1.05102811E-01-9.37685656E-05    3
+4.22174145E-08-7.50607159E-12-2.64325286E+04+7.01690143E+01+0.00000000E+00    4
C5H9OA-BOOH-A 8/15      C   5H  10O   3    0G   300.000  5000.000 1417.000    51
+2.17022735E+01+2.26119914E-02-7.58981668E-06+1.16366327E-09-6.69308130E-14    2
-3.75365241E+04-8.49179287E+01-1.90416408E+00+8.28866784E-02-6.64998506E-05    3
+2.72221761E-08-4.44711330E-12-2.99886544E+04+3.98116691E+01+0.00000000E+00    4
C5H9OA-BOOH-C 8/15      C   5H  10O   3    0G   300.000  5000.000 1417.000    51
+2.32822727E+01+2.16339746E-02-7.33435063E-06+1.13242966E-09-6.54655290E-14    2
-4.01984498E+04-9.51976254E+01-4.48273125E-01+7.90873425E-02-5.97079860E-05    3
+2.24183926E-08-3.31048774E-12-3.23280594E+04+3.12502863E+01+0.00000000E+00    4
C5H9OA-BOOH-D 8/15      C   5H  10O   3    0G   300.000  5000.000 1417.000    51
+2.17022735E+01+2.26119914E-02-7.58981668E-06+1.16366327E-09-6.69308130E-14    2
-3.75365241E+04-8.49179287E+01-1.90416408E+00+8.28866784E-02-6.64998506E-05    3
+2.72221761E-08-4.44711330E-12-2.99886544E+04+3.98116691E+01+0.00000000E+00    4
C5H9OA-COOH-A 8/15      C   5H  10O   3    0G   300.000  5000.000 1416.000    41
+2.19787258E+01+2.27762232E-02-7.64127053E-06+1.17119291E-09-6.73502124E-14    2
-3.79400480E+04-8.78800726E+01-8.23567336E+00+1.06958451E-01-9.80175480E-05    3
+4.50653157E-08-8.12667607E-12-2.89611267E+04+6.93052953E+01+0.00000000E+00    4
C5H9OA-COOH-B 8/15      C   5H  10O   3    0G   300.000  5000.000 1427.000    41
+2.18581268E+01+2.26582661E-02-7.55183274E-06+1.15215111E-09-6.60356238E-14    2
-4.18939906E+04-8.96205075E+01-6.82291569E+00+1.03424198E-01-9.51789693E-05    3
+4.41170689E-08-8.01854503E-12-3.34508247E+04+5.92928651E+01+0.00000000E+00    4
C5H9OA-COOH-D 8/15      C   5H  10O   3    0G   300.000  5000.000 1416.000    41
+2.19787258E+01+2.27762232E-02-7.64127053E-06+1.17119291E-09-6.73502124E-14    2
-3.79400480E+04-8.78800726E+01-8.23567336E+00+1.06958451E-01-9.80175480E-05    3
+4.50653157E-08-8.12667607E-12-2.89611267E+04+6.93052953E+01+0.00000000E+00    4
C5H9OA-DOOH-A 8/15      C   5H  10O   3    0G   300.000  5000.000 1412.000    31
+2.10306351E+01+2.43651936E-02-8.26752696E-06+1.27699187E-09-7.38333381E-14    2
-4.61055228E+04-8.36588979E+01-1.05445809E+01+1.09794719E-01-9.75108462E-05    3
+4.36190126E-08-7.70228936E-12-3.64529482E+04+8.15338458E+01+0.00000000E+00    4
C5H9OA-DOOH-B 8/15      C   5H  10O   3    0G   300.000  5000.000 1424.000    31
+2.09160528E+01+2.42617893E-02-8.18691855E-06+1.25968394E-09-7.26328496E-14    2
-5.00500176E+04-8.54043566E+01-8.94627226E+00+1.05725319E-01-9.40624065E-05    3
+4.23682039E-08-7.53895269E-12-4.09789989E+04+7.06042654E+01+0.00000000E+00    4
C5H9OA-DOOH-C 8/15      C   5H  10O   3    0G   300.000  5000.000 1418.000    31
+2.17931949E+01+2.35822973E-02-7.96856856E-06+1.22739410E-09-7.08291072E-14    2
-4.82483390E+04-8.87831309E+01-1.00859009E+01+1.11154142E-01-1.00718064E-04    3
+4.57405620E-08-8.16324506E-12-3.86489157E+04+7.75075179E+01+0.00000000E+00    4
C5H9OB-COOH-A 8/15      C   5H  10O   3    0G   300.000  5000.000 1427.000    51
+2.33660026E+01+2.12967547E-02-7.16311642E-06+1.10028483E-09-6.33839052E-14    2
-4.02710909E+04-9.55650042E+01-2.03626914E+00+8.44316222E-02-6.63448448E-05    3
+2.58620472E-08-3.95367034E-12-3.20450331E+04+3.91516619E+01+0.00000000E+00    4
C5H9OB-COOH-D 8/15      C   5H  10O   3    0G   300.000  5000.000 1427.000    51
+2.33660026E+01+2.12967547E-02-7.16311642E-06+1.10028483E-09-6.33839052E-14    2
-4.02710909E+04-9.62544859E+01-2.03626914E+00+8.44316222E-02-6.63448448E-05    3
+2.58620472E-08-3.95367034E-12-3.20450331E+04+3.84621803E+01+0.00000000E+00    4
C5H9OB-DOOH-A 9/14      C   5H  10O   3    0G   300.000  5000.000 1420.000    41
+2.09989877E+01+2.35749161E-02-7.91024357E-06+1.21256198E-09-6.97360491E-14    2
-3.87964686E+04-8.27787933E+01-3.52560638E+00+8.53243101E-02-6.71300274E-05    3
+2.68114187E-08-4.26214321E-12-3.08855835E+04+4.70812100E+01+0.00000000E+00    4
C5H9OB-DOOH-C 9/14      C   5H  10O   3    0G   300.000  5000.000 1416.000    41
+2.23010712E+01+2.28353062E-02-7.73563047E-06+1.19365671E-09-6.89722094E-14    2
-4.13407064E+04-9.21482846E+01-3.01430534E+00+8.55622233E-02-6.67458085E-05    3
+2.61563238E-08-4.06382943E-12-3.30739466E+04+4.22585328E+01+0.00000000E+00    4
C5H9OC-DOOH-A 8/15      C   5H  10O   3    0G   300.000  5000.000 1424.000    51
+2.32181188E+01+2.12380409E-02-7.10087806E-06+1.08610144E-09-6.23742333E-14    2
-3.68812122E+04-9.30381675E+01-4.71787956E+00+9.63722654E-02-8.44994419E-05    3
+3.70849590E-08-6.39906257E-12-2.83656016E+04+5.31581269E+01+0.00000000E+00    4
C5H9OC-DOOH-B 8/15      C   5H  10O   3    0G   300.000  5000.000 1424.000    51
+2.31592020E+01+2.11055768E-02-7.01494893E-06+1.06850406E-09-6.11803452E-14    2
-4.08758474E+04-9.58608672E+01-3.31967698E+00+9.28312807E-02-8.14721652E-05    3
+3.59633071E-08-6.24713097E-12-3.28520059E+04+4.25342095E+01+0.00000000E+00    4
CH3COCH2OCH2CH2 14      C   5H   9O   2    0G   300.000  5000.000 1398.000    51
+1.61915801E+01+2.17259962E-02-7.18255818E-06+1.08967551E-09-6.22058703E-14    2
-2.83312411E+04-5.06778787E+01+2.46265398E+00+5.31605978E-02-3.44158813E-05    3
+1.17106545E-08-1.63587278E-12-2.35149168E+04+2.32544951E+01+0.00000000E+00    4
IC5KETAA   17/8/15      C   5H  10O   3    0G   300.000  5000.000 1396.000    61
+2.14062122E+01+2.31814714E-02-7.94585296E-06+1.23549697E-09-7.17602293E-14    2
-4.77416322E+04-7.94699242E+01+2.55453432E+00+6.48725206E-02-4.21449634E-05    3
+1.35396181E-08-1.69771989E-12-4.09936393E+04+2.25509833E+01+0.00000000E+00    4
IC5KETAB   17/8/15      C   5H  10O   3    0G   300.000  5000.000 1387.000    61
+2.54563544E+01+2.01871439E-02-7.02056943E-06+1.10298380E-09-6.45487927E-14    2
-5.08666110E+04-1.03884759E+02-2.76644890E-01+8.19422293E-02-6.36165752E-05    3
+2.46645924E-08-3.82375149E-12-4.21788557E+04+3.35972645E+01+0.00000000E+00    4
IC5KETAC   17/8/15      C   5H  10O   3    0G   300.000  5000.000 1530.000    61
+2.36202007E+01+2.16574723E-02-7.50493626E-06+1.17597427E-09-6.86855912E-14    2
-5.08399014E+04-9.37964825E+01+3.38364660E+00+6.08702747E-02-3.15372777E-05    3
+4.94036887E-09+4.82022927E-13-4.31638560E+04+1.74830999E+01+0.00000000E+00    4
IC5KETAD   17/8/15      C   5H  10O   3    0G   300.000  5000.000 1396.000    61
+2.14062122E+01+2.31814714E-02-7.94585296E-06+1.23549697E-09-7.17602293E-14    2
-4.77416322E+04-7.94699242E+01+2.55453432E+00+6.48725206E-02-4.21449634E-05    3
+1.35396181E-08-1.69771989E-12-4.09936393E+04+2.25509833E+01+0.00000000E+00    4
IC5KETCA   17/8/15      C   5H  10O   3    0G   300.000  5000.000 1403.000    61
+1.99169154E+01+2.37975805E-02-8.01511093E-06+1.23140060E-09-7.09187874E-14    2
-5.11169360E+04-7.05780003E+01+3.30504848E+00+6.12212470E-02-3.95733068E-05    3
+1.30417749E-08-1.72022312E-12-4.52388966E+04+1.90774795E+01+0.00000000E+00    4
IC5KETCB   17/8/15      C   5H  10O   3    0G   300.000  5000.000 1388.000    61
+2.43081284E+01+2.03116947E-02-6.88557448E-06+1.06413626E-09-6.15901378E-14    2
-5.43890101E+04-9.76241400E+01+4.99341353E-01+7.79929244E-02-6.02225926E-05    3
+2.34360987E-08-3.65044242E-12-4.64243747E+04+2.93525587E+01+0.00000000E+00    4
IC5KETCD   17/8/15      C   5H  10O   3    0G   300.000  5000.000 1394.000    61
+2.37898908E+01+2.04031709E-02-6.84168010E-06+1.04954951E-09-6.04313994E-14    2
-5.08956742E+04-9.25390969E+01-2.83543507E-01+8.06299025E-02-6.46191514E-05    3
+2.62468255E-08-4.26140982E-12-4.30486170E+04+3.51463538E+01+0.00000000E+00    4
IC5KETDA   17/8/15      C   5H  10O   3    0G   300.000  5000.000 1395.000    61
+2.23252658E+01+2.23009872E-02-7.62390887E-06+1.18364958E-09-6.86862585E-14    2
-4.79954210E+04-8.50606082E+01+1.31890291E+00+7.08408070E-02-4.98675222E-05    3
+1.76320223E-08-2.48535036E-12-4.07142424E+04+2.78334474E+01+0.00000000E+00    4
IC5KETDB   17/8/15      C   5H  10O   3    0G   300.000  5000.000 1381.000    61
+2.22545164E+01+2.21858094E-02-7.54539826E-06+1.16735178E-09-6.75734913E-14    2
-5.19970461E+04-8.78431657E+01+2.45036196E+00+6.83213847E-02-4.82822981E-05    3
+1.73840001E-08-2.52418883E-12-4.51554184E+04+1.84815016E+01+0.00000000E+00    4
IC5KETDC   17/8/15      C   5H  10O   3    0G   300.000  5000.000 1391.000    61
+2.57459735E+01+1.95157132E-02-6.70259887E-06+1.04493380E-09-6.08454008E-14    2
-4.96555982E+04-1.04885682E+02-2.47013912E+00+9.30872396E-02-8.13203099E-05    3
+3.57768012E-08-6.26400503E-12-4.06868372E+04+4.38329357E+01+0.00000000E+00    4
IC5KETAAO  17/8/15      C   5H   9O   2    0G   300.000  5000.000 1670.000    41
+1.54491093E+01+2.58830088E-02-9.38194545E-06+1.51919963E-09-9.08764412E-14    2
-2.73128942E+04-4.89349130E+01+6.20340512E+00+3.78488938E-02-8.21632367E-06    3
-4.45998794E-09+1.69104440E-12-2.33706795E+04+3.88282175E+00+0.00000000E+00    4
IC5KETABO  17/8/15      C   5H   9O   2    0G   300.000  5000.000 1680.000    41
+1.74003757E+01+2.43634015E-02-8.89217693E-06+1.44672950E-09-8.68336325E-14    2
-2.96359315E+04-6.26150618E+01+2.44492593E+00+5.39988220E-02-2.76353434E-05    3
+5.14986988E-09-2.28548561E-14-2.42538749E+04+1.91347808E+01+0.00000000E+00    4
IC5KETACO  17/8/15      C   5H   9O   2    0G   300.000  5000.000 1405.000    41
+1.87759820E+01+2.09363794E-02-7.11851372E-06+1.10072541E-09-6.36812526E-14    2
-3.10560920E+04-6.84256552E+01+3.17102493E+00+5.52252992E-02-3.48045866E-05    3
+1.07470812E-08-1.26264879E-12-2.54634549E+04+1.60763592E+01+0.00000000E+00    4
IC5KETADO  17/8/15      C   5H   9O   2    0G   300.000  5000.000 1670.000    41
+1.54491093E+01+2.58830088E-02-9.38194545E-06+1.51919963E-09-9.08764412E-14    2
-2.73128942E+04-4.89349130E+01+6.20340512E+00+3.78488938E-02-8.21632367E-06    3
-4.45998794E-09+1.69104440E-12-2.33706795E+04+3.88282175E+00+0.00000000E+00    4
IC5KETCAO  17/8/15      C   5H   9O   2    0G   300.000  5000.000 1514.000    41
+1.72485932E+01+2.16326796E-02-7.22890702E-06+1.10467817E-09-6.33813429E-14    2
-3.21371394E+04-5.86643290E+01+4.75737279E+00+4.52905574E-02-2.09520730E-05    3
+2.65371883E-09+4.60703138E-13-2.73333149E+04+1.02325004E+01+0.00000000E+00    4
IC5KETCBO  17/8/15      C   5H   9O   2    0G   300.000  5000.000 1510.000    41
+1.93742496E+01+2.06425485E-02-7.06983683E-06+1.09902869E-09-6.38342204E-14    2
-3.47003768E+04-7.43848166E+01+4.60922258E+00+4.63105317E-02-1.85546802E-05    3
-2.86158793E-10+1.27532426E-12-2.87895902E+04+7.87701574E+00+0.00000000E+00    4
IC5KETCDO  17/8/15      C   5H   9O   2    0G   300.000  5000.000 1489.000    41
+1.78986194E+01+2.13374499E-02-7.19313241E-06+1.10668165E-09-6.38266549E-14    2
-3.16063716E+04-6.33320448E+01+7.66113508E+00+3.31212888E-02-2.76253288E-06    3
-8.32131128E-09+2.78275744E-12-2.68823428E+04-4.11946991E+00+0.00000000E+00    4
IC5KETDAO  17/8/15      C   5H   9O   2    0G   300.000  5000.000 1485.000    41
+1.95835650E+01+2.02788959E-02-6.90312559E-06+1.06869517E-09-6.18931202E-14    2
-2.89934666E+04-7.27514739E+01+2.77854914E+00+5.49042648E-02-3.12957279E-05    3
+7.33340136E-09-3.35699979E-13-2.28103088E+04+1.89499650E+01+0.00000000E+00    4
IC5KETDBO  17/8/15      C   5H   9O   2    0G   300.000  5000.000 1519.000    41
+2.00669200E+01+2.02402238E-02-6.97500713E-06+1.08902290E-09-6.34524956E-14    2
-3.25858999E+04-7.80517736E+01+5.21028340E+00+4.44018385E-02-1.51327339E-05    3
-2.59536762E-09+1.79445594E-12-2.64639770E+04+5.32661738E+00+0.00000000E+00    4
IC5KETDCO  17/8/15      C   5H   9O   2    0G   300.000  5000.000 1385.000    41
+2.06749614E+01+2.01791491E-02-7.04935407E-06+1.11015087E-09-6.50552099E-14    2
-3.08738095E+04-8.00272702E+01+1.74667514E+00+6.15641942E-02-4.06488995E-05    3
+1.31250854E-08-1.65755406E-12-2.40252952E+04+2.26218438E+01+0.00000000E+00    4
AC5H10OH   17/8/15      C   5H  11O   1    0G   300.000  5000.000 1396.000    51
+1.64350382E+01+2.48732260E-02-8.43959366E-06+1.30322470E-09-7.53261177E-14    2
-2.28956938E+04-5.51681478E+01+1.23496772E+00+5.48298602E-02-2.85379159E-05    3
+6.14801654E-09-2.41162327E-13-1.70643706E+04+2.84296007E+01+0.00000000E+00    4
BC5H10OH   17/8/15      C   5H  11O   1    0G   300.000  5000.000 1384.000    51
+1.69551854E+01+2.50397308E-02-8.62897621E-06+1.34632322E-09-7.83770200E-14    2
-2.52556374E+04-6.12549178E+01+2.16094248E+00+5.26897228E-02-2.56800949E-05    3
+4.72180512E-09-1.32098054E-14-1.93564411E+04+2.07680728E+01+0.00000000E+00    4
CC5H10OH   17/8/15      C   5H  11O   1    0G   300.000  5000.000 1408.000    51
+1.76376123E+01+2.33184854E-02-7.78464125E-06+1.18857749E-09-6.81463457E-14    2
-2.21964329E+04-6.38737345E+01-1.66278849E+00+7.47656913E-02-6.14804272E-05    3
+2.69357912E-08-4.78920793E-12-1.61297989E+04+3.75225406E+01+0.00000000E+00    4
AO2C5H10OH 17/8/15      C   5H  11O   3    0G   300.000  5000.000 1391.000    61
+2.19522107E+01+2.48781991E-02-8.44297007E-06+1.30371698E-09-7.53469325E-14    2
-4.34404184E+04-8.34515565E+01+1.20882689E+00+7.78602587E-02-6.16377315E-05    3
+2.60506873E-08-4.52025263E-12-3.66524607E+04+2.64078764E+01+0.00000000E+00    4
BO2C5H10OH 17/8/15      C   5H  11O   3    0G   300.000  5000.000 1395.000    61
+2.28865971E+01+2.40778073E-02-8.16957904E-06+1.26165301E-09-7.29326115E-14    2
-4.48764864E+04-8.92415513E+01+2.71004906E+00+7.28069687E-02-5.37414655E-05    3
+2.08815586E-08-3.34176454E-12-3.80276500E+04+1.85552934E+01+0.00000000E+00    4
CO2C5H10OH 17/8/15      C   5H  11O   3    0G   300.000  5000.000 1406.000    61
+2.22413769E+01+2.43138793E-02-8.17987283E-06+1.25568258E-09-7.22730962E-14    2
-4.13059915E+04-8.36980772E+01-1.39598520E-01+8.39732940E-02-7.03813054E-05    3
+3.10327500E-08-5.52297544E-12-3.42801244E+04+3.38677944E+01+0.00000000E+00    4
IC3H5COCH3 9/ 8/14      C   5H   8O   1    0G   300.000  5000.000 1392.000    31
+1.49935813E+01+1.97788403E-02-6.78313207E-06+1.05481230E-09-6.12614698E-14    2
-2.60877929E+04-5.26202086E+01+1.54292407E+00+5.05432300E-02-3.42434122E-05    3
+1.25252368E-08-1.95302231E-12-2.12702785E+04+1.99855884E+01+0.00000000E+00    4
IC3H5COCH2 9/ 8/14      C   5H   7O   1    0G   300.000  5000.000 1394.000    31
+1.62814836E+01+1.63492954E-02-5.64820836E-06+8.82756224E-10-5.14522209E-14    2
-4.28650692E+03-5.91075528E+01+1.42097745E+00+5.34336638E-02-4.21903633E-05    3
+1.76937615E-08-3.06075290E-12+6.91082980E+02+1.99522060E+01+0.00000000E+00    4
AC3H4COCH3 9/ 8/14      C   5H   7O   1    0G   300.000  5000.000 1384.000    21
+1.60405803E+01+1.62938876E-02-5.49275040E-06+8.45442040E-10-4.87866397E-14    2
-8.30972832E+03-5.83003416E+01+9.48806278E-01+5.17869173E-02-3.74867620E-05    3
+1.40294881E-08-2.14698694E-12-3.10553556E+03+2.26479362E+01+0.00000000E+00    4
NEOC5H12   9/ 8/14      C   5H  12    0    0G   300.000  5000.000 1459.000    41
+2.13410465E+01+2.32500105E-02-8.36387815E-06+1.34306692E-09-7.97752777E-14    2
-3.18056043E+04-1.00649903E+02+8.60482114E-01+4.63444251E-02+2.26557531E-06    3
-1.91739545E-08+6.07291520E-12-2.24020628E+04+1.78235950E+01+0.00000000E+00    4
NEOC5H11   9/ 8/14      C   5H  11    0    0G   300.000  5000.000 1375.000    41
+1.17983312E+01+3.59579648E-02-1.44108662E-05+2.46307665E-09-1.52118262E-13    2
-3.86101387E+03-4.41297337E+01+9.68072098E+00+7.07718151E-03+4.53301778E-05    3
-3.61952123E-08+8.06654396E-12+1.05116941E+03-1.94358274E+01+0.00000000E+00    4
NEOC5H11O2H 9/8/14      C   5H  12O   2    0G   300.000  5000.000 2019.000    61
+2.01975284E+01+2.97380281E-02-1.09930813E-05+1.80338361E-09-1.08851734E-13    2
-3.95165952E+04-8.23753662E+01+3.55225748E-01+6.91131421E-02-3.61242956E-05    3
+6.97537323E-09-9.54855674E-14-3.23388889E+04+2.61109340E+01+0.00000000E+00    4
NEOC5H11O2  9/8/14      C   5H  11O   2    0G   300.000  5000.000 1682.000    51
+1.93713105E+01+2.82612571E-02-1.04670110E-05+1.71917414E-09-1.03854375E-13    2
-2.23544131E+04-7.71662358E+01+1.08144664E+00+6.33534647E-02-3.11938784E-05    3
+4.88883786E-09+2.48584189E-13-1.56455031E+04+2.32475108E+01+0.00000000E+00    4
NEOC5H11O  9/ 8/14      C   5H  11O   1    0G   300.000  5000.000 1374.000    41
+1.47920426E+01+3.60239861E-02-1.44548775E-05+2.47285304E-09-1.52828569E-13    2
-2.12880602E+04-5.86605592E+01+1.11399567E+01+9.95551445E-03+4.37547263E-05    3
-3.60663886E-08+8.13722634E-12-1.57739963E+04-2.54644054E+01+0.00000000E+00    4
NEOC5H10OOH 9/8/14      C   5H  11O   2    0G   300.000  5000.000 1686.000    61
+1.98216577E+01+2.74351153E-02-1.01763800E-05+1.67311287E-09-1.01142157E-13    2
-1.44846637E+04-7.65499851E+01+7.26388728E-01+6.54763558E-02-3.46433563E-05    3
+6.82220142E-09-1.22217205E-13-7.61522056E+03+2.77840799E+01+0.00000000E+00    4
NEO-C5H10O 9/ 8/14      C   5H  10O   1    0G   300.000  5000.000 1465.000    21
+1.88696363E+01+2.18446364E-02-7.48656898E-06+1.16574180E-09-6.78305009E-14    2
-2.76538327E+04-8.33848438E+01-5.80125483E+00+7.19986445E-02-4.12060995E-05    3
+8.52947622E-09+2.15532151E-14-1.85918283E+04+5.13449073E+01+0.00000000E+00    4
NEOC5H10OOH-O2 914      C   5H  11O   4    0G   300.000  5000.000 2038.000    71
+2.43460937E+01+2.84840536E-02-1.05961421E-05+1.74545495E-09-1.05654571E-13    2
-3.35348323E+04-9.58566184E+01+2.12490773E+00+7.51548100E-02-4.39349794E-05    3
+1.09212325E-08-8.06703541E-13-2.57458785E+04+2.47165260E+01+0.00000000E+00    4
NEOC5H9Q2  9/ 8/14      C   5H  11O   4    0G   300.000  5000.000 2050.000    81
+2.48112747E+01+2.76461534E-02-1.03017544E-05+1.69884890E-09-1.02912689E-13    2
-2.56663214E+04-9.64118626E+01+1.90419491E+00+7.68023849E-02-4.67666506E-05    3
+1.25175307E-08-1.11211508E-12-1.77393477E+04+2.75076242E+01+0.00000000E+00    4
NEOC5KET   9/ 8/14      C   5H  10O   3    0G   300.000  5000.000 1396.000    61
+2.11457411E+01+2.34263362E-02-8.03514708E-06+1.24990645E-09-7.26173329E-14    2
-4.99812693E+04-8.04502172E+01+1.99299705E+00+6.63799852E-02-4.41434233E-05    3
+1.47656228E-08-1.97164356E-12-4.31727732E+04+2.30090729E+01+0.00000000E+00    4
NEOC5KETOX 9/ 8/14      C   5H   9O   2    0G   300.000  5000.000 1677.000    41
+1.62834087E+01+2.47667618E-02-8.89982283E-06+1.43325482E-09-8.54232652E-14    2
-2.99100005E+04-5.60198008E+01+3.76958673E+00+4.84037082E-02-2.22215659E-05    3
+2.98251470E-09+2.98064950E-13-2.52993970E+04+1.27918996E+01+0.00000000E+00    4
NEOC5KEJOL 9/ 8/14      C   5H   9O   2    0G   300.000  5000.000 1402.000    51
+1.78858167E+01+2.12423369E-02-7.21947714E-06+1.11609095E-09-6.45625691E-14    2
-3.87680922E+04-6.36233643E+01+1.30298806E+00+5.84132694E-02-3.81961088E-05    3
+1.24622441E-08-1.59437417E-12-3.28976593E+04+2.59154966E+01+0.00000000E+00    4
IC4H6Q2-II 9/ 8/14      C   4H   8O   4    0G   300.000  5000.000 1386.000    61
+2.50360805E+01+1.60230197E-02-5.70704966E-06+9.10412038E-10-5.38294659E-14    2
-2.84196401E+04-9.67186452E+01+2.16408482E-01+8.25572149E-02-7.64540445E-05    3
+3.58211787E-08-6.67718658E-12-2.05694845E+04+3.36943223E+01+0.00000000E+00    4
NEOC5H9O-OOH  9/14      C   5H  10O   3    0G   300.000  5000.000 1429.000    41
+2.34301312E+01+2.26473800E-02-7.84730788E-06+1.22994662E-09-7.18633905E-14    2
-3.86378493E+04-1.00093171E+02-4.33879286E+00+8.23095013E-02-5.24634537E-05    3
+1.40859094E-08-1.00626405E-12-2.87630624E+04+5.04065995E+01+0.00000000E+00    4
C5H10-1                 C   5H  10    0    0G   300.000  5000.000 1390.000    31
+1.43624894E+01+2.26076154E-02-7.70500843E-06+1.19329968E-09-6.91126022E-14    2
-9.99915627E+03-5.12512094E+01-1.65023816E-01+5.30727359E-02-3.10861587E-05    3
+8.92413402E-09-9.81619602E-13-4.57363143E+03+2.80570113E+01+0.00000000E+00    4
C5H10-2    9/ 8/14      C   5H  10    0    0G   300.000  5000.000 1385.000    31
+1.39425521E+01+2.28734997E-02-7.77800113E-06+1.20284861E-09-6.95972140E-14    2
-1.12165700E+04-4.95379542E+01+5.90528835E-01+4.85275113E-02-2.43231598E-05    3
+4.86096027E-09-1.13099201E-13-5.99777644E+03+2.41816377E+01+0.00000000E+00    4
C5H91-1                 C   5H   9    0    0G   300.000  5000.000 1392.000    31
+1.43746526E+01+1.99244772E-02-6.75299634E-06+1.04202761E-09-6.01991076E-14    2
+1.97695686E+04-4.94774744E+01+5.53601698E-01+5.07680916E-02-3.27903964E-05    3
+1.09672330E-08-1.50701628E-12+2.47319519E+04+2.52922332E+01+0.00000000E+00    4
C5H81-3    9/ 8/14      C   5H   8    0    0G   300.000  5000.000 1385.000    21
+1.29945372E+01+1.92678312E-02-6.58966712E-06+1.02295969E-09-5.93441369E-14    2
+4.59040047E+03-4.35689825E+01+1.54882436E+00+4.15042709E-02-2.14359890E-05    3
+4.71145517E-09-2.42142508E-13+9.05636062E+03+1.95665910E+01+0.00000000E+00    4
C5H91-3    9/ 8/14      C   5H   9    0    0G   300.000  5000.000 1390.000    21
+1.39593933E+01+2.09180210E-02-7.14307074E-06+1.10781333E-09-6.42268160E-14    2
+7.02651017E+03-5.03103610E+01-4.68159636E-01+5.13472600E-02-3.05648794E-05    3
+8.82809744E-09-9.61458255E-13+1.23781446E+04+2.83587835E+01+0.00000000E+00    4
C5H91-4    9/ 8/14      C   5H   9    0    0G   300.000  5000.000 1387.000    31
+1.29229725E+01+2.10931621E-02-7.14227112E-06+1.10137556E-09-6.35983966E-14    2
+1.38192408E+04-4.00293126E+01+1.58797615E+00+4.01577239E-02-1.50062687E-05    3
-3.94608061E-10+1.02064182E-12+1.84683983E+04+2.34273438E+01+0.00000000E+00    4
C5H91-5    9/ 8/14      C   5H   9    0    0G   300.000  5000.000 1391.000    31
+1.37334869E+01+2.07003006E-02-7.06962737E-06+1.09638953E-09-6.35591113E-14    2
+1.51176253E+04-4.50794850E+01+2.07676634E-01+4.96049077E-02-3.00621602E-05    3
+9.19962077E-09-1.13246061E-12+2.01251866E+04+2.85856261E+01+0.00000000E+00    4
C5H92-4    9/ 8/14      C   5H   9    0    0G   300.000  5000.000 1384.000    21
+1.35637956E+01+2.11621316E-02-7.20826071E-06+1.11611006E-09-6.46370085E-14    2
+5.82258629E+03-4.87323606E+01+2.55028348E-01+4.69860501E-02-2.40447582E-05    3
+4.89006694E-09-1.15557679E-13+1.09775103E+04+2.46226810E+01+0.00000000E+00    4
C5H92-5    9/ 8/14      C   5H   9    0    0G   300.000  5000.000 1386.000    31
+1.32988753E+01+2.09845923E-02-7.14999241E-06+1.10717347E-09-6.41183619E-14    2
+1.39270369E+04-4.32758927E+01+9.96363945E-01+4.49148898E-02-2.30951498E-05    3
+5.01698735E-09-2.38646470E-13+1.87161506E+04+2.45616052E+01+0.00000000E+00    4
C5H9O1-3   9/ 8/14      C   5H   9O   1    0G   300.000  5000.000 1379.000    31
+1.78860333E+01+2.04837367E-02-7.16613461E-06+1.12948597E-09-6.62221468E-14    2
-4.33139568E+03-6.72851315E+01+2.49666166E+00+5.20326105E-02-3.09828268E-05    3
+9.02567482E-09-1.04311127E-12+1.54758549E+03+1.70868328E+01+0.00000000E+00    4
C5H9O2-4   9/ 8/14      C   5H   9O   1    0G   300.000  5000.000 1376.000    31
+1.73707371E+01+2.09044827E-02-7.30723872E-06+1.15106814E-09-6.74601377E-14    2
-5.48020434E+03-6.50109045E+01+3.38899911E+00+4.71704753E-02-2.40389823E-05    3
+4.99166621E-09-2.03242522E-13+1.15232772E+02+1.25183625E+01+0.00000000E+00    4
BC5H10     9/ 8/14      C   5H  10    0    0G   300.000  5000.000 1389.000    31
+1.40426423E+01+2.27915348E-02-7.74902598E-06+1.19814522E-09-6.93127003E-14    2
-1.32160483E+04-5.14469569E+01+6.04882839E-01+4.96635256E-02-2.66571142E-05    3
+6.47312078E-09-4.84017883E-13-8.06312207E+03+2.23818263E+01+0.00000000E+00    4
CC5H10     9/ 8/14      C   5H  10    0    0G   300.000  5000.000 1394.000    31
+1.44242929E+01+2.26454984E-02-7.73646334E-06+1.19999861E-09-6.95711276E-14    2
-1.14981027E+04-5.30391197E+01-9.64397004E-01+5.68482691E-02-3.66324275E-05    3
+1.23008921E-08-1.71392531E-12-5.93502026E+03+3.02998433E+01+0.00000000E+00    4
CC5H9-A                 C   5H   9    0    0G   300.000  5000.000 1393.000    31
+1.38635892E+01+2.06362872E-02-7.05717373E-06+1.09539676E-09-6.35381849E-14    2
+1.36104251E+04-4.72507189E+01-6.78909715E-01+5.37496002E-02-3.61116825E-05    3
+1.28563411E-08-1.92155723E-12+1.87974429E+04+3.12403382E+01+0.00000000E+00    4
CC5H9-B    9/ 8/14      C   5H   9    0    0G   300.000  5000.000 1392.000    21
+1.35249511E+01+2.14363755E-02-7.35304116E-06+1.14368637E-09-6.64363518E-14    2
+5.41381916E+03-5.00302394E+01-6.91501860E-01+5.09804846E-02-2.96448293E-05    3
+8.28273022E-09-8.57575066E-13+1.07478467E+04+2.76711552E+01+0.00000000E+00    4
AC5H9O-C                C   5H   9O   1    0G   300.000  5000.000 1382.000    31
+1.76789601E+01+2.05915073E-02-7.18764438E-06+1.13116483E-09-6.62505034E-14    2
-6.25146818E+03-6.62131721E+01+2.04951318E+00+5.36584877E-02-3.35086710E-05    3
+1.06174235E-08-1.39224338E-12-3.85112518E+02+1.91077262E+01+0.00000000E+00    4
CC5H9O-B   9/ 8/14      C   5H   9O   1    0G   300.000  5000.000 1377.000    31
+1.86974377E+01+1.84542537E-02-6.18682537E-06+9.48850967E-10-5.46203980E-14    2
-7.15897769E+03-7.26540429E+01+2.75614808E+00+5.20514036E-02-3.10966938E-05    3
+8.25895065E-09-6.59917121E-13-1.35162741E+03+1.40990119E+01+0.00000000E+00    4
AC5H10                  C   5H  10    0    0G   300.000  5000.000 1392.000    31
+1.41931279E+01+2.26551019E-02-7.70008627E-06+1.19031326E-09-6.88489604E-14    2
-1.19491010E+04-5.10688681E+01-5.39429136E-01+5.44489715E-02-3.32707895E-05    3
+1.03047694E-08-1.28363329E-12-6.53967251E+03+2.90349986E+01+0.00000000E+00    4
AC5H9-A2                C   5H   9    0    0G   300.000  5000.000 1385.000    21
+1.50019889E+01+1.95965428E-02-6.60205927E-06+1.01535593E-09-5.85454957E-14    2
+5.90081014E+03-5.54528992E+01-9.54047710E-01+5.50153471E-02-3.58307910E-05    3
+1.16444141E-08-1.49086833E-12+1.15959514E+04+3.08476806E+01+0.00000000E+00    4
AC5H9-C                 C   5H   9    0    0G   300.000  5000.000 1392.000    21
+1.37918110E+01+2.09644966E-02-7.13793293E-06+1.10480881E-09-6.39628018E-14    2
+5.09555600E+03-5.01391436E+01-8.41372657E-01+5.27157283E-02-3.27334707E-05    3
+1.01974035E-08-1.26084730E-12+1.04321036E+04+2.93316754E+01+0.00000000E+00    4
AC5H9-D                 C   5H   9    0    0G   300.000  5000.000 1393.000    31
+1.35607521E+01+2.07514878E-02-7.06608626E-06+1.09362345E-09-6.33083050E-14    2
+1.31896844E+04-4.48718988E+01-1.67398152E-01+5.09876974E-02-3.22615638E-05    3
+1.05911843E-08-1.43705463E-12+1.81792947E+04+2.95710715E+01+0.00000000E+00    4
B2E2M1OJ                C   5H   9O   1    0G   300.000  5000.000 2003.000    31
+1.35666458E+01+2.56547934E-02-9.37226256E-06+1.52518398E-09-9.15378763E-14    2
-3.58767067E+03-4.27272791E+01+5.64762692E+00+3.43609862E-02-5.60649548E-06    3
-5.19111402E-09+1.73155461E-12-6.65737793E+00+3.13825267E+00+0.00000000E+00    4
B13DE2M                 C   5H   8    0    0G   300.000  5000.000 1397.000    21
+1.40757545E+01+1.82375566E-02-6.20747687E-06+9.60350919E-10-5.55741525E-14    2
+2.40033881E+03-5.12988284E+01-4.72170009E-01+5.59413257E-02-4.50458826E-05    3
+1.96181377E-08-3.52009647E-12+7.14960489E+03+2.56276807E+01+0.00000000E+00    4
B13DE2MJ                C   5H   7    0    0G   300.000  5000.000 1393.000    11
+1.48413344E+01+1.52425753E-02-5.13559858E-06+7.89787260E-10-4.55353492E-14    2
+2.02661570E+04-5.54474955E+01-8.98037227E-01+5.65174321E-02-4.76107829E-05    3
+2.09672106E-08-3.73076319E-12+2.52881763E+04+2.74966602E+01+0.00000000E+00    4
B12DE3M   11/12/12 THERMC   5H   8    0    0G   300.000  5000.000 1388.000    21
+1.37093177E+01+1.85726726E-02-6.33115904E-06+9.80719059E-10-5.68099894E-14    2
+8.59518752E+03-4.88749621E+01+1.27860173E+00+4.54917474E-02-2.82334169E-05    3
+8.98449372E-09-1.17220042E-12+1.31637341E+04+1.87039373E+01+0.00000000E+00    4
B2E3M1OJ                C   5H   9O   1    0G   300.000  5000.000 2003.000    31
+1.35666458E+01+2.56547934E-02-9.37226256E-06+1.52518398E-09-9.15378763E-14    2
-3.58767067E+03-4.27272791E+01+5.64762692E+00+3.43609862E-02-5.60649548E-06    3
-5.19111402E-09+1.73155461E-12-6.65737793E+00+3.13825267E+00+0.00000000E+00    4
TC4H8CHO   9/ 7/95 THERMC   5H   9O   1    0G   300.000  5000.000 1397.00     41
+1.79663933E+01+1.94207117E-02-6.67409451E-06+1.03969221E-09-6.04702651E-14    2
-1.33368585E+04-6.79819424E+01-9.58078294E-01+6.42003258E-02-4.70776827E-05    3
+1.75737698E-08-2.64896151E-12-6.86582501E+03+3.33781112E+01+0.00000000E+00    4
O2C4H8CHO  9/ 7/95 THERMC   5H   9O   3    0G   300.000  5000.000 1395.00     51
+2.12629904E+01+2.14072282E-02-7.38342949E-06+1.15281523E-09-6.71508438E-14    2
-3.16854524E+04-7.99828703E+01+1.91847699E+00+6.67245869E-02-4.80871046E-05    3
+1.78588690E-08-2.71163880E-12-2.49837984E+04+2.38577867E+01+0.00000000E+00    4
O2HC4H8CO  9/ 7/95 THERMC   5H   9O   3    0G   300.000  5000.000 1394.00     61
+2.38219630E+01+1.91411448E-02-6.67919154E-06+1.05127303E-09-6.15876805E-14    2
-3.23093973E+04-9.42580755E+01+1.82607262E+00+6.93466111E-02-4.93125140E-05    3
+1.69848340E-08-2.26117657E-12-2.46578311E+04+2.41167544E+01+0.00000000E+00    4
PC4H9CHO                C   5H  10O   1    0G   300.000  5000.000 1383.000    41
+1.71928366E+01+2.24205079E-02-7.66524563E-06+1.18999819E-09-6.90481012E-14    2
-3.62048450E+04-6.39265450E+01+1.55168051E+00+5.17580624E-02-2.47521866E-05    3
+3.39585733E-09+4.54214964E-13-3.01104924E+04+2.25340321E+01+0.00000000E+00    4
PC4H9CO                 C   5H   9O   1    0G   300.000  5000.000 1380.000    41
+1.67761337E+01+2.02898448E-02-6.94418179E-06+1.07888297E-09-6.26360391E-14    2
-1.72426942E+04-6.00185187E+01+2.32674439E+00+4.69567990E-02-2.17002843E-05    3
+2.33166983E-09+6.15109331E-13-1.15824032E+04+1.99866279E+01+0.00000000E+00    4
PC4H8CHO-1              C   5H   9O   1    0G   300.000  5000.000 1391.000    41
+1.73203841E+01+2.00050584E-02-6.88462599E-06+1.07357298E-09-6.24869113E-14    2
-1.60879440E+04-6.51443168E+01+8.84469923E-01+5.26232725E-02-2.83373818E-05    3
+5.66303879E-09-3.63459101E-15-9.89241254E+03+2.50250388E+01+0.00000000E+00    4
PC4H8CHO-2              C   5H   9O   1    0G   300.000  5000.000 1426.000    41
+1.58456286E+01+2.08430527E-02-7.08562851E-06+1.09605491E-09-6.34445999E-14    2
-1.24300179E+04-5.32908403E+01+3.19129086E+00+3.91487154E-02-8.88573585E-06    3
-5.86340400E-09+2.44961462E-12-7.02633915E+03+1.84682536E+01+0.00000000E+00    4
PC4H8CHO-3              C   5H   9O   1    0G   300.000  5000.000 1426.000    41
+1.58456286E+01+2.08430527E-02-7.08562851E-06+1.09605491E-09-6.34445999E-14    2
-1.24300179E+04-5.32908403E+01+3.19129086E+00+3.91487154E-02-8.88573585E-06    3
-5.86340400E-09+2.44961462E-12-7.02633915E+03+1.84682536E+01+0.00000000E+00    4
PC4H8CHO-4              C   5H   9O   1    0G   300.000  5000.000 1383.000    41
+1.66333143E+01+2.03619734E-02-6.95844731E-06+1.08002411E-09-6.26591600E-14    2
-1.10824930E+04-5.81167187E+01+1.89962807E+00+4.83598549E-02-2.37381500E-05    3
+3.58762168E-09+3.40201608E-13-5.38702187E+03+2.31840311E+01+0.00000000E+00    4
AC3H5CHO                C   4H   6O   1    0G   300.000  5000.000 1387.000    21
+1.27609075E+01+1.48416812E-02-5.16797249E-06+8.12052956E-10-4.75111888E-14    2
-1.54802190E+04-4.05362549E+01-1.35627837E-01+4.32102800E-02-2.86018998E-05    3
+9.48372797E-09-1.26553781E-12-1.08101418E+04+2.93765145E+01+0.00000000E+00    4
PC4H8CHO-1O2 10/8/15    C   5H   9O   3    0G   300.000  5000.000 1385.000    51
+2.46719452E+01+1.85504127E-02-6.42209840E-06+1.00647312E-09-5.88171032E-14    2
-3.18555321E+04-9.71440808E+01-4.63291072E-01+8.02504798E-02-6.47236563E-05    3
+2.62037194E-08-4.25127975E-12-2.34955268E+04+3.66761324E+01+0.00000000E+00    4
PC4H8CHO-2O2 10/8/15    C   5H   9O   3    0G   300.000  5000.000 1404.000    51
+2.16725120E+01+2.03883823E-02-6.89025420E-06+1.06159257E-09-6.12789415E-14    2
-3.20581874E+04-8.08233009E+01+3.75698588E+00+5.99220385E-02-3.84711370E-05    3
+1.16653123E-08-1.26664695E-12-2.57207120E+04+1.60217605E+01+0.00000000E+00    4
PC4H8CHO-3O2 10/8/15    C   5H   9O   3    0G   300.000  5000.000 1404.000    51
+2.16725120E+01+2.03883823E-02-6.89025420E-06+1.06159257E-09-6.12789415E-14    2
-3.20581874E+04-8.08233009E+01+3.75698588E+00+5.99220385E-02-3.84711370E-05    3
+1.16653123E-08-1.26664695E-12-2.57207120E+04+1.60217605E+01+0.00000000E+00    4
PC4H8CHO-4O2 10/8/15    C   5H   9O   3    0G   300.000  5000.000 1385.000    51
+2.12856144E+01+2.12771293E-02-7.31814716E-06+1.14082494E-09-6.63900040E-14    2
-3.02079416E+04-7.82029614E+01+3.37850952E+00+5.77659231E-02-3.28975023E-05    3
+7.80995858E-09-4.14571925E-13-2.35309122E+04+1.97380195E+01+0.00000000E+00    4
C4H7CHO-2  10/8/15 THERMC   5H   8O   1    0G   300.000  5000.000 1390.000    31
+1.62588601E+01+1.87787531E-02-6.45805165E-06+1.00641261E-09-5.85466414E-14    2
-2.44023233E+04-5.96450353E+01+3.69688874E-04+5.71382743E-02-4.15287925E-05    3
+1.58289787E-08-2.49867087E-12-1.87655817E+04+2.75869712E+01+0.00000000E+00    4
C4H7CHO-2               C   5H   8O   1    0G   300.000  5000.000 1390.000    31
+1.62588601E+01+1.87787531E-02-6.45805165E-06+1.00641261E-09-5.85466414E-14    2
-2.44023233E+04-5.96450353E+01+3.69688874E-04+5.71382743E-02-4.15287925E-05    3
+1.58289787E-08-2.49867087E-12-1.87655817E+04+2.75869712E+01+0.00000000E+00    4
C4H7CHO-2  10/8/15 THERMC   5H   8O   1    0G   300.000  5000.000 1390.000    31
+1.62588601E+01+1.87787531E-02-6.45805165E-06+1.00641261E-09-5.85466414E-14    2
-2.44023233E+04-5.96450353E+01+3.69688874E-04+5.71382743E-02-4.15287925E-05    3
+1.58289787E-08-2.49867087E-12-1.87655817E+04+2.75869712E+01+0.00000000E+00    4
C4H7CHO-2               C   5H   8O   1    0G   300.000  5000.000 1390.000    31
+1.62588601E+01+1.87787531E-02-6.45805165E-06+1.00641261E-09-5.85466414E-14    2
-2.44023233E+04-5.96450353E+01+3.69688874E-04+5.71382743E-02-4.15287925E-05    3
+1.58289787E-08-2.49867087E-12-1.87655817E+04+2.75869712E+01+0.00000000E+00    4
C4H7CHO-2  10/8/15 THERMC   5H   8O   1    0G   300.000  5000.000 1390.000    31
+1.62588601E+01+1.87787531E-02-6.45805165E-06+1.00641261E-09-5.85466414E-14    2
-2.44023233E+04-5.96450353E+01+3.69688874E-04+5.71382743E-02-4.15287925E-05    3
+1.58289787E-08-2.49867087E-12-1.87655817E+04+2.75869712E+01+0.00000000E+00    4
C4H7CHO-2               C   5H   8O   1    0G   300.000  5000.000 1390.000    31
+1.62588601E+01+1.87787531E-02-6.45805165E-06+1.00641261E-09-5.85466414E-14    2
-2.44023233E+04-5.96450353E+01+3.69688874E-04+5.71382743E-02-4.15287925E-05    3
+1.58289787E-08-2.49867087E-12-1.87655817E+04+2.75869712E+01+0.00000000E+00    4
C4H7CHO-2  10/8/15 THERMC   5H   8O   1    0G   300.000  5000.000 1390.000    31
+1.62588601E+01+1.87787531E-02-6.45805165E-06+1.00641261E-09-5.85466414E-14    2
-2.44023233E+04-5.96450353E+01+3.69688874E-04+5.71382743E-02-4.15287925E-05    3
+1.58289787E-08-2.49867087E-12-1.87655817E+04+2.75869712E+01+0.00000000E+00    4
C4H7CHO-2               C   5H   8O   1    0G   300.000  5000.000 1390.000    31
+1.62588601E+01+1.87787531E-02-6.45805165E-06+1.00641261E-09-5.85466414E-14    2
-2.44023233E+04-5.96450353E+01+3.69688874E-04+5.71382743E-02-4.15287925E-05    3
+1.58289787E-08-2.49867087E-12-1.87655817E+04+2.75869712E+01+0.00000000E+00    4
C4H7CHO-2  10/8/15 THERMC   5H   8O   1    0G   300.000  5000.000 1390.000    31
+1.62588601E+01+1.87787531E-02-6.45805165E-06+1.00641261E-09-5.85466414E-14    2
-2.44023233E+04-5.96450353E+01+3.69688874E-04+5.71382743E-02-4.15287925E-05    3
+1.58289787E-08-2.49867087E-12-1.87655817E+04+2.75869712E+01+0.00000000E+00    4
C4H7CHO-2               C   5H   8O   1    0G   300.000  5000.000 1390.000    31
+1.62588601E+01+1.87787531E-02-6.45805165E-06+1.00641261E-09-5.85466414E-14    2
-2.44023233E+04-5.96450353E+01+3.69688874E-04+5.71382743E-02-4.15287925E-05    3
+1.58289787E-08-2.49867087E-12-1.87655817E+04+2.75869712E+01+0.00000000E+00    4
C4H7CHO-2  10/8/15 THERMC   5H   8O   1    0G   300.000  5000.000 1390.000    31
+1.62588601E+01+1.87787531E-02-6.45805165E-06+1.00641261E-09-5.85466414E-14    2
-2.44023233E+04-5.96450353E+01+3.69688874E-04+5.71382743E-02-4.15287925E-05    3
+1.58289787E-08-2.49867087E-12-1.87655817E+04+2.75869712E+01+0.00000000E+00    4
C4H7CHO-2               C   5H   8O   1    0G   300.000  5000.000 1390.000    31
+1.62588601E+01+1.87787531E-02-6.45805165E-06+1.00641261E-09-5.85466414E-14    2
-2.44023233E+04-5.96450353E+01+3.69688874E-04+5.71382743E-02-4.15287925E-05    3
+1.58289787E-08-2.49867087E-12-1.87655817E+04+2.75869712E+01+0.00000000E+00    4
C4H7CHO-2  10/8/15 THERMC   5H   8O   1    0G   300.000  5000.000 1390.000    31
+1.62588601E+01+1.87787531E-02-6.45805165E-06+1.00641261E-09-5.85466414E-14    2
-2.44023233E+04-5.96450353E+01+3.69688874E-04+5.71382743E-02-4.15287925E-05    3
+1.58289787E-08-2.49867087E-12-1.87655817E+04+2.75869712E+01+0.00000000E+00    4
C4H7CHO-2               C   5H   8O   1    0G   300.000  5000.000 1390.000    31
+1.62588601E+01+1.87787531E-02-6.45805165E-06+1.00641261E-09-5.85466414E-14    2
-2.44023233E+04-5.96450353E+01+3.69688874E-04+5.71382743E-02-4.15287925E-05    3
+1.58289787E-08-2.49867087E-12-1.87655817E+04+2.75869712E+01+0.00000000E+00    4
C4H7CHO-2  10/8/15 THERMC   5H   8O   1    0G   300.000  5000.000 1390.000    31
+1.62588601E+01+1.87787531E-02-6.45805165E-06+1.00641261E-09-5.85466414E-14    2
-2.44023233E+04-5.96450353E+01+3.69688874E-04+5.71382743E-02-4.15287925E-05    3
+1.58289787E-08-2.49867087E-12-1.87655817E+04+2.75869712E+01+0.00000000E+00    4
C4H7CHO-2               C   5H   8O   1    0G   300.000  5000.000 1390.000    31
+1.62588601E+01+1.87787531E-02-6.45805165E-06+1.00641261E-09-5.85466414E-14    2
-2.44023233E+04-5.96450353E+01+3.69688874E-04+5.71382743E-02-4.15287925E-05    3
+1.58289787E-08-2.49867087E-12-1.87655817E+04+2.75869712E+01+0.00000000E+00    4
C4H7CHO-3  10/8/15 THERMC   5H   8O   1    0G   300.000  5000.000 1385.000    31
+1.55930799E+01+1.96344789E-02-6.81722246E-06+1.06912344E-09-6.24665079E-14    2
-2.08408048E+04-5.47830431E+01+4.14190085E-01+5.12150376E-02-3.06682310E-05    3
+8.72168876E-09-9.15725235E-13-1.51552520E+04+2.81574532E+01+0.00000000E+00    4
C4H7CHO-4  10/8/15 THERMC   5H   8O   1    0G   300.000  5000.000 2020.000    31
+1.37156197E+01+2.16425024E-02-7.67112142E-06+1.22483309E-09-7.25906717E-14    2
-1.91110565E+04-4.33806662E+01+1.15814338E+00+4.81746752E-02-2.67363172E-05    3
+6.50396537E-09-4.78416928E-13-1.47390215E+04+2.46792248E+01+0.00000000E+00    4
NC3H7COCH3 10/6/15 THERMC   5H  10O   1    0G   300.000  5000.000 1387.000    41
+1.59632618E+01+2.26394805E-02-7.56430418E-06+1.15632032E-09-6.63757297E-14    2
-3.92822369E+04-5.65033421E+01+2.22465879E+00+4.82791863E-02-2.21019858E-05    3
+2.64029906E-09+5.23720489E-13-3.39379060E+04+1.94495002E+01+0.00000000E+00    4
C2H5COC2H5 10/6/15 THERMC   5H  10O   1    0G   300.000  5000.000 1421.000    41
+1.65155931E+01+2.18966306E-02-7.26184066E-06+1.10537530E-09-6.32910022E-14    2
-3.96722497E+04-6.11243728E+01+3.04335984E+00+4.24811577E-02-1.12087588E-05    3
-5.05051822E-09+2.35367193E-12-3.40615638E+04+1.48305047E+01+0.00000000E+00    4
NC3H7COCH2 10/6/15 THERMC   5H   9O   1    0G   300.000  5000.000 1393.000    41
+1.72611127E+01+1.91828746E-02-6.41680319E-06+9.82027213E-10-5.64270287E-14    2
-1.74829806E+04-6.30397964E+01+2.14964962E+00+5.09715972E-02-2.97744827E-05    3
+7.64275255E-09-5.47753503E-13-1.19838512E+04+1.91969246E+01+0.00000000E+00    4
CH3CH2CHCOCH3 10/6/15   C   5H   9O   1    0G   300.000  5000.000 1428.000    41
+1.53040392E+01+2.03924168E-02-6.74389287E-06+1.02444156E-09-5.85693457E-14    2
-1.95765010E+04-4.96835091E+01+3.62180151E+00+3.78869197E-02-9.52099354E-06    3
-4.70140858E-09+2.11456934E-12-1.46643385E+04+1.63246571E+01+0.00000000E+00    4
CH3CHCH2COCH3 10/6/15   C   5H   9O   1    0G   300.000  5000.000 1313.000    41
+1.45647685E+01+2.10276788E-02-6.95711397E-06+1.05654321E-09-6.03737583E-14    2
-1.54618001E+04-4.55117654E+01+3.82775077E+00+3.59153332E-02-6.78571299E-06    3
-6.24819689E-09+2.43917244E-12-1.08496104E+04+1.55399306E+01+0.00000000E+00    4
CH2CH2CH2COCH3 10/6/15  C   5H   9O   1    0G   300.000  5000.000 2010.000    41
+1.36121876E+01+2.29083157E-02-7.89568575E-06+1.23743112E-09-7.24018569E-14    2
-1.31339181E+04-4.00994585E+01+2.03928898E+00+4.76715898E-02-2.60373643E-05    3
+6.44110554E-09-5.11322699E-13-9.14243040E+03+2.25010591E+01+0.00000000E+00    4
CH2CH2COC2H5 10/6/15    C   5H   9O   1    0G   300.000  5000.000 1418.000    41
+1.58030158E+01+2.00450814E-02-6.64102020E-06+1.01015297E-09-5.78091691E-14    2
-1.44839773E+04-5.37408145E+01+3.36988365E+00+3.93333507E-02-1.08692381E-05    3
-4.28049004E-09+2.08635748E-12-9.33794632E+03+1.62475992E+01+0.00000000E+00    4
CH3CHCOC2H5 10/6/15     C   5H   9O   1    0G   300.000  5000.000 1426.000    41
+1.52590939E+01+2.06874083E-02-6.90185396E-06+1.05491074E-09-6.05775562E-14    2
-1.97701234E+04-5.03404450E+01+4.26150430E+00+3.32446421E-02-1.19632509E-06    3
-1.01813061E-08+3.34232716E-12-1.47673892E+04+1.31662371E+01+0.00000000E+00    4
NC52ONEO2-3 10/8/15     C   5H   9O   3    0G   300.000  5000.000 1389.000    51
+2.32384890E+01+1.91383699E-02-6.48795686E-06+1.00265179E-09-5.80286197E-14    2
-3.48643643E+04-8.86014914E+01+3.67212944E-01+7.61782682E-02-6.13904833E-05    3
+2.51922695E-08-4.15673555E-12-2.73490750E+04+3.28428407E+01+0.00000000E+00    4
NC52ONEO2-4 10/8/15     C   5H   9O   3    0G   300.000  5000.000 1419.000    51
+2.05185681E+01+2.04863743E-02-6.73858014E-06+1.01931995E-09-5.80865415E-14    2
-3.51672453E+04-7.38258122E+01+4.46745059E+00+5.62677767E-02-3.55388942E-05    3
+1.07130185E-08-1.15039744E-12-2.95536320E+04+1.27650471E+01+0.00000000E+00    4
NC52ONEO2-5 10/8/15     C   5H   9O   3    0G   300.000  5000.000 1388.000    51
+2.00576970E+01+2.15456046E-02-7.24499615E-06+1.11255956E-09-6.40750213E-14    2
-3.33006712E+04-7.08203167E+01+4.08984713E+00+5.40452788E-02-2.97970958E-05    3
+6.76825508E-09-2.84375003E-13-2.73624576E+04+1.64944454E+01+0.00000000E+00    4
NC53ONEO2-1 10/8/15     C   5H   9O   3    0G   300.000  5000.000 1472.000    51
+2.08297563E+01+2.14528808E-02-7.34744816E-06+1.14331164E-09-6.64861408E-14    2
-3.41829302E+04-7.69526850E+01+4.51723400E+00+4.63561824E-02-1.26143575E-05    3
-5.62683827E-09+2.63012314E-12-2.73321757E+04+1.51181731E+01+0.00000000E+00    4
NC53ONEO2-2 10/8/15     C   5H   9O   3    0G   300.000  5000.000 1386.000    51
+2.33146573E+01+1.91100357E-02-6.48744531E-06+1.00363367E-09-5.81318155E-14    2
-3.50527575E+04-8.98266438E+01+1.18594239E+00+7.06410637E-02-5.13727958E-05    3
+1.83400895E-08-2.55856018E-12-2.74781465E+04+2.88673640E+01+0.00000000E+00    4
NC52ONE-3 10/ 8/15 THERMC   5H   8O   1    0G   300.000  5000.000 1388.000    31
+1.48312595E+01+2.01259287E-02-6.94970483E-06+1.08573546E-09-6.32625551E-14    2
-2.65938915E+04-5.14361841E+01+8.18407003E-01+5.17195551E-02-3.47852250E-05    3
+1.26179448E-08-1.96289033E-12-2.15095891E+04+2.44001463E+01+0.00000000E+00    4
NC52ONE-4 10/ 8/15 THERMC   5H   8O   1    0G   300.000  5000.000 1395.000    31
+1.45047399E+01+1.99954720E-02-6.81519480E-06+1.05547414E-09-6.11274397E-14    2
-2.26071842E+04-4.74948237E+01+2.46588134E-01+5.27913864E-02-3.58755256E-05    3
+1.29117478E-08-1.94285390E-12-1.75679347E+04+2.93219925E+01+0.00000000E+00    4
NC53ONE-1 10/ 8/15 THERMC   5H   8O   1    0G   300.000  5000.000 1388.000    31
+1.54699471E+01+1.94419026E-02-6.68487150E-06+1.04158457E-09-6.05841804E-14    2
-2.56037925E+04-5.50815753E+01+1.06845510E+00+4.97050279E-02-2.97718118E-05    3
+8.51066096E-09-8.95411427E-13-2.02580056E+04+2.34730078E+01+0.00000000E+00    4
NC5H11OH  10/ 7/15 THERMC   5H  12O   1    0G   300.000  5000.000 1399.000    51
+1.81326422E+01+2.58734469E-02-8.76147510E-06+1.35108218E-09-7.80169568E-14    2
-4.49393846E+04-6.77258765E+01-7.40082992E-01+6.83880275E-02-4.47177434E-05    3
+1.49115071E-08-1.99981896E-12-3.82501077E+04+3.41515985E+01+0.00000000E+00    4
C5H10OH11 10/ 7/15 THERMC   5H  11O   1    0G   300.000  5000.000 1394.000    51
+1.80953018E+01+2.33361161E-02-7.88463541E-06+1.21428332E-09-7.00616136E-14    2
-2.30206675E+04-6.61675776E+01+4.26049537E-01+6.31258286E-02-4.15122762E-05    3
+1.38895665E-08-1.86732010E-12-1.67596661E+04+2.92144309E+01+0.00000000E+00    4
C5H10OH12 10/ 7/15 THERMC   5H  11O   1    0G   300.000  5000.000 1394.000    51
+1.71780951E+01+2.42601001E-02-8.22986526E-06+1.27049816E-09-7.34155598E-14    2
-2.04290445E+04-5.93472290E+01+1.84753679E+00+5.73086840E-02-3.47271444E-05    3
+1.06516140E-08-1.30777652E-12-1.47995754E+04+2.40150308E+01+0.00000000E+00    4
C5H10OH13 10/ 7/15 THERMC   5H  11O   1    0G   300.000  5000.000 1402.000    51
+1.68143234E+01+2.44876194E-02-8.29372543E-06+1.27921101E-09-7.38804613E-14    2
-2.12567818E+04-5.74573295E+01+5.41167710E-01+5.66862244E-02-2.94678472E-05    3
+5.84904634E-09-3.31866473E-14-1.50943752E+04+3.18827466E+01+0.00000000E+00    4
C5H10OH14 10/ 7/15 THERMC   5H  11O   1    0G   300.000  5000.000 1402.000    51
+1.68143234E+01+2.44876194E-02-8.29372543E-06+1.27921101E-09-7.38804613E-14    2
-2.12567818E+04-5.74573295E+01+5.41167710E-01+5.66862244E-02-2.94678472E-05    3
+5.84904634E-09-3.31866473E-14-1.50943752E+04+3.18827466E+01+0.00000000E+00    4
C5H10OH15 10/ 7/15 THERMC   5H  11O   1    0G   300.000  5000.000 1400.000    51
+1.74868543E+01+2.39842944E-02-8.13298324E-06+1.25529418E-09-7.25301446E-14    2
-1.97969015E+04-6.14612340E+01-3.94307021E-01+6.50012333E-02-4.38043364E-05    3
+1.52539819E-08-2.16516288E-12-1.35258816E+04+3.48138101E+01+0.00000000E+00    4
C5H10OH-1O2    10/ 8/15 C   5H  11O   3    0G   300.000  5000.000 1396.000    61
+2.29458771E+01+2.45179524E-02-8.42764796E-06+1.31282727E-09-7.63477543E-14    2
-4.34982351E+04-8.92569973E+01+1.87266560E+00+7.35120790E-02-5.19769726E-05    3
+1.89528387E-08-2.82611232E-12-3.61605500E+04+2.39948500E+01+0.00000000E+00    4
C5H10OH-2O2    10/ 8/15 C   5H  11O   3    0G   300.000  5000.000 1406.000    61
+2.28162462E+01+2.40750309E-02-8.15387271E-06+1.25759554E-09-7.26292545E-14    2
-4.09893865E+04-8.60865796E+01+1.54218231E+00+7.57844091E-02-5.63028041E-05    3
+2.16374600E-08-3.37143496E-12-3.38651232E+04+2.73478003E+01+0.00000000E+00    4
C5H10OH-3O2    10/ 8/15 C   5H  11O   3    0G   300.000  5000.000 1406.000    61
+2.28162462E+01+2.40750309E-02-8.15387271E-06+1.25759554E-09-7.26292545E-14    2
-4.09893865E+04-8.60865796E+01+1.54218231E+00+7.57844091E-02-5.63028041E-05    3
+2.16374600E-08-3.37143496E-12-3.38651232E+04+2.73478003E+01+0.00000000E+00    4
C5H10OH-4O2    10/ 8/15 C   5H  11O   3    0G   300.000  5000.000 1406.000    61
+2.28162462E+01+2.40750309E-02-8.15387271E-06+1.25759554E-09-7.26292545E-14    2
-4.09893865E+04-8.60865796E+01+1.54218231E+00+7.57844091E-02-5.63028041E-05    3
+2.16374600E-08-3.37143496E-12-3.38651232E+04+2.73478003E+01+0.00000000E+00    4
C5H10OH-5O2    10/ 8/15 C   5H  11O   3    0G   300.000  5000.000 1397.000    61
+2.21449702E+01+2.49621926E-02-8.52928879E-06+1.32336610E-09-7.67473293E-14    2
-3.89467600E+04-8.16310639E+01+1.13788816E+00+7.41287041E-02-5.25165329E-05    3
+1.92381362E-08-2.87963457E-12-3.16767835E+04+3.11292521E+01+0.00000000E+00    4
C5H9OH1-1     10/ 8/15  C   5H  10O   1    0G   300.000  5000.000 1401.000    41
+1.75799784E+01+2.15510873E-02-7.24423039E-06+1.11154167E-09-6.39602647E-14    2
-3.19843372E+04-6.59853552E+01-7.52968139E-01+6.84304063E-02-5.40649298E-05    3
+2.26640783E-08-3.88274568E-12-2.60259987E+04+3.10300945E+01+0.00000000E+00    4
C5H9OH1-2     10/ 8/15  C   5H  10O   1    0G   300.000  5000.000 1375.000    41
+1.62865282E+01+2.40392163E-02-8.40885938E-06+1.32515728E-09-7.76837502E-14    2
-2.99434873E+04-5.80985901E+01+1.71304900E+00+5.05617859E-02-2.46539338E-05    3
+4.87081503E-09-1.89220960E-13-2.39589376E+04+2.31277850E+01+0.00000000E+00    4
C5H9OH1-3     10/ 8/15  C   5H  10O   1    0G   300.000  5000.000 1391.000    41
+1.62749224E+01+2.27984390E-02-7.70751766E-06+1.18747528E-09-6.85336287E-14    2
-3.02380128E+04-5.75828357E+01+1.88732713E-01+5.71777712E-02-3.44214841E-05    3
+9.99837019E-09-1.07315871E-12-2.43560647E+04+2.99036243E+01+0.00000000E+00    4
C5H9OH1-4     10/ 8/15  C   5H  10O   1    0G   300.000  5000.000 1396.000    41
+1.66790471E+01+2.25496587E-02-7.64069183E-06+1.17887585E-09-6.81025445E-14    2
-2.90316501E+04-5.92057123E+01-5.42247537E-01+6.16234351E-02-4.10470356E-05    3
+1.39787947E-08-1.92326047E-12-2.29560111E+04+3.36582311E+01+0.00000000E+00    4
NC6H14                  C   6H  14    0    0G   300.000  5000.000 1394.000    51
+1.91649837E+01+3.02733796E-02-1.03172746E-05+1.59774518E-09-9.25291178E-14    2
-3.01230801E+04-7.69633109E+01-6.06787842E-01+7.23956364E-02-4.33845424E-05    3
+1.28945357E-08-1.49361322E-12-2.28192378E+04+3.07154747E+01+0.00000000E+00    4
C6H13-1                 C   6H  13    0    0G   300.000  5000.000 1395.000    51
+1.85287088E+01+2.83718554E-02-9.68391797E-06+1.50116241E-09-8.69954114E-14    2
-4.98606882E+03-7.00604665E+01-2.12213030E-01+6.87756030E-02-4.21067325E-05    3
+1.30061090E-08-1.60770046E-12+1.89801840E+03+3.18494469E+01+0.00000000E+00    4
C6H13-2                 C   6H  13    0    0G   300.000  5000.000 1396.000    51
+1.80640936E+01+2.85111833E-02-9.67861302E-06+1.49502045E-09-8.64303710E-14    2
-6.45433301E+03-6.70878929E+01+6.20068248E-01+6.16195063E-02-2.96980348E-05    3
+4.69998266E-09+3.13755723E-13+3.23741699E+02+2.92321681E+01+0.00000000E+00    4
C6H13-3                 C   6H  13    0    0G   300.000  5000.000 1396.000    51
+1.80640936E+01+2.85111833E-02-9.67861302E-06+1.49502045E-09-8.64303710E-14    2
-6.45433301E+03-6.70878929E+01+6.20068248E-01+6.16195063E-02-2.96980348E-05    3
+4.69998266E-09+3.13755723E-13+3.23741699E+02+2.92321681E+01+0.00000000E+00    4
C6H13OOH-1              C   6H  14O   2    0G   300.000  5000.000 1393.000    71
+2.45163599E+01+3.04358125E-02-1.04768961E-05+1.63358168E-09-9.50618695E-14    2
-4.15677013E+04-9.85011918E+01+3.76304221E-01+8.42019657E-02-5.55911124E-05    3
+1.86319290E-08-2.52819359E-12-3.29059850E+04+3.21031523E+01+0.00000000E+00    4
C6H13OOH-2              C   6H  14O   2    0G   300.000  5000.000 1401.000    71
+2.48832119E+01+2.96512073E-02-1.01015279E-05+1.56407586E-09-9.05729002E-14    2
-4.34204125E+04-1.01048943E+02+7.33867061E-01+8.64149041E-02-6.11174825E-05    3
+2.24268392E-08-3.36429856E-12-3.50923807E+04+2.84824773E+01+0.00000000E+00    4
C6H13OOH-3              C   6H  14O   2    0G   300.000  5000.000 1401.000    71
+2.48832119E+01+2.96512073E-02-1.01015279E-05+1.56407586E-09-9.05729002E-14    2
-4.34204125E+04-1.01048943E+02+7.33867061E-01+8.64149041E-02-6.11174825E-05    3
+2.24268392E-08-3.36429856E-12-3.50923807E+04+2.84824773E+01+0.00000000E+00    4
C6H13O2-1               C   6H  13O   2    0G   300.000  5000.000 1392.000    61
+2.31785440E+01+2.94255210E-02-1.01218190E-05+1.57735564E-09-9.17519123E-14    2
-2.41616714E+04-9.09398761E+01+1.05761492E+00+7.89345805E-02-5.23116185E-05    3
+1.79548180E-08-2.54740591E-12-1.62091180E+04+2.87209949E+01+0.00000000E+00    4
C6H13O2-2               C   6H  13O   2    0G   300.000  5000.000 1399.000    61
+2.34641557E+01+2.87030846E-02-9.76607754E-06+1.51070014E-09-8.74195382E-14    2
-2.59745219E+04-9.30010056E+01+1.59315499E+00+8.03858598E-02-5.68690473E-05    3
+2.12270568E-08-3.27992517E-12-1.84223008E+04+2.42747128E+01+0.00000000E+00    4
C6H13O2-3               C   6H  13O   2    0G   300.000  5000.000 1399.000    61
+2.34641557E+01+2.87030846E-02-9.76607754E-06+1.51070014E-09-8.74195382E-14    2
-2.59745219E+04-9.30010056E+01+1.59315499E+00+8.03858598E-02-5.68690473E-05    3
+2.12270568E-08-3.27992517E-12-1.84223008E+04+2.42747128E+01+0.00000000E+00    4
C6H13O-1                C   6H  13O   1    0G   300.000  5000.000 1396.000    51
+2.20928922E+01+2.79119481E-02-9.53349733E-06+1.47885354E-09-8.57536878E-14    2
-2.26216369E+04-8.78582845E+01+1.37476919E+00+7.09707741E-02-4.11061030E-05    3
+1.06839948E-08-8.50881624E-13-1.49531106E+04+2.52025044E+01+0.00000000E+00    4
C6H13O-2                C   6H  13O   1    0G   300.000  5000.000 1405.000    51
+2.18292052E+01+2.77008387E-02-9.36457645E-06+1.44248495E-09-8.32314882E-14    2
-2.43135941E+04-8.67680797E+01+1.53124348E+00+7.23874176E-02-4.54632890E-05    3
+1.39938106E-08-1.63272186E-12-1.70585882E+04+2.30983559E+01+0.00000000E+00    4
C6H13O-3                C   6H  13O   1    0G   300.000  5000.000 1405.000    51
+2.18292052E+01+2.77008387E-02-9.36457645E-06+1.44248495E-09-8.32314882E-14    2
-2.43135941E+04-8.67680797E+01+1.53124348E+00+7.23874176E-02-4.54632890E-05    3
+1.39938106E-08-1.63272186E-12-1.70585882E+04+2.30983559E+01+0.00000000E+00    4
C6H12OOH1-2             C   6H  13O   2    0G   300.000  5000.000 1392.000    71
+2.33958970E+01+2.87500915E-02-9.87479228E-06+1.53738184E-09-8.93686071E-14    2
-1.75002122E+04-8.93745541E+01+2.35234877E+00+7.42464378E-02-4.64307066E-05    3
+1.44953455E-08-1.79518968E-12-9.79913038E+03+2.49856776E+01+0.00000000E+00    4
C6H12OOH1-3             C   6H  13O   2    0G   300.000  5000.000 1396.000    71
+2.27895146E+01+2.89701974E-02-9.88728294E-06+1.53286753E-09-8.88486536E-14    2
-1.75428625E+04-8.54563755E+01+1.92496561E+00+7.24529009E-02-4.20779710E-05    3
+1.11647255E-08-9.59696372E-13-9.81550072E+03+2.83886795E+01+0.00000000E+00    4
C6H12OOH1-4             C   6H  13O   2    0G   300.000  5000.000 1396.000    71
+2.27895146E+01+2.89701974E-02-9.88728294E-06+1.53286753E-09-8.88486536E-14    2
-1.75428625E+04-8.54563755E+01+1.92496561E+00+7.24529009E-02-4.20779710E-05    3
+1.11647255E-08-9.59696372E-13-9.81550072E+03+2.83886795E+01+0.00000000E+00    4
C6H12OOH1-5             C   6H  13O   2    0G   300.000  5000.000 1396.000    71
+2.27895146E+01+2.89701974E-02-9.88728294E-06+1.53286753E-09-8.88486536E-14    2
-1.75428625E+04-8.54563755E+01+1.92496561E+00+7.24529009E-02-4.20779710E-05    3
+1.11647255E-08-9.59696372E-13-9.81550072E+03+2.83886795E+01+0.00000000E+00    4
C6H12OOH2-1             C   6H  13O   2    0G   300.000  5000.000 1401.000    71
+2.45762848E+01+2.74155943E-02-9.34192750E-06+1.44672243E-09-8.37892149E-14    2
-1.83935404E+04-9.65123105E+01+1.63351733E+00+8.14796740E-02-5.79995011E-05    3
+2.13418964E-08-3.19994195E-12-1.05064447E+04+2.64803283E+01+0.00000000E+00    4
C6H12OOH2-3             C   6H  13O   2    0G   300.000  5000.000 1400.000    71
+2.36864065E+01+2.80115990E-02-9.51112192E-06+1.46925773E-09-8.49419123E-14    2
-1.93109406E+04-9.14557581E+01+2.72663117E+00+7.64651999E-02-5.21833045E-05    3
+1.85187539E-08-2.69369864E-12-1.19891933E+04+2.12761646E+01+0.00000000E+00    4
C6H12OOH2-4             C   6H  13O   2    0G   300.000  5000.000 1408.000    71
+2.31606108E+01+2.80956105E-02-9.46369942E-06+1.45419355E-09-8.37638675E-14    2
-1.93834354E+04-8.79850394E+01+2.26007590E+00+7.48358213E-02-4.80375241E-05    3
+1.52775741E-08-1.87091068E-12-1.19995231E+04+2.48618430E+01+0.00000000E+00    4
C6H12OOH2-5             C   6H  13O   2    0G   300.000  5000.000 1408.000    71
+2.31606108E+01+2.80956105E-02-9.46369942E-06+1.45419355E-09-8.37638675E-14    2
-1.93834354E+04-8.79850394E+01+2.26007590E+00+7.48358213E-02-4.80375241E-05    3
+1.52775741E-08-1.87091068E-12-1.19995231E+04+2.48618430E+01+0.00000000E+00    4
C6H12OOH2-6             C   6H  13O   2    0G   300.000  5000.000 1402.000    71
+2.43039070E+01+2.76074809E-02-9.39913372E-06+1.45469578E-09-8.42141472E-14    2
-1.82854496E+04-9.51106853E+01+1.09455724E+00+8.29967617E-02-6.01254476E-05    3
+2.26497954E-08-3.48706819E-12-1.03716865E+04+2.90715700E+01+0.00000000E+00    4
C6H12OOH3-1             C   6H  13O   2    0G   300.000  5000.000 1402.000    71
+2.43039070E+01+2.76074809E-02-9.39913372E-06+1.45469578E-09-8.42141472E-14    2
-1.82854496E+04-9.51106853E+01+1.09455724E+00+8.29967617E-02-6.01254476E-05    3
+2.26497954E-08-3.48706819E-12-1.03716865E+04+2.90715700E+01+0.00000000E+00    4
C6H12OOH3-2             C   6H  13O   2    0G   300.000  5000.000 1400.000    71
+2.36864065E+01+2.80115990E-02-9.51112192E-06+1.46925773E-09-8.49419123E-14    2
-1.93109406E+04-9.14557581E+01+2.72663117E+00+7.64651999E-02-5.21833045E-05    3
+1.85187539E-08-2.69369864E-12-1.19891933E+04+2.12761646E+01+0.00000000E+00    4
C6H12OOH3-4             C   6H  13O   2    0G   300.000  5000.000 1400.000    71
+2.36864065E+01+2.80115990E-02-9.51112192E-06+1.46925773E-09-8.49419123E-14    2
-1.93109406E+04-9.14557581E+01+2.72663117E+00+7.64651999E-02-5.21833045E-05    3
+1.85187539E-08-2.69369864E-12-1.19891933E+04+2.12761646E+01+0.00000000E+00    4
C6H12OOH3-5             C   6H  13O   2    0G   300.000  5000.000 1408.000    71
+2.31606108E+01+2.80956105E-02-9.46369942E-06+1.45419355E-09-8.37638675E-14    2
-1.93834354E+04-8.79850394E+01+2.26007590E+00+7.48358213E-02-4.80375241E-05    3
+1.52775741E-08-1.87091068E-12-1.19995231E+04+2.48618430E+01+0.00000000E+00    4
C6H12OOH3-6             C   6H  13O   2    0G   300.000  5000.000 1402.000    71
+2.43039070E+01+2.76074809E-02-9.39913372E-06+1.45469578E-09-8.42141472E-14    2
-1.82854496E+04-9.51106853E+01+1.09455724E+00+8.29967617E-02-6.01254476E-05    3
+2.26497954E-08-3.48706819E-12-1.03716865E+04+2.90715700E+01+0.00000000E+00    4
C6H12O1-2               C   6H  12O   1    0G   300.000  5000.000 1418.000    41
+2.09805167E+01+2.61456832E-02-8.79805046E-06+1.35121022E-09-7.78107305E-14    2
-2.91366825E+04-8.58639749E+01-5.27479473E+00+9.15832630E-02-7.09194990E-05    3
+2.79461610E-08-4.39482049E-12-2.05857903E+04+5.34224762E+01+0.00000000E+00    4
C6H12O1-3               C   6H  12O   1    0G   300.000  5000.000 1412.000    31
+1.99712630E+01+2.75739130E-02-9.32003684E-06+1.43550676E-09-8.28258579E-14    2
-2.99062932E+04-8.20867887E+01-8.93042069E+00+1.02982605E-01-8.53638224E-05    3
+3.63896486E-08-6.21235185E-12-2.07664357E+04+7.01497676E+01+0.00000000E+00    4
C6H12O1-4               C   6H  12O   1    0G   300.000  5000.000 1451.000    21
+1.87967925E+01+2.75535527E-02-9.00773471E-06+1.35601108E-09-7.69845934E-14    2
-3.93246166E+04-7.58383918E+01-8.12435380E+00+9.70640114E-02-7.69405734E-05    3
+3.10474493E-08-4.95396033E-12-3.08886808E+04+6.59704356E+01+0.00000000E+00    4
C6H12O1-5               C   6H  12O   1    0G   300.000  5000.000 1411.000    11
+1.99284959E+01+2.86967410E-02-9.76084126E-06+1.50996782E-09-8.73930262E-14    2
-4.25348728E+04-8.86574195E+01-1.13294962E+01+1.08590522E-01-8.83887484E-05    3
+3.67290337E-08-6.10865223E-12-3.24988594E+04+7.65557826E+01+0.00000000E+00    4
C6H12O2-3               C   6H  12O   1    0G   300.000  5000.000 1425.000    41
+2.14267419E+01+2.53570884E-02-8.43894210E-06+1.28635266E-09-7.36861092E-14    2
-3.11276934E+04-8.88992853E+01-5.25994961E+00+9.41384839E-02-7.60798059E-05    3
+3.12814710E-08-5.11045005E-12-2.26926336E+04+5.18211467E+01+0.00000000E+00    4
C6H12O2-4               C   6H  12O   1    0G   300.000  5000.000 1417.000    31
+2.02636052E+01+2.68979324E-02-8.99457950E-06+1.37527090E-09-7.89420963E-14    2
-3.18212913E+04-8.42025816E+01-8.71729383E+00+1.04644598E-01-8.94323784E-05    3
+3.91535754E-08-6.81619305E-12-2.29012647E+04+6.76413269E+01+0.00000000E+00    4
C6H12O2-5               C   6H  12O   1    0G   300.000  5000.000 1418.000    21
+1.96691261E+01+2.77995312E-02-9.30042882E-06+1.42255648E-09-8.16795227E-14    2
-4.19335698E+04-8.31528662E+01-1.07496328E+01+1.08968762E-01-9.26948775E-05    3
+4.02824223E-08-6.95618656E-12-3.25413826E+04+7.63557140E+01+0.00000000E+00    4
C6H12O3-4               C   6H  12O   1    0G   300.000  5000.000 1425.000    41
+2.14267419E+01+2.53570884E-02-8.43894210E-06+1.28635266E-09-7.36861092E-14    2
-3.11276934E+04-8.95887669E+01-5.25994961E+00+9.41384839E-02-7.60798059E-05    3
+3.12814710E-08-5.11045005E-12-2.26926336E+04+5.11316651E+01+0.00000000E+00    4
C6H12OOH1-2O2           C   6H  13O   4    0G   300.000  5000.000 1394.000    81
+3.04683025E+01+2.77522708E-02-9.61137583E-06+1.50516303E-09-8.78680262E-14    2
-3.83461529E+04-1.25345284E+02+2.62680845E+00+8.94856642E-02-5.98279275E-05    3
+1.91011928E-08-2.28528990E-12-2.84709479E+04+2.51462108E+01+0.00000000E+00    4
C6H12OOH1-3O2           C   6H  13O   4    0G   300.000  5000.000 1394.000    81
+3.04683025E+01+2.77522708E-02-9.61137583E-06+1.50516303E-09-8.78680262E-14    2
-3.83461529E+04-1.25345284E+02+2.62680845E+00+8.94856642E-02-5.98279275E-05    3
+1.91011928E-08-2.28528990E-12-2.84709479E+04+2.51462108E+01+0.00000000E+00    4
C6H12OOH1-4O2           C   6H  13O   4    0G   300.000  5000.000 1394.000    81
+3.04683025E+01+2.77522708E-02-9.61137583E-06+1.50516303E-09-8.78680262E-14    2
-3.83461529E+04-1.25345284E+02+2.62680845E+00+8.94856642E-02-5.98279275E-05    3
+1.91011928E-08-2.28528990E-12-2.84709479E+04+2.51462108E+01+0.00000000E+00    4
C6H12OOH1-5O2           C   6H  13O   4    0G   300.000  5000.000 1394.000    81
+3.04683025E+01+2.77522708E-02-9.61137583E-06+1.50516303E-09-8.78680262E-14    2
-3.83461529E+04-1.25345284E+02+2.62680845E+00+8.94856642E-02-5.98279275E-05    3
+1.91011928E-08-2.28528990E-12-2.84709479E+04+2.51462108E+01+0.00000000E+00    4
C6H12OOH2-1O2           C   6H  13O   4    0G   300.000  5000.000 1394.000    81
+3.04683025E+01+2.77522708E-02-9.61137583E-06+1.50516303E-09-8.78680262E-14    2
-3.83461529E+04-1.25345284E+02+2.62680845E+00+8.94856642E-02-5.98279275E-05    3
+1.91011928E-08-2.28528990E-12-2.84709479E+04+2.51462108E+01+0.00000000E+00    4
C6H12OOH2-3O2           C   6H  13O   4    0G   300.000  5000.000 1403.000    81
+2.83590321E+01+2.87735842E-02-9.78879765E-06+1.51428335E-09-8.76360651E-14    2
-3.91336282E+04-1.13425601E+02+2.53306668E+00+9.21554288E-02-6.98231363E-05    3
+2.75462625E-08-4.42827896E-12-3.05121822E+04+2.41208096E+01+0.00000000E+00    4
C6H12OOH2-4O2           C   6H  13O   4    0G   300.000  5000.000 1403.000    81
+2.83590321E+01+2.87735842E-02-9.78879765E-06+1.51428335E-09-8.76360651E-14    2
-3.91336282E+04-1.13425601E+02+2.53306668E+00+9.21554288E-02-6.98231363E-05    3
+2.75462625E-08-4.42827896E-12-3.05121822E+04+2.41208096E+01+0.00000000E+00    4
C6H12OOH2-5O2           C   6H  13O   4    0G   300.000  5000.000 1403.000    81
+2.83590321E+01+2.87735842E-02-9.78879765E-06+1.51428335E-09-8.76360651E-14    2
-3.91336282E+04-1.13425601E+02+2.53306668E+00+9.21554288E-02-6.98231363E-05    3
+2.75462625E-08-4.42827896E-12-3.05121822E+04+2.41208096E+01+0.00000000E+00    4
C6H12OOH2-6O2           C   6H  13O   4    0G   300.000  5000.000 1394.000    81
+3.04683025E+01+2.77522708E-02-9.61137583E-06+1.50516303E-09-8.78680262E-14    2
-3.83461529E+04-1.25345284E+02+2.62680845E+00+8.94856642E-02-5.98279275E-05    3
+1.91011928E-08-2.28528990E-12-2.84709479E+04+2.51462108E+01+0.00000000E+00    4
C6H12OOH3-1O2           C   6H  13O   4    0G   300.000  5000.000 1394.000    81
+3.04683025E+01+2.77522708E-02-9.61137583E-06+1.50516303E-09-8.78680262E-14    2
-3.83461529E+04-1.25345284E+02+2.62680845E+00+8.94856642E-02-5.98279275E-05    3
+1.91011928E-08-2.28528990E-12-2.84709479E+04+2.51462108E+01+0.00000000E+00    4
C6H12OOH3-2O2           C   6H  13O   4    0G   300.000  5000.000 1403.000    81
+2.83590321E+01+2.87735842E-02-9.78879765E-06+1.51428335E-09-8.76360651E-14    2
-3.91336282E+04-1.13425601E+02+2.53306668E+00+9.21554288E-02-6.98231363E-05    3
+2.75462625E-08-4.42827896E-12-3.05121822E+04+2.41208096E+01+0.00000000E+00    4
C6H12OOH3-4O2           C   6H  13O   4    0G   300.000  5000.000 1403.000    81
+2.83590321E+01+2.87735842E-02-9.78879765E-06+1.51428335E-09-8.76360651E-14    2
-3.91336282E+04-1.13425601E+02+2.53306668E+00+9.21554288E-02-6.98231363E-05    3
+2.75462625E-08-4.42827896E-12-3.05121822E+04+2.41208096E+01+0.00000000E+00    4
C6H12OOH3-5O2           C   6H  13O   4    0G   300.000  5000.000 1403.000    81
+2.83590321E+01+2.87735842E-02-9.78879765E-06+1.51428335E-09-8.76360651E-14    2
-3.91336282E+04-1.13425601E+02+2.53306668E+00+9.21554288E-02-6.98231363E-05    3
+2.75462625E-08-4.42827896E-12-3.05121822E+04+2.41208096E+01+0.00000000E+00    4
C6H12OOH3-6O2           C   6H  13O   4    0G   300.000  5000.000 1394.000    81
+3.04683025E+01+2.77522708E-02-9.61137583E-06+1.50516303E-09-8.78680262E-14    2
-3.83461529E+04-1.25345284E+02+2.62680845E+00+8.94856642E-02-5.98279275E-05    3
+1.91011928E-08-2.28528990E-12-2.84709479E+04+2.51462108E+01+0.00000000E+00    4
C6H11-1D3OOH            C   6H  12O   2    0G   300.000  5000.000 1393.000    61
+2.59035094E+01+2.42696112E-02-8.29035467E-06+1.28689728E-09-7.46830616E-14    2
-2.68476823E+04-1.07452182E+02-2.31977696E+00+9.52241599E-02-7.73053497E-05    3
+3.20512066E-08-5.34750057E-12-1.76191545E+04+4.22269905E+01+0.00000000E+00    4
C6H11-1D4OOH            C   6H  12O   2    0G   300.000  5000.000 1401.000    61
+2.29270511E+01+2.66225664E-02-9.05133554E-06+1.39947254E-09-8.09578355E-14    2
-2.71948840E+04-8.94129595E+01+1.13416759E+00+7.94193160E-02-5.85260848E-05    3
+2.26979408E-08-3.62009744E-12-1.98209376E+04+2.69474429E+01+0.00000000E+00    4
C6H11-1D5OOH            C   6H  12O   2    0G   300.000  5000.000 1401.000    61
+2.29270511E+01+2.66225664E-02-9.05133554E-06+1.39947254E-09-8.09578355E-14    2
-2.71948840E+04-8.94129595E+01+1.13416759E+00+7.94193160E-02-5.85260848E-05    3
+2.26979408E-08-3.62009744E-12-1.98209376E+04+2.69474429E+01+0.00000000E+00    4
C6H11-1D6OOH            C   6H  12O   2    0G   300.000  5000.000 1393.000    61
+2.26383519E+01+2.73757543E-02-9.42397309E-06+1.46942591E-09-8.55091451E-14    2
-2.53967947E+04-8.73725472E+01+6.48701799E-01+7.76335542E-02-5.34143826E-05    3
+1.90936716E-08-2.82021629E-12-1.76120903E+04+3.11812799E+01+0.00000000E+00    4
C6H11-2D1OOH            C   6H  12O   2    0G   300.000  5000.000 1385.000    61
+2.43428219E+01+2.60142938E-02-8.97949936E-06+1.40314527E-09-8.17901261E-14    2
-2.57267860E+04-9.65749831E+01+2.11692928E-01+8.23288253E-02-5.97664416E-05    3
+2.25592257E-08-3.51959321E-12-1.72986603E+04+3.31182384E+01+0.00000000E+00    4
C6H11-2D4OOH            C   6H  12O   2    0G   300.000  5000.000 1392.000    61
+2.53272397E+01+2.47729296E-02-8.46596932E-06+1.31443483E-09-7.62890280E-14    2
-2.79852809E+04-1.04859678E+02-1.46245581E+00+9.02938420E-02-7.01570906E-05    3
+2.78745585E-08-4.47562215E-12-1.90395758E+04+3.78704689E+01+0.00000000E+00    4
C6H11-2D5OOH            C   6H  12O   2    0G   300.000  5000.000 1399.000    61
+2.25048513E+01+2.69114345E-02-9.13654120E-06+1.41134534E-09-8.15937722E-14    2
-2.83951897E+04-8.76985785E+01+1.81623661E+00+7.52045876E-02-5.22511183E-05    3
+1.89442291E-08-2.82183511E-12-2.12139988E+04+2.34113083E+01+0.00000000E+00    4
C6H11-2D6OOH            C   6H  12O   2    0G   300.000  5000.000 1390.000    61
+2.21518946E+01+2.77388788E-02-9.53838077E-06+1.48617108E-09-8.64396575E-14    2
-2.65647544E+04-8.52712241E+01+1.51940041E+00+7.26401571E-02-4.60784955E-05    3
+1.47295637E-08-1.89409854E-12-1.90350093E+04+2.67655882E+01+0.00000000E+00    4
C6H11-3D1OOH            C   6H  12O   2    0G   300.000  5000.000 1390.000    61
+2.18169743E+01+2.80152259E-02-9.63205183E-06+1.50063123E-09-8.72754508E-14    2
-2.64614918E+04-8.35297001E+01+1.17006930E+00+7.27400593E-02-4.57945723E-05    3
+1.44941072E-08-1.84089055E-12-1.89021358E+04+2.86651787E+01+0.00000000E+00    4
C6H11-3D2OOH            C   6H  12O   2    0G   300.000  5000.000 1391.000    61
+2.50642842E+01+2.49351789E-02-8.51039657E-06+1.32031801E-09-7.65936140E-14    2
-2.79114429E+04-1.03524314E+02-1.79725520E+00+9.02776158E-02-6.96160763E-05    3
+2.74275414E-08-4.36716320E-12-1.89077528E+04+3.97122202E+01+0.00000000E+00    4
C6H11Q12-3              C   6H  13O   4    0G   300.000  5000.000 1394.000    91
+2.78943291E+01+2.92847808E-02-1.00847792E-05+1.57294057E-09-9.15554523E-14    2
-3.05839622E+04-1.07701979E+02+2.99684347E+00+8.60938560E-02-5.92978062E-05    3
+2.08719630E-08-2.98876240E-12-2.18052539E+04+2.64874463E+01+0.00000000E+00    4
C6H11Q12-4              C   6H  13O   4    0G   300.000  5000.000 1409.000    91
+2.80581380E+01+2.85464861E-02-9.69832158E-06+1.49895066E-09-8.66960196E-14    2
-3.05545861E+04-1.07396273E+02+3.80954684E+00+8.47207481E-02-5.85351924E-05    3
+2.03764845E-08-2.81456479E-12-2.21836150E+04+2.28354127E+01+0.00000000E+00    4
C6H11Q12-5              C   6H  13O   4    0G   300.000  5000.000 1409.000    91
+2.80581380E+01+2.85464861E-02-9.69832158E-06+1.49895066E-09-8.66960196E-14    2
-3.05545861E+04-1.07396273E+02+3.80954684E+00+8.47207481E-02-5.85351924E-05    3
+2.03764845E-08-2.81456479E-12-2.21836150E+04+2.28354127E+01+0.00000000E+00    4
C6H11Q12-6              C   6H  13O   4    0G   300.000  5000.000 1396.000    91
+3.09468859E+01+2.69623754E-02-9.34843940E-06+1.46514666E-09-8.55805589E-14    2
-3.04867475E+04-1.25320374E+02+2.20320858E+00+9.20185664E-02-6.38825199E-05    3
+2.14499236E-08-2.76271950E-12-2.04338777E+04+2.95618135E+01+0.00000000E+00    4
C6H11Q13-2              C   6H  13O   4    0G   300.000  5000.000 1394.000    91
+2.78943291E+01+2.92847808E-02-1.00847792E-05+1.57294057E-09-9.15554523E-14    2
-3.05839622E+04-1.07701979E+02+2.99684347E+00+8.60938560E-02-5.92978062E-05    3
+2.08719630E-08-2.98876240E-12-2.18052539E+04+2.64874463E+01+0.00000000E+00    4
C6H11Q13-4              C   6H  13O   4    0G   300.000  5000.000 1394.000    91
+2.78943291E+01+2.92847808E-02-1.00847792E-05+1.57294057E-09-9.15554523E-14    2
-3.05839622E+04-1.07701979E+02+2.99684347E+00+8.60938560E-02-5.92978062E-05    3
+2.08719630E-08-2.98876240E-12-2.18052539E+04+2.64874463E+01+0.00000000E+00    4
C6H11Q13-5              C   6H  13O   4    0G   300.000  5000.000 1409.000    91
+2.80581380E+01+2.85464861E-02-9.69832158E-06+1.49895066E-09-8.66960196E-14    2
-3.05545861E+04-1.07396273E+02+3.80954684E+00+8.47207481E-02-5.85351924E-05    3
+2.03764845E-08-2.81456479E-12-2.21836150E+04+2.28354127E+01+0.00000000E+00    4
C6H11Q13-6              C   6H  13O   4    0G   300.000  5000.000 1396.000    91
+3.09468859E+01+2.69623754E-02-9.34843940E-06+1.46514666E-09-8.55805589E-14    2
-3.04867475E+04-1.25320374E+02+2.20320858E+00+9.20185664E-02-6.38825199E-05    3
+2.14499236E-08-2.76271950E-12-2.04338777E+04+2.95618135E+01+0.00000000E+00    4
C6H11Q14-2              C   6H  13O   4    0G   300.000  5000.000 1394.000    91
+2.78943291E+01+2.92847808E-02-1.00847792E-05+1.57294057E-09-9.15554523E-14    2
-3.05839622E+04-1.07701979E+02+2.99684347E+00+8.60938560E-02-5.92978062E-05    3
+2.08719630E-08-2.98876240E-12-2.18052539E+04+2.64874463E+01+0.00000000E+00    4
C6H11Q14-3              C   6H  13O   4    0G   300.000  5000.000 1394.000    91
+2.78943291E+01+2.92847808E-02-1.00847792E-05+1.57294057E-09-9.15554523E-14    2
-3.05839622E+04-1.07701979E+02+2.99684347E+00+8.60938560E-02-5.92978062E-05    3
+2.08719630E-08-2.98876240E-12-2.18052539E+04+2.64874463E+01+0.00000000E+00    4
C6H11Q14-5              C   6H  13O   4    0G   300.000  5000.000 1394.000    91
+2.78943291E+01+2.92847808E-02-1.00847792E-05+1.57294057E-09-9.15554523E-14    2
-3.05839622E+04-1.07701979E+02+2.99684347E+00+8.60938560E-02-5.92978062E-05    3
+2.08719630E-08-2.98876240E-12-2.18052539E+04+2.64874463E+01+0.00000000E+00    4
C6H11Q14-6              C   6H  13O   4    0G   300.000  5000.000 1396.000    91
+3.09468859E+01+2.69623754E-02-9.34843940E-06+1.46514666E-09-8.55805589E-14    2
-3.04867475E+04-1.25320374E+02+2.20320858E+00+9.20185664E-02-6.38825199E-05    3
+2.14499236E-08-2.76271950E-12-2.04338777E+04+2.95618135E+01+0.00000000E+00    4
C6H11Q15-2              C   6H  13O   4    0G   300.000  5000.000 1394.000    91
+2.78943291E+01+2.92847808E-02-1.00847792E-05+1.57294057E-09-9.15554523E-14    2
-3.05839622E+04-1.07701979E+02+2.99684347E+00+8.60938560E-02-5.92978062E-05    3
+2.08719630E-08-2.98876240E-12-2.18052539E+04+2.64874463E+01+0.00000000E+00    4
C6H11Q15-3              C   6H  13O   4    0G   300.000  5000.000 1409.000    91
+2.80581380E+01+2.85464861E-02-9.69832158E-06+1.49895066E-09-8.66960196E-14    2
-3.05545861E+04-1.07396273E+02+3.80954684E+00+8.47207481E-02-5.85351924E-05    3
+2.03764845E-08-2.81456479E-12-2.21836150E+04+2.28354127E+01+0.00000000E+00    4
C6H11Q15-4              C   6H  13O   4    0G   300.000  5000.000 1394.000    91
+2.78943291E+01+2.92847808E-02-1.00847792E-05+1.57294057E-09-9.15554523E-14    2
-3.05839622E+04-1.07701979E+02+2.99684347E+00+8.60938560E-02-5.92978062E-05    3
+2.08719630E-08-2.98876240E-12-2.18052539E+04+2.64874463E+01+0.00000000E+00    4
C6H11Q15-6              C   6H  13O   4    0G   300.000  5000.000 1396.000    91
+2.82883945E+01+2.89369583E-02-9.96190727E-06+1.55346138E-09-9.04091590E-14    2
-2.93711746E+04-1.09680591E+02+2.12435546E+00+9.08091150E-02-6.62026612E-05    3
+2.49559670E-08-3.84884889E-12-2.03676921E+04+3.05566985E+01+0.00000000E+00    4
C6H11Q23-1              C   6H  13O   4    0G   300.000  5000.000 1402.000    91
+2.87206101E+01+2.81926003E-02-9.62199118E-06+1.49176614E-09-8.64680578E-14    2
-3.13085620E+04-1.12729880E+02+2.50274303E+00+9.23699697E-02-7.01978035E-05    3
+2.76525328E-08-4.43054874E-12-2.25427916E+04+2.69579667E+01+0.00000000E+00    4
C6H11Q23-4              C   6H  13O   4    0G   300.000  5000.000 1400.000    91
+2.83307086E+01+2.85436428E-02-9.74746596E-06+1.51180692E-09-8.76533346E-14    2
-3.25271405E+04-1.10789659E+02+3.37103808E+00+8.76299651E-02-6.32127378E-05    3
+2.35062741E-08-3.55550322E-12-2.39785960E+04+2.29119049E+01+0.00000000E+00    4
C6H11Q23-5              C   6H  13O   4    0G   300.000  5000.000 1421.000    91
+2.84438571E+01+2.76525438E-02-9.26702496E-06+1.41900244E-09-8.15353368E-14    2
-3.24103661E+04-1.10029025E+02+4.01277430E+00+8.75230514E-02-6.49830548E-05    3
+2.47375697E-08-3.77261053E-12-2.43431110E+04+1.99545556E+01+0.00000000E+00    4
C6H11Q23-6              C   6H  13O   4    0G   300.000  5000.000 1403.000    91
+2.86807869E+01+2.81353066E-02-9.58211151E-06+1.48344887E-09-8.58991774E-14    2
-3.12397030E+04-1.12551544E+02+2.07300290E+00+9.43156884E-02-7.32191610E-05    3
+2.95085081E-08-4.82851589E-12-2.24527685E+04+2.88342959E+01+0.00000000E+00    4
C6H11Q24-1              C   6H  13O   4    0G   300.000  5000.000 1402.000    91
+2.87206101E+01+2.81926003E-02-9.62199118E-06+1.49176614E-09-8.64680578E-14    2
-3.13085620E+04-1.12729880E+02+2.50274303E+00+9.23699697E-02-7.01978035E-05    3
+2.76525328E-08-4.43054874E-12-2.25427916E+04+2.69579667E+01+0.00000000E+00    4
C6H11Q24-3              C   6H  13O   4    0G   300.000  5000.000 1400.000    91
+2.83307086E+01+2.85436428E-02-9.74746596E-06+1.51180692E-09-8.76533346E-14    2
-3.25271405E+04-1.10789659E+02+3.37103808E+00+8.76299651E-02-6.32127378E-05    3
+2.35062741E-08-3.55550322E-12-2.39785960E+04+2.29119049E+01+0.00000000E+00    4
C6H11Q24-5              C   6H  13O   4    0G   300.000  5000.000 1400.000    91
+2.83307086E+01+2.85436428E-02-9.74746596E-06+1.51180692E-09-8.76533346E-14    2
-3.25271405E+04-1.10789659E+02+3.37103808E+00+8.76299651E-02-6.32127378E-05    3
+2.35062741E-08-3.55550322E-12-2.39785960E+04+2.29119049E+01+0.00000000E+00    4
C6H11Q24-6              C   6H  13O   4    0G   300.000  5000.000 1403.000    91
+2.86807869E+01+2.81353066E-02-9.58211151E-06+1.48344887E-09-8.58991774E-14    2
-3.12397030E+04-1.12551544E+02+2.07300290E+00+9.43156884E-02-7.32191610E-05    3
+2.95085081E-08-4.82851589E-12-2.24527685E+04+2.88342959E+01+0.00000000E+00    4
C6H11Q25-1              C   6H  13O   4    0G   300.000  5000.000 1402.000    91
+2.87206101E+01+2.81926003E-02-9.62199118E-06+1.49176614E-09-8.64680578E-14    2
-3.13085620E+04-1.12729880E+02+2.50274303E+00+9.23699697E-02-7.01978035E-05    3
+2.76525328E-08-4.43054874E-12-2.25427916E+04+2.69579667E+01+0.00000000E+00    4
C6H11Q25-3              C   6H  13O   4    0G   300.000  5000.000 1400.000    91
+2.83307086E+01+2.85436428E-02-9.74746596E-06+1.51180692E-09-8.76533346E-14    2
-3.25271405E+04-1.10789659E+02+3.37103808E+00+8.76299651E-02-6.32127378E-05    3
+2.35062741E-08-3.55550322E-12-2.39785960E+04+2.29119049E+01+0.00000000E+00    4
C6H11Q34-1              C   6H  13O   4    0G   300.000  5000.000 1403.000    91
+2.86807869E+01+2.81353066E-02-9.58211151E-06+1.48344887E-09-8.58991774E-14    2
-3.12397030E+04-1.12551544E+02+2.07300290E+00+9.43156884E-02-7.32191610E-05    3
+2.95085081E-08-4.82851589E-12-2.24527685E+04+2.88342959E+01+0.00000000E+00    4
C6H11Q34-2              C   6H  13O   4    0G   300.000  5000.000 1400.000    91
+2.83307086E+01+2.85436428E-02-9.74746596E-06+1.51180692E-09-8.76533346E-14    2
-3.25271405E+04-1.10789659E+02+3.37103808E+00+8.76299651E-02-6.32127378E-05    3
+2.35062741E-08-3.55550322E-12-2.39785960E+04+2.29119049E+01+0.00000000E+00    4
C6KET12                 C   6H  12O   3    0G   300.000  5000.000 1387.000    71
+2.90256185E+01+2.40820489E-02-8.30639705E-06+1.29822444E-09-7.57124082E-14    2
-5.32782165E+04-1.19864821E+02-1.70742664E+00+9.97939251E-02-8.01901862E-05    3
+3.25346440E-08-5.30122784E-12-4.30784665E+04+4.36695548E+01+0.00000000E+00    4
C6KET13                 C   6H  12O   3    0G   300.000  5000.000 1403.000    71
+2.58825405E+01+2.62029247E-02-8.90539787E-06+1.37704650E-09-7.96812443E-14    2
-5.34388150E+04-1.02769588E+02+2.70686236E+00+7.86587312E-02-5.28474860E-05    3
+1.74402371E-08-2.21798402E-12-4.53342182E+04+2.21065759E+01+0.00000000E+00    4
C6KET14                 C   6H  12O   3    0G   300.000  5000.000 1403.000    71
+2.58825405E+01+2.62029247E-02-8.90539787E-06+1.37704650E-09-7.96812443E-14    2
-5.34388150E+04-1.02769588E+02+2.70686236E+00+7.86587312E-02-5.28474860E-05    3
+1.74402371E-08-2.21798402E-12-4.53342182E+04+2.21065759E+01+0.00000000E+00    4
C6KET15                 C   6H  12O   3    0G   300.000  5000.000 1403.000    71
+2.58825405E+01+2.62029247E-02-8.90539787E-06+1.37704650E-09-7.96812443E-14    2
-5.34388150E+04-1.02769588E+02+2.70686236E+00+7.86587312E-02-5.28474860E-05    3
+1.74402371E-08-2.21798402E-12-4.53342182E+04+2.21065759E+01+0.00000000E+00    4
C6KET21                 C   6H  12O   3    0G   300.000  5000.000 1389.000    71
+2.79607714E+01+2.42379297E-02-8.20343155E-06+1.26648645E-09-7.32501537E-14    2
-5.43857540E+04-1.13016914E+02-5.14482555E-01+9.21784846E-02-6.94513152E-05    3
+2.60396658E-08-3.86537916E-12-4.47938808E+04+3.91532333E+01+0.00000000E+00    4
C6KET23                 C   6H  12O   3    0G   300.000  5000.000 1389.000    71
+2.77518536E+01+2.44228814E-02-8.26691484E-06+1.27620900E-09-7.38039402E-14    2
-5.63515030E+04-1.12222879E+02-8.86325259E-01+9.56932379E-02-7.66622031E-05    3
+3.13003623E-08-5.14052764E-12-4.69292576E+04+3.98915047E+01+0.00000000E+00    4
C6KET24                 C   6H  12O   3    0G   300.000  5000.000 1410.000    71
+2.45827447E+01+2.65291227E-02-8.85055847E-06+1.35140650E-09-7.75076694E-14    2
-5.64887218E+04-9.49507504E+01+3.38656723E+00+7.51931934E-02-5.03122375E-05    3
+1.68156568E-08-2.18752991E-12-4.91634551E+04+1.89837711E+01+0.00000000E+00    4
C6KET25                 C   6H  12O   3    0G   300.000  5000.000 1410.000    71
+2.45827447E+01+2.65291227E-02-8.85055847E-06+1.35140650E-09-7.75076694E-14    2
-5.64887218E+04-9.49507504E+01+3.38656723E+00+7.51931934E-02-5.03122375E-05    3
+1.68156568E-08-2.18752991E-12-4.91634551E+04+1.89837711E+01+0.00000000E+00    4
C6KET26                 C   6H  12O   3    0G   300.000  5000.000 1396.000    71
+2.41192811E+01+2.75685546E-02-9.34714604E-06+1.44293337E-09-8.33930684E-14    2
-5.46176520E+04-9.19195513E+01+2.91522244E+00+7.34293670E-02-4.53418223E-05    3
+1.33776385E-08-1.43669218E-12-4.69588500E+04+2.31405529E+01+0.00000000E+00    4
C6KET31                 C   6H  12O   3    0G   300.000  5000.000 1513.000    71
+2.47427707E+01+2.65724465E-02-8.91511787E-06+1.36741583E-09-7.87033305E-14    2
-5.49929590E+04-9.61506620E+01+3.68645338E+00+6.79151683E-02-3.49002426E-05    3
+5.86626515E-09+3.80680692E-13-4.70773283E+04+1.94153944E+01+0.00000000E+00    4
C6KET32                 C   6H  12O   3    0G   300.000  5000.000 1388.000    71
+2.78409221E+01+2.43352401E-02-8.23613901E-06+1.27151170E-09-7.35397855E-14    2
-5.65357668E+04-1.13496792E+02-3.40401334E-02+9.00007504E-02-6.64122175E-05    3
+2.42781825E-08-3.49817449E-12-4.70631692E+04+3.57622287E+01+0.00000000E+00    4
C6KET34                 C   6H  12O   3    0G   300.000  5000.000 1388.000    71
+2.78409221E+01+2.43352401E-02-8.23613901E-06+1.27151170E-09-7.35397855E-14    2
-5.65357668E+04-1.13496792E+02-3.40401334E-02+9.00007504E-02-6.64122175E-05    3
+2.42781825E-08-3.49817449E-12-4.70631692E+04+3.57622287E+01+0.00000000E+00    4
C6KET35                 C   6H  12O   3    0G   300.000  5000.000 1422.000    71
+2.52008823E+01+2.55867980E-02-8.44943107E-06+1.28209867E-09-7.32384055E-14    2
-5.68781816E+04-9.91884828E+01+4.11000703E+00+6.98568662E-02-4.01291482E-05    3
+9.49599829E-09-4.21088500E-13-4.92736613E+04+1.54877708E+01+0.00000000E+00    4
C6KET36                 C   6H  12O   3    0G   300.000  5000.000 1513.000    71
+2.47427707E+01+2.65724465E-02-8.91511787E-06+1.36741583E-09-7.87033305E-14    2
-5.49929590E+04-9.61506620E+01+3.68645338E+00+6.79151683E-02-3.49002426E-05    3
+5.86626515E-09+3.80680692E-13-4.70773283E+04+1.94153944E+01+0.00000000E+00    4
C6H11O12-3OOH           C   6H  12O   3    0G   300.000  5000.000 1432.000    61
+2.74037429E+01+2.47674765E-02-8.29487594E-06+1.27052501E-09-7.30489658E-14    2
-4.27151891E+04-1.14645759E+02-2.27599349E+00+9.86141518E-02-7.74723381E-05    3
+3.01376954E-08-4.58669108E-12-3.31277592E+04+4.27007503E+01+0.00000000E+00    4
C6H11O12-4OOH           C   6H  12O   3    0G   300.000  5000.000 1432.000    61
+2.74037429E+01+2.47674765E-02-8.29487594E-06+1.27052501E-09-7.30489658E-14    2
-4.27151891E+04-1.14645759E+02-2.27599349E+00+9.86141518E-02-7.74723381E-05    3
+3.01376954E-08-4.58669108E-12-3.31277592E+04+4.27007503E+01+0.00000000E+00    4
C6H11O12-5OOH           C   6H  12O   3    0G   300.000  5000.000 1432.000    61
+2.74037429E+01+2.47674765E-02-8.29487594E-06+1.27052501E-09-7.30489658E-14    2
-4.27151891E+04-1.14645759E+02-2.27599349E+00+9.86141518E-02-7.74723381E-05    3
+3.01376954E-08-4.58669108E-12-3.31277592E+04+4.27007503E+01+0.00000000E+00    4
C6H11O12-6OOH           C   6H  12O   3    0G   300.000  5000.000 1418.000    61
+2.64398182E+01+2.60261489E-02-8.81968488E-06+1.36137474E-09-7.86848040E-14    2
-4.05410765E+04-1.08505405E+02-2.95097578E+00+9.82464841E-02-7.59224537E-05    3
+2.92820284E-08-4.45657904E-12-3.08990846E+04+4.77269227E+01+0.00000000E+00    4
C6H11O13-2OOH           C   6H  12O   3    0G   300.000  5000.000 1425.000    51
+2.63085971E+01+2.61546948E-02-8.77769854E-06+1.34612150E-09-7.74534976E-14    2
-4.34234785E+04-1.10295283E+02-5.04452953E+00+1.05918270E-01-8.58242816E-05    3
+3.47733637E-08-5.55440543E-12-3.34375726E+04+5.53559272E+01+0.00000000E+00    4
C6H11O13-4OOH           C   6H  12O   3    0G   300.000  5000.000 1425.000    51
+2.63085971E+01+2.61546948E-02-8.77769854E-06+1.34612150E-09-7.74534976E-14    2
-4.34234785E+04-1.10295283E+02-5.04452953E+00+1.05918270E-01-8.58242816E-05    3
+3.47733637E-08-5.55440543E-12-3.34375726E+04+5.53559272E+01+0.00000000E+00    4
C6H11O13-5OOH           C   6H  12O   3    0G   300.000  5000.000 1425.000    51
+2.63085971E+01+2.61546948E-02-8.77769854E-06+1.34612150E-09-7.74534976E-14    2
-4.34234785E+04-1.10295283E+02-5.04452953E+00+1.05918270E-01-8.58242816E-05    3
+3.47733637E-08-5.55440543E-12-3.34375726E+04+5.53559272E+01+0.00000000E+00    4
C6H11O13-6OOH           C   6H  12O   3    0G   300.000  5000.000 1416.000    51
+2.54629106E+01+2.72623626E-02-9.24125642E-06+1.42660936E-09-8.24582230E-14    2
-4.12981961E+04-1.04829559E+02-5.60563964E+00+1.04991651E-01-8.32471205E-05    3
+3.31747712E-08-5.24343976E-12-3.12256985E+04+5.98605002E+01+0.00000000E+00    4
C6H11O14-2OOH           C   6H  12O   3    0G   300.000  5000.000 1425.000    41
+2.56382200E+01+2.71509666E-02-9.12183288E-06+1.39988818E-09-8.05862525E-14    2
-5.35027729E+04-1.08120825E+02-7.31154133E+00+1.11367218E-01-9.09451363E-05    3
+3.71421722E-08-5.98132077E-12-4.30436125E+04+6.58337228E+01+0.00000000E+00    4
C6H11O14-3OOH           C   6H  12O   3    0G   300.000  5000.000 1425.000    41
+2.56382200E+01+2.71509666E-02-9.12183288E-06+1.39988818E-09-8.05862525E-14    2
-5.35027729E+04-1.08120825E+02-7.31154133E+00+1.11367218E-01-9.09451363E-05    3
+3.71421722E-08-5.98132077E-12-4.30436125E+04+6.58337228E+01+0.00000000E+00    4
C6H11O14-5OOH           C   6H  12O   3    0G   300.000  5000.000 1425.000    41
+2.56382200E+01+2.71509666E-02-9.12183288E-06+1.39988818E-09-8.05862525E-14    2
-5.35027729E+04-1.08120825E+02-7.31154133E+00+1.11367218E-01-9.09451363E-05    3
+3.71421722E-08-5.98132077E-12-4.30436125E+04+6.58337228E+01+0.00000000E+00    4
C6H11O14-6OOH           C   6H  12O   3    0G   300.000  5000.000 1412.000    41
+2.45656595E+01+2.85283025E-02-9.69282356E-06+1.49844211E-09-8.66890301E-14    2
-5.12777917E+04-1.01359408E+02-9.39812599E+00+1.17516430E-01-9.95761400E-05    3
+4.27858226E-08-7.31024149E-12-4.06059311E+04+7.73575995E+01+0.00000000E+00    4
C6H11O15-2OOH           C   6H  12O   3    0G   300.000  5000.000 1413.000    31
+2.57514330E+01+2.79489406E-02-9.49498364E-06+1.46787433E-09-8.49251091E-14    2
-5.58563407E+04-1.13983278E+02-9.56356958E+00+1.21160691E-01-1.04208598E-04    3
+4.51613897E-08-7.75046859E-12-4.48492256E+04+7.15665603E+01+0.00000000E+00    4
C6H11O15-3OOH           C   6H  12O   3    0G   300.000  5000.000 1413.000    31
+2.57514330E+01+2.79489406E-02-9.49498364E-06+1.46787433E-09-8.49251091E-14    2
-5.58563407E+04-1.13983278E+02-9.56356958E+00+1.21160691E-01-1.04208598E-04    3
+4.51613897E-08-7.75046859E-12-4.48492256E+04+7.15665603E+01+0.00000000E+00    4
C6H11O15-4OOH           C   6H  12O   3    0G   300.000  5000.000 1413.000    31
+2.57514330E+01+2.79489406E-02-9.49498364E-06+1.46787433E-09-8.49251091E-14    2
-5.58563407E+04-1.13983278E+02-9.56356958E+00+1.21160691E-01-1.04208598E-04    3
+4.51613897E-08-7.75046859E-12-4.48492256E+04+7.15665603E+01+0.00000000E+00    4
C6H11O15-6OOH           C   6H  12O   3    0G   300.000  5000.000 1410.000    31
+2.50812660E+01+2.87541510E-02-9.82374389E-06+1.52441144E-09-8.84255093E-14    2
-5.37741881E+04-1.09448133E+02-9.86762792E+00+1.19225986E-01-1.00035576E-04    3
+4.24450450E-08-7.16631181E-12-4.26812046E+04+7.48455212E+01+0.00000000E+00    4
C6H11O23-1OOH           C   6H  12O   3    0G   300.000  5000.000 1425.000    61
+2.69564039E+01+2.52133315E-02-8.46015924E-06+1.29728465E-09-7.46387394E-14    2
-4.25735727E+04-1.11973745E+02-3.00051751E+00+1.01052251E-01-8.12852734E-05    3
+3.26822710E-08-5.17958864E-12-3.29962026E+04+4.64312180E+01+0.00000000E+00    4
C6H11O23-4OOH           C   6H  12O   3    0G   300.000  5000.000 1443.000    61
+2.80583928E+01+2.37928220E-02-7.87310190E-06+1.19630476E-09-6.84039421E-14    2
-4.48154981E+04-1.18929909E+02-2.32023655E+00+1.01282059E-01-8.24064664E-05    3
+3.31693978E-08-5.21408840E-12-3.52234339E+04+4.13949391E+01+0.00000000E+00    4
C6H11O23-5OOH           C   6H  12O   3    0G   300.000  5000.000 1443.000    61
+2.80583928E+01+2.37928220E-02-7.87310190E-06+1.19630476E-09-6.84039421E-14    2
-4.48154981E+04-1.18929909E+02-2.32023655E+00+1.01282059E-01-8.24064664E-05    3
+3.31693978E-08-5.21408840E-12-3.52234339E+04+4.13949391E+01+0.00000000E+00    4
C6H11O23-6OOH           C   6H  12O   3    0G   300.000  5000.000 1425.000    61
+2.69564039E+01+2.52133315E-02-8.46015924E-06+1.29728465E-09-7.46387394E-14    2
-4.25735727E+04-1.11973745E+02-3.00051751E+00+1.01052251E-01-8.12852734E-05    3
+3.26822710E-08-5.17958864E-12-3.29962026E+04+4.64312180E+01+0.00000000E+00    4
C6H11O24-1OOH           C   6H  12O   3    0G   300.000  5000.000 1423.000    51
+2.59111942E+01+2.64899573E-02-8.89134224E-06+1.36353586E-09-7.84507854E-14    2
-4.32925163E+04-1.07879889E+02-5.62254622E+00+1.07701280E-01-8.86273652E-05    3
+3.66476695E-08-5.99023124E-12-3.33282520E+04+5.84076967E+01+0.00000000E+00    4
C6H11O24-3OOH           C   6H  12O   3    0G   300.000  5000.000 1433.000    51
+2.68522312E+01+2.52818726E-02-8.39099827E-06+1.27724274E-09-7.31102872E-14    2
-4.54678687E+04-1.13918662E+02-5.05790795E+00+1.08518606E-01-9.08699191E-05    3
+3.79673868E-08-6.23050248E-12-3.55387589E+04+5.38980265E+01+0.00000000E+00    4
C6H11O24-5OOH           C   6H  12O   3    0G   300.000  5000.000 1433.000    51
+2.68522312E+01+2.52818726E-02-8.39099827E-06+1.27724274E-09-7.31102872E-14    2
-4.54678687E+04-1.13918662E+02-5.05790795E+00+1.08518606E-01-9.08699191E-05    3
+3.79673868E-08-6.23050248E-12-3.55387589E+04+5.38980265E+01+0.00000000E+00    4
C6H11O24-6OOH           C   6H  12O   3    0G   300.000  5000.000 1423.000    51
+2.59111942E+01+2.64899573E-02-8.89134224E-06+1.36353586E-09-7.84507854E-14    2
-4.32925163E+04-1.07879889E+02-5.62254622E+00+1.07701280E-01-8.86273652E-05    3
+3.66476695E-08-5.99023124E-12-3.33282520E+04+5.84076967E+01+0.00000000E+00    4
C6H11O25-1OOH           C   6H  12O   3    0G   300.000  5000.000 1416.000    41
+2.48755287E+01+2.78565097E-02-9.37289923E-06+1.43948573E-09-8.28962898E-14    2
-5.32048100E+04-1.03584543E+02-9.24035424E+00+1.19425795E-01-1.03974569E-04    3
+4.57446356E-08-7.95660813E-12-4.27327015E+04+7.51088527E+01+0.00000000E+00    4
C6H11O25-3OOH           C   6H  12O   3    0G   300.000  5000.000 1421.000    41
+2.54725769E+01+2.68960204E-02-8.94476389E-06+1.36283531E-09-7.80436306E-14    2
-5.51746673E+04-1.07502255E+02-8.92888836E+00+1.22020603E-01-1.09968258E-04    3
+4.98119645E-08-8.85746002E-12-4.49187054E+04+7.16554572E+01+0.00000000E+00    4
C6H11O34-1OOH           C   6H  12O   3    0G   300.000  5000.000 1425.000    61
+2.69564039E+01+2.52133315E-02-8.46015924E-06+1.29728465E-09-7.46387394E-14    2
-4.25735727E+04-1.11973745E+02-3.00051751E+00+1.01052251E-01-8.12852734E-05    3
+3.26822710E-08-5.17958864E-12-3.29962026E+04+4.64312180E+01+0.00000000E+00    4
C6H11O34-2OOH           C   6H  12O   3    0G   300.000  5000.000 1443.000    61
+2.80583928E+01+2.37928220E-02-7.87310190E-06+1.19630476E-09-6.84039421E-14    2
-4.48154981E+04-1.18929909E+02-2.32023655E+00+1.01282059E-01-8.24064664E-05    3
+3.31693978E-08-5.21408840E-12-3.52234339E+04+4.13949391E+01+0.00000000E+00    4
C5H9O12-5               C   5H   9O   1    0G   300.000  5000.000 1428.000    31
+1.71692866E+01+1.96439921E-02-6.56270756E-06+1.00313537E-09-5.75797826E-14    2
+1.20372734E+02-6.41594420E+01-4.74570948E+00+7.55874963E-02-6.08534529E-05    3
+2.46895048E-08-3.96232760E-12+7.08653513E+03+5.15668737E+01+0.00000000E+00    4
C4H7O12-4               C   4H   7O   1    0G   300.000  5000.000 1521.000    21
+1.34570917E+01+1.40456552E-02-4.31981858E-06+6.22563489E-10-3.42463069E-14    2
+4.88696367E+03-4.44520295E+01-3.37974855E+00+6.03280881E-02-5.19900485E-05    3
+2.23629697E-08-3.72920327E-12+9.80004298E+03+4.31033481E+01+0.00000000E+00    4
C4H7O13-4               C   4H   7O   1    0G   300.000  5000.000 1436.000    11
+1.26383103E+01+1.59453761E-02-5.13309123E-06+7.64898728E-10-4.31253622E-14    2
+3.91648984E+03-4.20740863E+01-4.66267157E+00+6.15207910E-02-5.06948989E-05    3
+2.11863240E-08-3.49163560E-12+9.24461326E+03+4.87364061E+01+0.00000000E+00    4
C4H7O23-1               C   4H   7O   1    0G   300.000  5000.000 1324.000    21
+8.53917898E+00+1.94224428E-02-6.06403336E-06+6.79865833E-10-1.50192364E-14    2
+5.95005552E+03-1.55618089E+01-3.45625302E+00+6.17954277E-02-5.36422388E-05    3
+2.24943234E-08-3.70306875E-12+7.74377568E+03+4.22227921E+01+0.00000000E+00    4
C5H9O13-5               C   5H   9O   1    0G   300.000  5000.000 1458.000    21
+1.55990028E+01+2.00371413E-02-6.41154602E-06+9.50807571E-10-5.34042125E-14    2
+3.37602077E+00-5.60383294E+01-6.25393631E+00+7.92184870E-02-6.70994450E-05    3
+2.87608390E-08-4.83752138E-12+6.54668516E+03+5.80476602E+01+0.00000000E+00    4
C5H9O14-5               C   5H   9O   1    0G   300.000  5000.000 1447.000    11
+1.54610559E+01+2.06809909E-02-6.66141956E-06+9.93099401E-10-5.60118090E-14    2
-1.03327057E+04-5.70023035E+01-7.49219030E+00+8.07085780E-02-6.60336535E-05    3
+2.72423613E-08-4.41750289E-12-3.23749643E+03+6.36020351E+01+0.00000000E+00    4
C5H9O23-1               C   5H   9O   1    0G   300.000  5000.000 1424.000    31
+1.77401551E+01+1.92298085E-02-6.43473125E-06+9.84654362E-10-5.65624830E-14    2
-2.05448135E+03-6.82408862E+01-4.67636252E+00+7.74809264E-02-6.42244373E-05    3
+2.68440080E-08-4.43868315E-12+4.97926865E+03+4.97877901E+01+0.00000000E+00    4
C5H9O23-5               C   5H   9O   1    0G   300.000  5000.000 1424.000    31
+1.77401551E+01+1.92298085E-02-6.43473125E-06+9.84654362E-10-5.65624830E-14    2
-2.05448135E+03-6.82408862E+01-4.67636252E+00+7.74809264E-02-6.42244373E-05    3
+2.68440080E-08-4.43868315E-12+4.97926865E+03+4.97877901E+01+0.00000000E+00    4
C5H9O24-1               C   5H   9O   1    0G   300.000  5000.000 1398.000    21
+1.40157807E+01+2.51554423E-02-1.11149003E-05+2.14885206E-09-1.44559627E-13    2
-1.54769089E+03-4.88521063E+01-6.45048964E+00+8.25684509E-02-7.30635550E-05    3
+3.23767886E-08-5.72480023E-12+4.47417427E+03+5.74524602E+01+0.00000000E+00    4
C6KET12O                C   6H  11O   2    0G   300.000  5000.000 1380.000    51
+2.44011335E+01+2.43695802E-02-8.52760748E-06+1.34452656E-09-7.88560069E-14    2
-3.46915506E+04-9.76141351E+01+2.48709886E+00+6.84851704E-02-3.91082619E-05    3
+9.26081053E-09-5.01384589E-13-2.64222925E+04+2.25084325E+01+0.00000000E+00    4
C6KET13O                C   6H  11O   2    0G   300.000  5000.000 1420.000    51
+2.43086453E+01+2.35169486E-02-8.03437802E-06+1.24733142E-09-7.23954247E-14    2
-3.52041500E+04-9.76594163E+01+3.39465791E+00+6.34450550E-02-3.11900396E-05    3
+3.70312592E-09+8.80779018E-13-2.72582338E+04+1.74777979E+01+0.00000000E+00    4
C6KET14O                C   6H  11O   2    0G   300.000  5000.000 1420.000    51
+2.43086453E+01+2.35169486E-02-8.03437802E-06+1.24733142E-09-7.23954247E-14    2
-3.52041500E+04-9.76594163E+01+3.39465791E+00+6.34450550E-02-3.11900396E-05    3
+3.70312592E-09+8.80779018E-13-2.72582338E+04+1.74777979E+01+0.00000000E+00    4
C6KET15O                C   6H  11O   2    0G   300.000  5000.000 1420.000    51
+2.43086453E+01+2.35169486E-02-8.03437802E-06+1.24733142E-09-7.23954247E-14    2
-3.52041500E+04-9.76594163E+01+3.39465791E+00+6.34450550E-02-3.11900396E-05    3
+3.70312592E-09+8.80779018E-13-2.72582338E+04+1.74777979E+01+0.00000000E+00    4
C6KET21O                C   6H  11O   2    0G   300.000  5000.000 1487.000    51
+2.25293622E+01+2.47975925E-02-8.43579282E-06+1.30658010E-09-7.57309929E-14    2
-3.53514289E+04-8.65954633E+01+7.39116829E+00+4.44580281E-02-6.38228035E-06    3
-9.61459324E-09+3.45678863E-12-2.86152512E+04+1.28093150E-01+0.00000000E+00    4
C6KET23O                C   6H  11O   2    0G   300.000  5000.000 1386.000    51
+2.29408073E+01+2.51899756E-02-8.71525786E-06+1.36369341E-09-7.95562705E-14    2
-3.77254587E+04-8.90236293E+01+3.25181786E+00+6.46413698E-02-3.58852109E-05    3
+8.30469730E-09-4.25746250E-13-3.02655065E+04+1.89862996E+01+0.00000000E+00    4
C6KET24O                C   6H  11O   2    0G   300.000  5000.000 1530.000    51
+2.17184075E+01+2.47007497E-02-8.21787847E-06+1.25253279E-09-7.17484997E-14    2
-3.75473266E+04-8.19767338E+01+4.41342175E+00+5.98412718E-02-3.19612065E-05    3
+6.55909263E-09-5.07843738E-14-3.11596284E+04+1.25825004E+01+0.00000000E+00    4
C6KET25O                C   6H  11O   2    0G   300.000  5000.000 1530.000    51
+2.17184075E+01+2.47007497E-02-8.21787847E-06+1.25253279E-09-7.17484997E-14    2
-3.75473266E+04-8.19767338E+01+4.41342175E+00+5.98412718E-02-3.19612065E-05    3
+6.55909263E-09-5.07843738E-14-3.11596284E+04+1.25825004E+01+0.00000000E+00    4
C6KET26O                C   6H  11O   2    0G   300.000  5000.000 1527.000    51
+2.13007803E+01+2.58716731E-02-8.79653453E-06+1.36062148E-09-7.87479444E-14    2
-3.57843109E+04-7.96089891E+01+4.01263738E+00+5.66756784E-02-2.38571625E-05    3
+8.77122160E-10+1.22542395E-12-2.89322231E+04+1.64535234E+01+0.00000000E+00    4
C6KET31O                C   6H  11O   2    0G   300.000  5000.000 1305.000    51
+2.20864552E+01+2.46779992E-02-8.28346973E-06+1.27113585E-09-7.31921565E-14    2
-3.61540517E+04-8.46188998E+01+5.02858055E+00+5.12156892E-02-1.40537055E-05    3
-6.12620240E-09+2.92422949E-12-2.91213820E+04+1.13420391E+01+0.00000000E+00    4
C6KET32O                C   6H  11O   2    0G   300.000  5000.000 1381.000    51
+2.23075626E+01+2.54572934E-02-8.74888878E-06+1.36294097E-09-7.92726719E-14    2
-3.75305099E+04-8.59089550E+01+4.28777527E+00+5.83079361E-02-2.63826419E-05    3
+2.44071634E-09+8.67814900E-13-3.04212126E+04+1.40253081E+01+0.00000000E+00    4
C6KET34O                C   6H  11O   2    0G   300.000  5000.000 1381.000    51
+2.23075626E+01+2.54572934E-02-8.74888878E-06+1.36294097E-09-7.92726719E-14    2
-3.75305099E+04-8.59089550E+01+4.28777527E+00+5.83079361E-02-2.63826419E-05    3
+2.44071634E-09+8.67814900E-13-3.04212126E+04+1.40253081E+01+0.00000000E+00    4
C6KET35O                C   6H  11O   2    0G   300.000  5000.000 1416.000    51
+2.26318948E+01+2.41684263E-02-8.10341688E-06+1.24303233E-09-7.15692685E-14    2
-3.84096424E+04-8.87241802E+01+4.84610323E+00+5.24943003E-02-1.55391890E-05    3
-5.44987122E-09+2.81073621E-12-3.11401488E+04+1.11045620E+01+0.00000000E+00    4
C6KET36O                C   6H  11O   2    0G   300.000  5000.000 1305.000    51
+2.20864552E+01+2.46779992E-02-8.28346973E-06+1.27113585E-09-7.31921565E-14    2
-3.61540517E+04-8.46188998E+01+5.02858055E+00+5.12156892E-02-1.40537055E-05    3
-6.12620240E-09+2.92422949E-12-2.91213820E+04+1.13420391E+01+0.00000000E+00    4
C6H12OOH1-2O            C   6H  13O   3    0G   300.000  5000.000 1535.000    71
+2.92647989E+01+2.69146554E-02-9.38475487E-06+1.47659709E-09-8.64902012E-14    2
-3.71424073E+04-1.22240832E+02+2.80591255E+00+7.79229941E-02-4.02499146E-05    3
+6.01126951E-09+7.21748984E-13-2.70819447E+04+2.33451434E+01+0.00000000E+00    4
C6H12OOH1-3O            C   6H  13O   3    0G   300.000  5000.000 1535.000    71
+2.92647989E+01+2.69146554E-02-9.38475487E-06+1.47659709E-09-8.64902012E-14    2
-3.71424073E+04-1.22240832E+02+2.80591255E+00+7.79229941E-02-4.02499146E-05    3
+6.01126951E-09+7.21748984E-13-2.70819447E+04+2.33451434E+01+0.00000000E+00    4
C6H12OOH1-4O            C   6H  13O   3    0G   300.000  5000.000 1535.000    71
+2.92647989E+01+2.69146554E-02-9.38475487E-06+1.47659709E-09-8.64902012E-14    2
-3.71424073E+04-1.22240832E+02+2.80591255E+00+7.79229941E-02-4.02499146E-05    3
+6.01126951E-09+7.21748984E-13-2.70819447E+04+2.33451434E+01+0.00000000E+00    4
C6H12OOH1-5O            C   6H  13O   3    0G   300.000  5000.000 1535.000    71
+2.92647989E+01+2.69146554E-02-9.38475487E-06+1.47659709E-09-8.64902012E-14    2
-3.71424073E+04-1.22240832E+02+2.80591255E+00+7.79229941E-02-4.02499146E-05    3
+6.01126951E-09+7.21748984E-13-2.70819447E+04+2.33451434E+01+0.00000000E+00    4
C6H12OOH2-1O            C   6H  13O   3    0G   300.000  5000.000 1409.000    71
+2.68394200E+01+2.78771803E-02-9.46581223E-06+1.46245818E-09-8.45621758E-14    2
-3.54171892E+04-1.06763190E+02+3.34629056E+00+8.24137185E-02-5.70430278E-05    3
+1.99491279E-08-2.77573029E-12-2.73151509E+04+1.93763739E+01+0.00000000E+00    4
C6H12OOH2-3O            C   6H  13O   3    0G   300.000  5000.000 1408.000    71
+2.70100981E+01+2.75803123E-02-9.32839137E-06+1.43724826E-09-8.29386001E-14    2
-3.73322411E+04-1.08327965E+02+2.14026689E+00+9.05994482E-02-7.11844189E-05    3
+2.92349633E-08-4.87305224E-12-2.92400104E+04+2.34016654E+01+0.00000000E+00    4
C6H12OOH2-4O            C   6H  13O   3    0G   300.000  5000.000 1408.000    71
+2.70100981E+01+2.75803123E-02-9.32839137E-06+1.43724826E-09-8.29386001E-14    2
-3.73322411E+04-1.08327965E+02+2.14026689E+00+9.05994482E-02-7.11844189E-05    3
+2.92349633E-08-4.87305224E-12-2.92400104E+04+2.34016654E+01+0.00000000E+00    4
C6H12OOH2-5O            C   6H  13O   3    0G   300.000  5000.000 1408.000    71
+2.70100981E+01+2.75803123E-02-9.32839137E-06+1.43724826E-09-8.29386001E-14    2
-3.73322411E+04-1.08327965E+02+2.14026689E+00+9.05994482E-02-7.11844189E-05    3
+2.92349633E-08-4.87305224E-12-2.92400104E+04+2.34016654E+01+0.00000000E+00    4
C6H12OOH2-6O            C   6H  13O   3    0G   300.000  5000.000 1409.000    71
+2.68394200E+01+2.78771803E-02-9.46581223E-06+1.46245818E-09-8.45621758E-14    2
-3.54171892E+04-1.06763190E+02+3.34629056E+00+8.24137185E-02-5.70430278E-05    3
+1.99491279E-08-2.77573029E-12-2.73151509E+04+1.93763739E+01+0.00000000E+00    4
C6H12OOH3-1O            C   6H  13O   3    0G   300.000  5000.000 1409.000    71
+2.68394200E+01+2.78771803E-02-9.46581223E-06+1.46245818E-09-8.45621758E-14    2
-3.54171892E+04-1.06763190E+02+3.34629056E+00+8.24137185E-02-5.70430278E-05    3
+1.99491279E-08-2.77573029E-12-2.73151509E+04+1.93763739E+01+0.00000000E+00    4
C6H12OOH3-2O            C   6H  13O   3    0G   300.000  5000.000 1408.000    71
+2.70100981E+01+2.75803123E-02-9.32839137E-06+1.43724826E-09-8.29386001E-14    2
-3.73322411E+04-1.08327965E+02+2.14026689E+00+9.05994482E-02-7.11844189E-05    3
+2.92349633E-08-4.87305224E-12-2.92400104E+04+2.34016654E+01+0.00000000E+00    4
C6H12OOH3-4O            C   6H  13O   3    0G   300.000  5000.000 1408.000    71
+2.70100981E+01+2.75803123E-02-9.32839137E-06+1.43724826E-09-8.29386001E-14    2
-3.73322411E+04-1.08327965E+02+2.14026689E+00+9.05994482E-02-7.11844189E-05    3
+2.92349633E-08-4.87305224E-12-2.92400104E+04+2.34016654E+01+0.00000000E+00    4
C6H12OOH3-5O            C   6H  13O   3    0G   300.000  5000.000 1408.000    71
+2.70100981E+01+2.75803123E-02-9.32839137E-06+1.43724826E-09-8.29386001E-14    2
-3.73322411E+04-1.08327965E+02+2.14026689E+00+9.05994482E-02-7.11844189E-05    3
+2.92349633E-08-4.87305224E-12-2.92400104E+04+2.34016654E+01+0.00000000E+00    4
C6H12OOH3-6O            C   6H  13O   3    0G   300.000  5000.000 1409.000    71
+2.68394200E+01+2.78771803E-02-9.46581223E-06+1.46245818E-09-8.45621758E-14    2
-3.54171892E+04-1.06763190E+02+3.34629056E+00+8.24137185E-02-5.70430278E-05    3
+1.99491279E-08-2.77573029E-12-2.73151509E+04+1.93763739E+01+0.00000000E+00    4
C6Y2                    C   6H  12O   1    0G   300.000  5000.000 1393.000    51
+1.91702580E+01+2.71941021E-02-9.14602800E-06+1.40414058E-09-8.08375794E-14    2
-4.34193894E+04-7.21956796E+01+1.91874702E+00+6.12265198E-02-3.15172753E-05    3
+6.28658563E-09-6.56228984E-14-3.68622671E+04+2.25762120E+01+0.00000000E+00    4
CH3COOH           G 6/00C  2.H  4.O  2.   0.G   200.000  6000.000 1000.        1
+7.67084601E+00+1.35152602E-02-5.25874333E-06+8.93184479E-10-5.53180543E-14    2
-5.57560970E+04-1.54677315E+01+2.78950201E+00+9.99941719E-03+3.42572245E-05    3
-5.09031329E-08+2.06222185E-11-5.34752488E+04+1.41053123E+01-5.19873137E+04    4
C2H5COOH          T11/07C  3.H  6.O  2.   0.G   200.000  6000.000 1000.        1
+8.61036813E+00+1.87894582E-02-6.70711294E-06+1.07428300E-09-6.38870386E-14    2
-5.84807549E+04-1.63110488E+01+5.51515351E+00-1.02654246E-05+7.54897239E-05    3
-9.81744541E-08+3.88829515E-11-5.63618075E+04+6.11744431E+00-5.42266279E+04    4
C6H12-1                 C   6H  12    0    0G   300.000  5000.000 1391.000    41
+1.77068656E+01+2.69421757E-02-9.19125439E-06+1.42442840E-09-8.25377749E-14    2
-1.41883983E+04-6.77121636E+01-4.88101166E-01+6.60223990E-02-4.03430121E-05    3
+1.23616901E-08-1.50560345E-12-7.49399629E+03+3.12755041E+01+0.00000000E+00    4
C6H12-2                 C   6H  12    0    0G   300.000  5000.000 1388.000    41
+1.72811801E+01+2.72154214E-02-9.26717645E-06+1.43446313E-09-8.30514585E-14    2
-1.53826845E+04-6.59650838E+01+2.64795074E-01+6.14938008E-02-3.36108501E-05    3
+8.31993597E-09-6.42021164E-13-8.89772499E+03+2.74114997E+01+0.00000000E+00    4
C6H12-3                 C   6H  12    0    0G   300.000  5000.000 1386.000    41
+1.70313735E+01+2.73270171E-02-9.28504971E-06+1.43523149E-09-8.30182955E-14    2
-1.53031077E+04-6.53708588E+01-1.72607040E-01+6.19357715E-02-3.37261047E-05    3
+8.23624938E-09-6.03434172E-13-8.75056335E+03+2.90378440E+01+0.00000000E+00    4
C6H111-3                C   6H  11    0    0G   300.000  5000.000 1380.000    31
+1.81062746E+01+2.41474871E-02-8.16683437E-06+1.25923677E-09-7.27359868E-14    2
+2.45878515E+03-6.97527464E+01-1.80747803E-01+6.22067565E-02-3.63722507E-05    3
+9.77864452E-09-8.75066308E-13+9.24216018E+03+3.00591380E+01+0.00000000E+00    4
C6H111-4                C   6H  11    0    0G   300.000  5000.000 1393.000    41
+1.61989292E+01+2.55342673E-02-8.67483385E-06+1.34064100E-09-7.75312952E-14    2
+9.67127430E+03-5.61196642E+01+1.15589239E+00+5.34977768E-02-2.48120970E-05    3
+3.38660024E-09+4.19889741E-13+1.55875202E+04+2.71720322E+01+0.00000000E+00    4
C6H111-5                C   6H  11    0    0G   300.000  5000.000 1393.000    41
+1.61989292E+01+2.55342673E-02-8.67483385E-06+1.34064100E-09-7.75312952E-14    2
+9.67127430E+03-5.61196642E+01+1.15589239E+00+5.34977768E-02-2.48120970E-05    3
+3.38660024E-09+4.19889741E-13+1.55875202E+04+2.71720322E+01+0.00000000E+00    4
C6H111-6                C   6H  11    0    0G   300.000  5000.000 1387.000    51
+1.74644753E+01+2.47005987E-02-8.53334148E-06+1.33367297E-09-7.77343118E-14    2
+1.07088778E+04-6.39032857E+01+8.71879475E-02+6.14727795E-02-3.75054886E-05    3
+1.14767733E-08-1.41643272E-12+1.71987905E+04+3.09015588E+01+0.00000000E+00    4
C6H112-4                C   6H  11    0    0G   300.000  5000.000 1388.000    31
+1.68906239E+01+2.55067554E-02-8.69671971E-06+1.34743880E-09-7.80675027E-14    2
+1.66448555E+03-6.50840113E+01-8.09214028E-02+6.00167919E-02-3.34681107E-05    3
+8.44580243E-09-6.67121954E-13+8.07876099E+03+2.78967527E+01+0.00000000E+00    4
C6H112-5                C   6H  11    0    0G   300.000  5000.000 1385.000    41
+1.57816863E+01+2.57956633E-02-8.74566769E-06+1.34977950E-09-7.79887258E-14    2
+8.48313934E+03-5.43988313E+01+2.08038945E+00+4.83569471E-02-1.72566989E-05    3
-1.13784525E-09+1.38654068E-12+1.41534725E+04+2.24803229E+01+0.00000000E+00    4
C6H112-6                C   6H  11    0    0G   300.000  5000.000 1385.000    51
+1.69591869E+01+2.51413831E-02-8.68761395E-06+1.35795747E-09-7.91556719E-14    2
+9.53673982E+03-6.17306897E+01+6.38205633E-01+5.78758020E-02-3.22194721E-05    3
+8.38982851E-09-7.74542374E-13+1.58248386E+04+2.79713260E+01+0.00000000E+00    4
C6H113-1                C   6H  11    0    0G   300.000  5000.000 1387.000    41
+1.63801476E+01+2.54479755E-02-8.66105290E-06+1.34023418E-09-7.75806403E-14    2
+9.84382560E+03-5.83757912E+01+2.39410938E-01+5.82991009E-02-3.24715921E-05    3
+8.38108128E-09-7.27332655E-13+1.59623764E+04+3.00781535E+01+0.00000000E+00    4
C6H12OH-1J2             C   6H  13O   1    0G   300.000  5000.000 1395.000    61
+2.05219095E+01+2.85941986E-02-9.71574333E-06+1.50154769E-09-8.68352394E-14    2
-2.46176531E+04-7.58039610E+01+1.52879690E+00+7.02411418E-02-4.39606425E-05    3
+1.40750120E-08-1.82860462E-12-1.77206486E+04+2.72130211E+01+0.00000000E+00    4
C6H12OH-2J1             C   6H  13O   1    0G   300.000  5000.000 1403.000    61
+2.16778753E+01+2.71851643E-02-9.13650238E-06+1.40152530E-09-8.06255019E-14    2
-2.55354913E+04-8.29034809E+01+1.12882665E+00+7.79334290E-02-5.78628264E-05    3
+2.29540709E-08-3.76055142E-12-1.86725358E+04+2.64835374E+01+0.00000000E+00    4
C6H12OH-2J3             C   6H  13O   1    0G   300.000  5000.000 1402.000    61
+2.08484871E+01+2.76635202E-02-9.25462670E-06+1.41532103E-09-8.12482889E-14    2
-2.65002333E+04-7.79996791E+01+1.24040698E+00+7.41986609E-02-5.16292083E-05    3
+1.90231170E-08-2.89350308E-12-1.97802722E+04+2.70192329E+01+0.00000000E+00    4
C6H12OH-3J2             C   6H  13O   1    0G   300.000  5000.000 1402.000    61
+2.08484871E+01+2.76635202E-02-9.25462670E-06+1.41532103E-09-8.12482889E-14    2
-2.65002333E+04-7.79996791E+01+1.24040698E+00+7.41986609E-02-5.16292083E-05    3
+1.90231170E-08-2.89350308E-12-1.97802722E+04+2.70192329E+01+0.00000000E+00    4
C6H12OH-3J4             C   6H  13O   1    0G   300.000  5000.000 1402.000    61
+2.08484871E+01+2.76635202E-02-9.25462670E-06+1.41532103E-09-8.12482889E-14    2
-2.65002333E+04-7.79996791E+01+1.24040698E+00+7.41986609E-02-5.16292083E-05    3
+1.90231170E-08-2.89350308E-12-1.97802722E+04+2.70192329E+01+0.00000000E+00    4
C6H12OH-1O2-2           C   6H  13O   3    0G   300.000  5000.000 1404.000    71
+2.62416220E+01+2.83873841E-02-9.64269140E-06+1.49018659E-09-8.61823559E-14    2
-4.52283711E+04-1.03056223E+02+1.21185034E+00+8.86935209E-02-6.52629776E-05    3
+2.48084263E-08-3.82705801E-12-3.67836493E+04+3.06087511E+01+0.00000000E+00    4
C6H12OH-2O2-1           C   6H  13O   3    0G   300.000  5000.000 1402.000    71
+2.54686767E+01+2.90602674E-02-9.87649038E-06+1.52670395E-09-8.83047932E-14    2
-4.49414723E+04-9.84561539E+01+8.48833477E-01+8.96057240E-02-6.76377691E-05    3
+2.68760659E-08-4.38117112E-12-3.67038364E+04+3.26746588E+01+0.00000000E+00    4
C6H12OH-2O2-3           C   6H  13O   3    0G   300.000  5000.000 1409.000    71
+2.58464390E+01+2.81918402E-02-9.45730022E-06+1.44892549E-09-8.32798272E-14    2
-4.67848660E+04-1.01026245E+02+1.25084224E+00+9.16687695E-02-7.30413883E-05    3
+3.06072325E-08-5.20205053E-12-3.88977871E+04+2.88405166E+01+0.00000000E+00    4
C6H12OH-3O2-2           C   6H  13O   3    0G   300.000  5000.000 1409.000    71
+2.58464390E+01+2.81918402E-02-9.45730022E-06+1.44892549E-09-8.32798272E-14    2
-4.67848660E+04-1.01026245E+02+1.25084224E+00+9.16687695E-02-7.30413883E-05    3
+3.06072325E-08-5.20205053E-12-3.88977871E+04+2.88405166E+01+0.00000000E+00    4
C6H12OH-3O2-4           C   6H  13O   3    0G   300.000  5000.000 1409.000    71
+2.58464390E+01+2.81918402E-02-9.45730022E-06+1.44892549E-09-8.32798272E-14    2
-4.67848660E+04-1.01026245E+02+1.25084224E+00+9.16687695E-02-7.30413883E-05    3
+3.06072325E-08-5.20205053E-12-3.88977871E+04+2.88405166E+01+0.00000000E+00    4
C6H11-1D3O              C   6H  11O   1    0G   300.000  5000.000 1383.000    41
+2.12331424E+01+2.48369812E-02-8.66311197E-06+1.36270774E-09-7.97852110E-14    2
-8.51940477E+03-8.30721992E+01+2.10835922E+00+6.53603616E-02-4.08332113E-05    3
+1.28408111E-08-1.65145256E-12-1.36559988E+03+2.12769181E+01+0.00000000E+00    4
C6H11-1D4O              C   6H  11O   1    0G   300.000  5000.000 1407.000    41
+2.02215422E+01+2.43935819E-02-8.22353442E-06+1.26435910E-09-7.28591420E-14    2
-8.25970727E+03-7.72129963E+01+1.74896641E+00+6.59595125E-02-4.28715185E-05    3
+1.38805462E-08-1.74690339E-12-1.75725189E+03+2.24374197E+01+0.00000000E+00    4
C6H11-1D5O              C   6H  11O   1    0G   300.000  5000.000 1407.000    41
+2.02215422E+01+2.43935819E-02-8.22353442E-06+1.26435910E-09-7.28591420E-14    2
-8.25970727E+03-7.72129963E+01+1.74896641E+00+6.59595125E-02-4.28715185E-05    3
+1.38805462E-08-1.74690339E-12-1.75725189E+03+2.24374197E+01+0.00000000E+00    4
C6H11-1D6O              C   6H  11O   1    0G   300.000  5000.000 1394.000    41
+2.04129591E+01+2.48384017E-02-8.51026795E-06+1.32292012E-09-7.68252415E-14    2
-6.61087614E+03-7.80582419E+01+1.65674953E+00+6.36239531E-02-3.67332362E-05    3
+9.43984310E-09-7.26849847E-13+3.56296910E+02+2.43747538E+01+0.00000000E+00    4
C6H11-2D1O              C   6H  11O   1    0G   300.000  5000.000 1999.000    41
+1.63147059E+01+3.08756722E-02-1.12659286E-05+1.83193378E-09-1.09891277E-13    2
-5.48521972E+03-5.49439851E+01+6.40521825E+00+4.23558507E-02-7.63213993E-06    3
-5.93172496E-09+2.04790110E-12-1.07194029E+03+2.22105053E+00+0.00000000E+00    4
C6H11-2D4O              C   6H  11O   1    0G   300.000  5000.000 1380.000    41
+2.07337615E+01+2.52406898E-02-8.79759458E-06+1.38318161E-09-8.09557361E-14    2
-9.67476730E+03-8.08901300E+01+2.99930917E+00+6.04876255E-02-3.38261990E-05    3
+8.74283850E-09-7.93336016E-13-2.79750804E+03+1.67172352E+01+0.00000000E+00    4
C6H11-2D5O              C   6H  11O   1    0G   300.000  5000.000 1403.000    41
+1.98339795E+01+2.46335527E-02-8.28848420E-06+1.27278690E-09-7.32851452E-14    2
-9.47274334E+03-7.56901783E+01+2.54000411E+00+6.12908043E-02-3.59176813E-05    3
+9.70008242E-09-8.53771601E-13-3.16782333E+03+1.83891887E+01+0.00000000E+00    4
C6H11-2D6O              C   6H  11O   1    0G   300.000  5000.000 1390.000    41
+1.95292766E+01+2.55039957E-02-8.72047811E-06+1.35366557E-09-7.85302933E-14    2
-7.59824209E+03-7.36136387E+01+2.70082133E+00+5.78441974E-02-2.89980180E-05    3
[truncated: 884,626 more chars]
